# Supplementary material for: Plasticity of maternal environment-dependent expression-QTLs of tomato seeds
Source: Theor Appl Genet. 2023 Feb 22;136(2):28. doi: 10.1007/s00122-023-04322-0 (PMC9944408; doi:10.1007/s00122-023-04322-0)
Supplement: Supplementary file 2 — Supplementary file2 (XLSX 11449 kb) [file 122_2023_4322_MOESM2_ESM.xlsx]

## Sheet: Sup1
Chromosome	Position	Money	Pimp_1	RIL205	RIL206	RIL207	RIL208	RIL209	RIL210	RIL211	RIL212	RIL213	RIL214	RIL215	RIL216	RIL217	RIL218	RIL219	RIL221	RIL222	RIL223	RIL224	RIL225	RIL226	RIL227	RIL228	RIL229	RIL230	RIL231	RIL232	RIL233	RIL234	RIL235	RIL236	RIL237	RIL238	RIL239	RIL240	RIL241	RIL242	RIL243	RIL244	RIL245	RIL246	RIL247	RIL248	RIL249	RIL250	RIL252
ch01	10000	0	1	0	0	0.01	0.98	0	0	0	0	0.98	0	0	0	0.99	0	0	0.95	0.97	0	0.87	1	0.98	0.05	0.8	0.99	0.99	0.03	0.97	0	0.97	0.96	0.15	0.13	0	0.98	0.98	0.97	0.98	0.9	0.99	0	0	0	0.01	0	0	0
ch01	234120	0	1	0	0	0.01	0.98	0	0	0	0	0.98	0	0	0	0.99	0	0	0.95	0.97	0	0.87	1	0.98	0.05	0.8	0.99	0.99	0.03	0.97	0	0.97	0.96	0.15	0.13	0	0.98	0.98	0.97	0.98	0.9	0.99	0	0	0	0.01	0	0	0
ch01	409960	0	1	0	0	0.01	0.94	0	0.01	0	0	0.98	0	0	0	0.96	0	0	0.95	0.99	0	0.97	0.99	0.97	0.01	0.76	0.98	0.98	0.3	1	0	0.97	0.93	0.17	0.12	0.01	0.99	0.52	0.69	1	0.97	0.97	0	0	0	0.15	0.01	0	0
ch01	414006	0	1	0	0	0.01	0.94	0	0.01	0	0	0.98	0	0	0	0.96	0	0	0.94	0.99	0	0.97	0.99	0.97	0.01	0.75	0.98	0.98	0.31	1	0	0.97	0.93	0.17	0.12	0.01	0.99	0.51	0.68	1	0.97	0.97	0	0	0	0.16	0.01	0	0
ch01	418098	0	1	0	0	0.01	0.94	0	0.01	0	0	0.98	0	0	0	0.96	0	0	0.94	0.99	0	0.97	0.99	0.97	0.01	0.75	0.98	0.97	0.31	1	0	0.97	0.93	0.17	0.12	0.01	0.99	0.5	0.68	1	0.97	0.97	0	0.01	0	0.17	0.01	0	0
ch01	435507	0	1	0	0	0.01	0.94	0	0.01	0	0	0.98	0	0	0	0.96	0	0	0.94	0.99	0	0.97	0.99	0.97	0	0.75	0.98	0.97	0.33	1	0	0.97	0.93	0.14	0.11	0.01	0.99	0.46	0.64	1	0.97	0.97	0	0.01	0	0.21	0.01	0	0
ch01	439893	0	1	0	0	0.01	0.94	0	0.01	0	0	0.98	0	0	0	0.96	0	0	0.94	0.99	0	0.97	0.99	0.97	0	0.75	0.98	0.97	0.34	1	0	0.97	0.93	0.13	0.11	0.01	0.99	0.45	0.63	1	0.97	0.97	0	0.01	0	0.22	0.01	0	0
ch01	496249	0	1	0	0	0.01	0.94	0	0.01	0	0.02	0.98	0	0	0	0.97	0	0	0.94	0.99	0	0.97	0.99	0.97	0	0.74	0.98	0.95	0.46	1	0	0.97	0.95	0.07	0.09	0.01	0.99	0.33	0.51	1	0.98	0.97	0	0.01	0	0.34	0.01	0	0
ch01	500926	0	1	0	0	0.01	0.94	0	0.01	0	0.02	0.98	0	0	0	0.97	0	0	0.94	0.99	0	0.97	0.99	0.97	0	0.73	0.98	0.95	0.47	1	0	0.97	0.95	0.07	0.09	0.01	0.99	0.32	0.5	1	0.98	0.97	0	0.01	0	0.35	0.01	0	0
ch01	505563	0	1	0	0	0.01	0.94	0	0.01	0	0.02	0.98	0	0	0	0.97	0	0	0.94	0.99	0	0.97	0.99	0.97	0	0.72	0.98	0.95	0.48	1	0	0.97	0.95	0.07	0.09	0.01	0.99	0.31	0.49	1	0.99	0.97	0	0.01	0	0.36	0.01	0	0
ch01	510177	0	1	0	0	0.01	0.94	0	0.01	0	0.02	0.98	0	0	0	0.97	0	0	0.94	0.99	0	0.97	0.99	0.97	0	0.73	0.98	0.95	0.49	1	0	0.97	0.95	0.06	0.09	0.01	0.99	0.3	0.48	1	0.99	0.97	0	0.01	0	0.37	0.01	0	0
ch01	514790	0	1	0	0	0.01	0.94	0	0.01	0	0.02	0.98	0	0	0	0.97	0	0	0.94	0.99	0	0.97	0.99	0.97	0	0.73	0.98	0.95	0.5	1	0	0.97	0.95	0.05	0.09	0.01	0.99	0.29	0.47	1	0.99	0.97	0	0.01	0	0.38	0.01	0	0
ch01	519312	0	1	0	0	0.01	0.94	0	0.01	0	0.02	0.98	0	0	0	0.97	0	0	0.94	0.99	0	0.97	0.99	0.97	0	0.74	0.98	0.95	0.51	1	0	0.97	0.95	0.05	0.09	0.01	0.99	0.28	0.46	1	0.99	0.97	0	0.01	0	0.38	0.01	0	0
ch01	576052	0	1	0	0	0	0.95	0	0.01	0	0.02	0.98	0	0	0	0.97	0	0	0.95	0.99	0	0.96	0.98	0.87	0	0.82	0.98	0.95	0.62	1	0	0.97	0.95	0.06	0.11	0.01	0.99	0.17	0.34	1	0.99	0.97	0	0.01	0	0.47	0.01	0	0
ch01	580949	0	1	0	0	0	0.95	0	0.01	0	0.02	0.98	0	0	0	0.97	0	0	0.96	0.99	0	0.96	0.98	0.86	0	0.83	0.98	0.95	0.63	1	0	0.97	0.95	0.06	0.11	0.01	0.99	0.16	0.33	1	0.99	0.97	0	0.01	0	0.48	0.01	0	0
ch01	585848	0	1	0	0	0	0.95	0	0.01	0	0.02	0.98	0	0	0	0.97	0	0	0.97	0.99	0	0.96	0.98	0.85	0	0.83	0.98	0.95	0.64	1	0	0.97	0.95	0.06	0.11	0.01	0.99	0.15	0.32	1	0.99	0.97	0	0.01	0	0.49	0.01	0	0
ch01	590733	0	1	0	0	0	0.95	0	0.01	0	0.02	0.99	0	0	0	0.97	0	0	0.97	0.99	0	0.96	0.98	0.84	0	0.84	0.98	0.95	0.65	1	0	0.97	0.95	0.06	0.11	0.01	0.99	0.14	0.31	1	0.99	0.97	0	0.01	0	0.5	0.01	0	0
ch01	595617	0	1	0	0	0	0.95	0	0.01	0	0.02	0.99	0	0	0	0.97	0	0	0.97	0.99	0	0.96	0.98	0.83	0	0.85	0.98	0.95	0.66	1	0	0.97	0.95	0.06	0.11	0.01	0.99	0.13	0.3	1	0.99	0.97	0	0.01	0	0.51	0.01	0	0
ch01	740566	0	1	0	0	0	0.95	0	0.01	0	0.02	1	0	0	0	0.97	0	0	0.95	0.99	0	0.96	0.97	0.51	0	0.87	0.98	0.94	0.93	0.99	0	0.96	0.92	0.03	0.12	0.01	0.97	0	0	1	0.98	1	0	0.01	0	0.86	0.01	0	0
ch01	743952	0	1	0	0	0	0.95	0	0.01	0	0.02	1	0	0	0	0.97	0	0	0.95	0.99	0	0.96	0.97	0.5	0	0.87	0.98	0.94	0.93	0.99	0	0.96	0.92	0.03	0.12	0.01	0.97	0	0	1	0.98	1	0	0.01	0	0.87	0.01	0	0
ch01	1.01067e+06	0	1	0	0	0	0.96	0	0	0	0	0.96	0.01	0	0	1	0	0	0.95	0.97	0	0.98	0.98	0.15	0.03	0.89	0.94	0.93	0.92	0.96	0.46	0.91	0.95	0.05	0.49	0	0.97	0.02	0	0.97	0.92	0.97	0.02	0	0	0.98	0	0	0
ch01	1.01555e+06	0	1	0	0	0	0.96	0	0	0	0	0.96	0.01	0	0	1	0	0	0.95	0.97	0	0.98	0.98	0.15	0.03	0.89	0.94	0.93	0.92	0.96	0.47	0.91	0.95	0.05	0.49	0	0.97	0.02	0	0.97	0.92	0.97	0.02	0	0	0.98	0	0	0
ch01	1.02045e+06	0	1	0	0	0	0.96	0	0	0	0	0.96	0.01	0	0	1	0	0	0.95	0.97	0	0.98	0.98	0.15	0.03	0.89	0.94	0.93	0.92	0.96	0.48	0.91	0.95	0.05	0.5	0	0.97	0.02	0	0.97	0.92	0.97	0.02	0	0	0.98	0	0	0
ch01	1.02535e+06	0	1	0	0	0	0.96	0	0	0	0	0.96	0.01	0	0	1	0	0	0.95	0.97	0	0.98	0.98	0.15	0.03	0.89	0.94	0.93	0.92	0.96	0.49	0.91	0.95	0.06	0.51	0	0.97	0.02	0	0.97	0.92	0.97	0.02	0	0	0.98	0	0	0
ch01	1.03026e+06	0	1	0	0	0	0.96	0	0	0	0	0.96	0.01	0	0	1	0	0	0.95	0.97	0	0.98	0.98	0.15	0.03	0.89	0.94	0.93	0.92	0.96	0.5	0.91	0.95	0.07	0.52	0	0.97	0.02	0	0.97	0.92	0.97	0.02	0	0	0.98	0	0	0
ch01	1.03516e+06	0	1	0	0	0	0.96	0	0	0	0	0.96	0.01	0	0	1	0	0	0.95	0.97	0	0.98	0.98	0.15	0.03	0.89	0.94	0.93	0.92	0.96	0.51	0.91	0.95	0.07	0.53	0	0.97	0.02	0	0.97	0.92	0.97	0.02	0	0	0.98	0	0	0
ch01	1.06164e+06	0	1	0	0	0	0.96	0	0	0	0	0.96	0.01	0	0	1	0	0	0.95	0.97	0	0.97	0.98	0.15	0.04	0.89	0.92	0.93	0.92	0.96	0.56	0.89	0.94	0.09	0.58	0	0.97	0.02	0	0.97	0.92	0.97	0.02	0	0	0.98	0	0	0
ch01	1.06717e+06	0	1	0	0	0	0.96	0	0	0	0	0.96	0.01	0	0	1	0	0	0.95	0.97	0	0.97	0.98	0.15	0.04	0.89	0.91	0.93	0.92	0.96	0.57	0.89	0.94	0.09	0.59	0	0.97	0.02	0	0.97	0.92	0.97	0.02	0	0	0.98	0	0	0
ch01	1.1069e+06	0	1	0	0	0	0.96	0	0	0	0	0.96	0.01	0	0	0.99	0	0	0.95	0.97	0	0.98	0.99	0.14	0.04	0.88	0.86	0.92	0.92	0.96	0.63	0.88	0.94	0.09	0.64	0	0.98	0.02	0	0.96	0.93	0.97	0.02	0	0	0.98	0	0	0
ch01	1.11294e+06	0	1	0	0	0	0.97	0	0	0	0	0.96	0.01	0	0	0.99	0	0	0.96	0.97	0	0.98	0.99	0.14	0.04	0.88	0.85	0.92	0.93	0.97	0.63	0.88	0.95	0.09	0.65	0	0.98	0.03	0	0.96	0.93	0.97	0.02	0	0	0.98	0	0	0
ch01	1.14906e+06	0	1	0	0	0	0.97	0	0	0	0	0.96	0.01	0	0	0.99	0	0	0.96	0.97	0	0.98	0.99	0.15	0.05	0.88	0.79	0.93	0.92	0.96	0.69	0.86	0.93	0.1	0.69	0	0.98	0.03	0	0.96	0.92	0.97	0.02	0	0	0.97	0	0	0
ch01	1.15505e+06	0	1	0	0	0	0.97	0	0	0	0	0.96	0.01	0	0	0.99	0	0	0.96	0.97	0	0.98	0.99	0.15	0.05	0.87	0.78	0.93	0.92	0.96	0.7	0.86	0.93	0.1	0.7	0	0.98	0.03	0	0.96	0.92	0.97	0.02	0	0	0.97	0	0	0
ch01	1.32812e+06	0	1	0	0	0.01	0.98	0	0	0	0	0.93	0.01	0	0	0.98	0	0	0.95	0.96	0	0.94	0.96	0.07	0.06	0.86	0.51	0.93	0.91	0.96	0.97	0.87	0.92	0.06	0.91	0	0.94	0.03	0	0.92	0.91	0.74	0	0	0	0.97	0	0	0
ch01	1.33334e+06	0	1	0	0	0.01	0.98	0	0	0	0	0.93	0.01	0	0	0.98	0	0	0.96	0.96	0	0.94	0.96	0.07	0.06	0.86	0.5	0.94	0.92	0.96	0.98	0.87	0.93	0.06	0.92	0	0.95	0.03	0	0.92	0.92	0.73	0	0	0	0.97	0	0	0
ch01	1.41826e+06	0	1	0	0	0.13	0.98	0	0	0	0	0.94	0	0	0	0.98	0.01	0	0.96	0.97	0	0.93	0.96	0.08	0.04	0.89	0.36	0.95	0.93	0.96	0.98	0.81	0.91	0.06	0.94	0	0.95	0.02	0	0.93	0.93	0.59	0.01	0	0	0.97	0	0	0
ch01	1.42432e+06	0	1	0	0	0.14	0.98	0	0	0	0	0.94	0	0	0	0.98	0.01	0	0.96	0.97	0	0.93	0.96	0.08	0.04	0.89	0.35	0.94	0.93	0.96	0.98	0.8	0.91	0.06	0.94	0	0.95	0.02	0	0.93	0.93	0.58	0.01	0	0	0.97	0	0	0
ch01	1.43037e+06	0	1	0	0	0.15	0.98	0	0	0	0	0.94	0	0	0	0.98	0.01	0	0.96	0.97	0	0.93	0.96	0.08	0.04	0.89	0.34	0.94	0.93	0.96	0.98	0.79	0.91	0.06	0.94	0	0.95	0.02	0	0.93	0.93	0.57	0.01	0	0	0.97	0	0	0
ch01	1.46257e+06	0	1	0	0	0.21	0.98	0	0	0	0	0.94	0	0	0	0.98	0.01	0	0.96	0.97	0	0.93	0.96	0.09	0.04	0.89	0.29	0.94	0.93	0.96	0.98	0.73	0.91	0.06	0.93	0	0.95	0.02	0	0.93	0.94	0.51	0.01	0	0	0.97	0	0	0
ch01	1.46779e+06	0	1	0	0	0.22	0.98	0	0	0	0	0.93	0	0	0	0.98	0.01	0	0.96	0.97	0	0.92	0.95	0.1	0.04	0.89	0.28	0.94	0.93	0.96	0.98	0.72	0.91	0.06	0.93	0	0.95	0.02	0	0.93	0.94	0.5	0.01	0	0	0.97	0	0	0
ch01	1.48366e+06	0	1	0	0	0.25	0.99	0	0	0	0	0.93	0	0	0	0.98	0.01	0	0.96	0.97	0	0.92	0.95	0.11	0.04	0.91	0.27	0.95	0.94	0.96	0.98	0.69	0.91	0.07	0.94	0	0.96	0.02	0	0.94	0.94	0.47	0.01	0	0	0.97	0	0	0
ch01	1.48896e+06	0	1	0	0	0.26	0.99	0.01	0	0	0	0.93	0	0	0	0.98	0.01	0	0.96	0.97	0	0.92	0.95	0.11	0.04	0.91	0.27	0.95	0.94	0.96	0.98	0.69	0.91	0.07	0.94	0	0.96	0.02	0	0.94	0.95	0.46	0.01	0	0	0.97	0	0	0
ch01	1.51627e+06	0	1	0	0	0.31	0.99	0.02	0	0	0	0.93	0	0	0	0.98	0.01	0	0.97	0.98	0	0.92	0.95	0.13	0.04	0.91	0.23	0.95	0.94	0.96	0.98	0.67	0.9	0.1	0.94	0	0.96	0.03	0	0.94	0.96	0.41	0.01	0	0	0.97	0	0	0
ch01	1.52171e+06	0	1	0	0	0.32	0.99	0.02	0	0	0	0.94	0	0	0	0.98	0.01	0	0.97	0.98	0	0.92	0.96	0.13	0.04	0.91	0.22	0.95	0.95	0.96	0.98	0.67	0.9	0.11	0.94	0	0.96	0.03	0	0.95	0.97	0.4	0.01	0	0	0.97	0	0	0
ch01	1.6014e+06	0	1	0	0	0.47	0.99	0.02	0	0	0	0.95	0	0	0	0.98	0.01	0	0.97	0.98	0	0.91	0.96	0.14	0.04	0.93	0.08	0.95	0.95	0.96	0.98	0.56	0.91	0.1	0.97	0	0.96	0.02	0	0.95	0.97	0.27	0.01	0	0	0.96	0	0	0
ch01	1.60702e+06	0	1	0	0	0.48	0.99	0.02	0	0	0	0.95	0	0	0	0.98	0.01	0	0.97	0.98	0	0.91	0.96	0.14	0.04	0.93	0.07	0.95	0.95	0.96	0.98	0.55	0.91	0.09	0.97	0	0.96	0.02	0	0.95	0.97	0.26	0.01	0	0	0.96	0	0	0
ch01	1.61813e+06	0	1	0	0	0.5	0.99	0.02	0	0	0	0.94	0	0	0	0.98	0.01	0	0.97	0.98	0	0.92	0.96	0.14	0.04	0.92	0.06	0.95	0.95	0.96	0.98	0.54	0.92	0.09	0.97	0	0.96	0.02	0	0.95	0.97	0.24	0.01	0	0	0.94	0	0	0
ch01	1624138	0	1	0	0	0.51	0.99	0.02	0	0	0	0.94	0	0	0	0.98	0.01	0	0.97	0.98	0	0.92	0.96	0.14	0.04	0.92	0.05	0.95	0.94	0.95	0.97	0.54	0.92	0.08	0.97	0	0.96	0.02	0	0.95	0.97	0.23	0.01	0	0	0.93	0	0	0
ch01	1.63034e+06	0	1	0	0	0.52	0.99	0.03	0	0	0	0.94	0	0	0	0.98	0.01	0	0.97	0.98	0	0.92	0.96	0.14	0.04	0.92	0.04	0.95	0.93	0.95	0.97	0.54	0.92	0.07	0.97	0	0.96	0.02	0	0.95	0.96	0.22	0.01	0	0	0.92	0	0	0
ch01	1.64842e+06	0	1	0	0	0.55	0.99	0.04	0	0	0	0.94	0	0	0	0.98	0.01	0	0.96	0.98	0	0.91	0.96	0.14	0.03	0.92	0.03	0.95	0.93	0.95	0.97	0.51	0.92	0.07	0.97	0	0.96	0.02	0	0.94	0.96	0.19	0.01	0	0	0.89	0	0	0
ch01	1.65435e+06	0	1	0	0	0.56	0.99	0.04	0	0	0	0.94	0	0	0	0.98	0.01	0	0.97	0.98	0	0.91	0.96	0.14	0.03	0.92	0.02	0.95	0.93	0.95	0.98	0.5	0.92	0.07	0.97	0	0.96	0.02	0	0.94	0.96	0.18	0.01	0	0	0.88	0	0	0
ch01	1.69018e+06	0	1	0	0	0.62	0.98	0.04	0	0	0	0.93	0	0	0	0.98	0.01	0	0.96	0.95	0	0.89	0.96	0.15	0.03	0.92	0.02	0.95	0.93	0.94	0.92	0.45	0.89	0.07	0.95	0	0.93	0.02	0	0.94	0.96	0.12	0.02	0	0	0.82	0	0	0
ch01	1.696e+06	0	1	0	0	0.63	0.98	0.05	0	0	0	0.93	0	0	0	0.98	0.01	0	0.96	0.95	0	0.89	0.96	0.15	0.03	0.92	0.02	0.95	0.93	0.94	0.92	0.44	0.89	0.08	0.95	0	0.93	0.01	0	0.94	0.96	0.11	0.02	0	0	0.81	0	0	0
ch01	1.78922e+06	0	1	0	0	0.78	0.98	0.06	0	0	0	0.96	0	0	0	0.99	0.01	0	0.96	0.96	0.06	0.93	0.99	0.15	0.02	0.98	0.02	0.96	0.95	0.97	0.76	0.3	0.92	0.08	0.95	0	0.95	0.01	0	0.98	0.95	0	0.12	0	0	0.66	0	0	0
ch01	1.79462e+06	0	1	0	0	0.79	0.98	0.06	0	0	0	0.96	0	0	0	0.99	0.01	0	0.96	0.96	0.07	0.93	0.99	0.15	0.02	0.98	0.03	0.96	0.95	0.97	0.75	0.29	0.92	0.08	0.95	0	0.96	0.01	0	0.98	0.95	0	0.12	0	0	0.65	0	0	0
ch01	1.8733e+06	0	1	0	0	0.91	0.98	0.06	0	0	0	0.96	0	0	0	0.99	0.01	0	0.96	0.96	0.22	0.94	0.97	0.13	0.02	0.98	0.03	0.96	0.96	0.97	0.6	0.14	0.9	0.08	0.94	0	0.96	0.01	0	0.97	0.94	0	0.18	0	0	0.51	0	0	0
ch01	1.87839e+06	0	1	0	0	0.92	0.98	0.06	0	0	0	0.96	0	0	0	0.99	0.01	0	0.96	0.96	0.23	0.94	0.97	0.13	0.02	0.98	0.03	0.96	0.96	0.97	0.59	0.13	0.9	0.08	0.94	0	0.96	0.01	0	0.97	0.94	0	0.18	0	0	0.5	0	0	0
ch01	1.88348e+06	0	1	0	0	0.93	0.98	0.06	0	0	0	0.96	0	0	0	0.99	0.01	0	0.96	0.96	0.24	0.94	0.97	0.13	0.02	0.98	0.03	0.96	0.96	0.97	0.58	0.12	0.9	0.08	0.94	0	0.96	0.01	0	0.97	0.94	0	0.18	0	0	0.49	0	0	0
ch01	1.89366e+06	0	1	0	0	0.95	0.98	0.06	0	0	0	0.96	0	0	0	0.99	0.01	0	0.96	0.96	0.26	0.94	0.97	0.12	0.02	0.98	0.03	0.96	0.96	0.97	0.56	0.1	0.9	0.08	0.94	0	0.96	0.01	0	0.97	0.94	0	0.19	0	0	0.47	0	0	0
ch01	1.89835e+06	0	1	0	0	0.95	0.98	0.06	0	0	0	0.96	0	0	0	0.99	0.01	0	0.96	0.96	0.27	0.94	0.97	0.12	0.02	0.98	0.03	0.96	0.96	0.97	0.55	0.09	0.9	0.08	0.94	0	0.96	0.01	0	0.97	0.94	0	0.2	0	0	0.46	0	0	0
ch01	1.90773e+06	0	1	0	0	0.95	0.98	0.06	0	0	0	0.96	0	0	0	0.99	0.01	0	0.96	0.96	0.29	0.94	0.97	0.12	0.02	0.98	0.03	0.96	0.96	0.97	0.53	0.07	0.9	0.08	0.94	0	0.96	0.01	0	0.97	0.94	0	0.22	0	0	0.44	0	0	0
ch01	1.91189e+06	0	1	0	0	0.95	0.98	0.06	0	0	0	0.96	0	0	0	0.99	0.01	0	0.96	0.96	0.3	0.94	0.97	0.11	0.02	0.98	0.03	0.96	0.96	0.97	0.52	0.07	0.9	0.08	0.94	0	0.96	0.01	0	0.97	0.94	0	0.22	0	0	0.43	0	0	0
ch01	1.91605e+06	0	1	0	0	0.95	0.98	0.06	0	0	0	0.96	0	0	0	0.99	0.01	0	0.96	0.96	0.31	0.94	0.97	0.11	0.02	0.98	0.03	0.96	0.96	0.97	0.51	0.07	0.9	0.08	0.94	0	0.96	0.01	0	0.97	0.94	0	0.23	0	0	0.42	0	0	0
ch01	1.92021e+06	0	1	0	0	0.95	0.98	0.06	0	0	0	0.96	0	0	0	0.99	0.01	0	0.96	0.96	0.32	0.94	0.97	0.11	0.02	0.98	0.03	0.96	0.96	0.97	0.5	0.06	0.9	0.08	0.94	0	0.96	0.01	0	0.97	0.94	0	0.24	0	0	0.41	0	0	0
ch01	1.92435e+06	0	1	0	0	0.95	0.98	0.06	0	0	0	0.96	0	0	0	0.99	0.01	0	0.96	0.96	0.33	0.94	0.97	0.1	0.02	0.98	0.03	0.96	0.96	0.97	0.49	0.06	0.9	0.08	0.94	0	0.96	0.01	0	0.97	0.94	0	0.25	0	0	0.4	0	0	0
ch01	1.92887e+06	0	1	0	0	0.95	0.98	0.06	0	0	0	0.96	0	0	0	0.99	0.01	0	0.96	0.96	0.34	0.94	0.97	0.1	0.02	0.98	0.03	0.96	0.95	0.97	0.48	0.06	0.89	0.08	0.94	0	0.96	0.01	0	0.97	0.94	0	0.25	0	0	0.39	0	0	0
ch01	1.94186e+06	0	1	0.01	0	0.96	0.99	0.06	0	0	0	0.95	0	0	0	0.99	0	0	0.97	0.97	0.35	0.95	0.97	0.09	0.02	0.97	0.02	0.97	0.96	0.97	0.45	0.06	0.9	0.08	0.94	0	0.96	0.01	0	0.96	0.94	0	0.26	0	0	0.36	0	0	0
ch01	1.94606e+06	0	1	0.01	0	0.97	0.99	0.06	0	0	0	0.95	0	0	0	0.99	0	0	0.97	0.97	0.36	0.95	0.97	0.09	0.02	0.97	0.02	0.97	0.96	0.97	0.44	0.05	0.91	0.08	0.94	0	0.96	0.01	0	0.96	0.94	0	0.26	0	0	0.35	0	0	0
ch01	2.00667e+06	0	1	0.01	0	0.97	0.99	0.07	0	0	0	0.96	0	0	0	0.99	0	0	0.97	0.97	0.5	0.96	0.98	0.06	0.02	0.97	0.03	0.98	0.96	0.97	0.3	0.05	0.92	0.07	0.95	0	0.96	0.02	0	0.96	0.94	0	0.36	0	0	0.21	0	0	0
ch01	2.01085e+06	0	1	0.01	0	0.97	0.99	0.06	0	0	0	0.96	0	0	0	0.99	0	0	0.97	0.97	0.51	0.96	0.98	0.06	0.02	0.97	0.03	0.98	0.96	0.97	0.29	0.05	0.92	0.07	0.95	0	0.96	0.02	0	0.96	0.94	0	0.37	0	0	0.2	0	0	0
ch01	2.13209e+06	0	1	0.01	0	0.96	1	0.06	0	0	0	0.96	0	0	0	0.98	0	0	0.97	0.98	0.83	0.98	0.98	0.04	0.01	0.97	0.04	0.99	0.96	0.96	0	0	0.94	0.02	0.95	0	0.95	0.01	0	0.98	0.96	0	0.47	0	0	0	0	0	0
ch01	2.13478e+06	0	1	0.01	0	0.96	1	0.07	0	0	0	0.96	0	0	0	0.98	0	0	0.97	0.98	0.84	0.98	0.98	0.04	0.02	0.97	0.05	0.99	0.96	0.96	0	0	0.94	0.03	0.96	0	0.96	0.01	0	0.98	0.96	0	0.46	0	0	0	0	0	0
ch01	2.22832e+06	0	1	0.01	0	0.98	1	0.08	0	0	0	0.96	0	0	0	0.99	0	0	0.99	0.98	0.97	0.98	1	0.06	0.02	0.98	0.06	0.99	0.94	0.98	0	0	0.97	0.03	1	0	0.99	0.01	0	0.98	0.99	0	0.3	0	0	0	0	0	0
ch01	2.23151e+06	0	1	0.01	0	0.98	1	0.08	0	0	0	0.96	0	0	0	0.99	0	0	0.99	0.98	0.97	0.98	1	0.06	0.02	0.98	0.06	0.99	0.94	0.98	0	0	0.98	0.04	1	0	0.99	0.01	0	0.99	1	0	0.3	0	0	0	0	0	0
ch01	2.31269e+06	0	1	0	0	0.98	0.98	0.08	0	0	0	0.97	0	0	0	0.97	0	0	0.99	0.98	0.97	0.96	0.99	0.07	0.02	0.99	0.06	0.97	0.93	0.98	0	0.01	0.97	0.05	1	0	0.99	0	0	0.98	1	0	0.14	0	0	0	0	0	0
ch01	2.31528e+06	0	1	0	0	0.98	0.98	0.08	0	0	0	0.97	0	0	0	0.97	0	0	0.99	0.98	0.97	0.96	0.99	0.07	0.02	0.99	0.06	0.97	0.93	0.98	0	0.01	0.97	0.05	1	0	0.99	0	0	0.98	1	0	0.13	0	0	0	0	0	0
ch01	2.47637e+06	0	1	0	0	0.96	0.97	0.06	0	0	0	0.98	0	0	0	0.97	0	0	0.99	0.98	0.96	0.96	0.99	0.08	0.04	0.97	0.01	0.61	0.91	0.98	0.06	0.01	0.93	0.05	0.95	0	0.98	0	0	0.96	0.99	0	0	0	0.44	0	0.12	0	0.01
ch01	2.48066e+06	0	1	0	0	0.96	0.97	0.06	0	0	0	0.98	0	0	0	0.97	0	0	0.99	0.98	0.96	0.96	0.99	0.09	0.04	0.96	0.01	0.6	0.91	0.98	0.06	0.01	0.93	0.05	0.95	0	0.98	0	0	0.96	0.99	0	0	0	0.45	0	0.13	0	0.01
ch01	2.50166e+06	0	1	0	0	0.96	0.97	0.06	0	0	0	0.98	0	0	0	0.96	0	0	0.99	0.98	0.96	0.96	0.99	0.09	0.04	0.96	0.01	0.55	0.92	0.98	0.06	0.01	0.93	0.05	0.95	0	0.98	0	0	0.96	0.99	0	0	0	0.5	0	0.18	0	0.01
ch01	2.50593e+06	0	1	0	0	0.95	0.96	0.06	0	0	0	0.98	0	0	0	0.96	0	0	0.99	0.97	0.96	0.96	0.99	0.08	0.04	0.96	0.01	0.54	0.91	0.98	0.06	0.01	0.93	0.05	0.95	0	0.98	0	0	0.96	0.98	0	0	0	0.51	0	0.19	0	0.01
ch01	2.51875e+06	0	1	0	0	0.95	0.95	0.05	0	0	0	0.98	0	0	0	0.96	0	0	0.99	0.97	0.96	0.96	0.99	0.07	0.06	0.96	0	0.51	0.9	0.98	0.06	0.01	0.93	0.04	0.95	0	0.98	0	0	0.95	0.98	0	0	0	0.54	0	0.22	0	0.01
ch01	2.52297e+06	0	1	0	0	0.95	0.95	0.05	0	0	0	0.98	0	0	0	0.96	0	0	0.99	0.97	0.96	0.96	0.99	0.07	0.06	0.96	0	0.5	0.9	0.98	0.06	0.01	0.93	0.04	0.95	0	0.98	0	0	0.95	0.98	0	0	0	0.55	0	0.23	0	0.01
ch01	2.5893e+06	0	1	0	0.03	0.95	0.95	0.05	0	0	0	0.99	0.05	0	0	0.96	0	0	0.99	0.98	0.93	0.96	0.99	0.09	0.05	0.93	0	0.34	0.9	0.98	0.06	0	0.94	0.02	0.92	0	0.98	0	0	0.95	0.97	0	0	0	0.71	0	0.39	0	0.01
ch01	2.59395e+06	0	1	0	0.04	0.95	0.95	0.05	0	0	0	0.99	0.06	0	0	0.96	0	0	0.99	0.98	0.93	0.96	0.99	0.09	0.05	0.93	0	0.33	0.9	0.98	0.06	0	0.94	0.02	0.92	0	0.98	0	0	0.95	0.97	0	0	0	0.72	0	0.4	0	0.01
ch01	2.5986e+06	0	1	0	0.05	0.95	0.95	0.05	0	0	0	0.99	0.07	0	0	0.96	0	0	0.99	0.98	0.93	0.96	0.99	0.09	0.05	0.93	0	0.32	0.9	0.98	0.06	0	0.94	0.01	0.92	0	0.98	0	0	0.95	0.97	0	0	0	0.73	0	0.41	0	0.01
ch01	2.6031e+06	0	1	0	0.06	0.95	0.95	0.05	0	0	0	0.99	0.08	0	0	0.96	0	0	0.99	0.98	0.93	0.96	0.99	0.09	0.05	0.93	0	0.31	0.9	0.98	0.06	0	0.94	0.01	0.92	0	0.98	0	0	0.95	0.97	0	0	0	0.74	0	0.42	0	0.01
ch01	2.6076e+06	0	1	0	0.07	0.95	0.95	0.05	0	0	0	0.99	0.09	0	0	0.96	0	0	0.99	0.98	0.93	0.96	0.99	0.09	0.05	0.93	0	0.3	0.9	0.98	0.06	0	0.94	0.01	0.92	0	0.98	0	0	0.95	0.97	0	0	0	0.75	0	0.43	0	0.01
ch01	2616826	0	1	0	0.09	0.93	0.96	0.05	0	0	0	0.99	0.1	0	0	0.96	0	0	0.99	0.97	0.93	0.96	0.99	0.09	0.05	0.92	0	0.29	0.89	0.98	0.06	0	0.94	0.01	0.91	0	0.98	0	0	0.94	0.96	0	0	0	0.77	0	0.45	0	0.01
ch01	2.62145e+06	0	1	0	0.1	0.93	0.97	0.05	0	0	0	0.99	0.11	0	0	0.97	0	0	0.99	0.97	0.94	0.97	0.99	0.09	0.05	0.92	0	0.29	0.9	0.98	0.06	0	0.95	0.01	0.91	0	0.98	0	0	0.95	0.96	0	0	0	0.78	0	0.46	0	0.01
ch01	2.64012e+06	0	1	0	0.14	0.91	0.96	0.05	0	0	0	0.98	0.15	0	0	0.97	0	0	0.99	0.96	0.92	0.96	0.99	0.09	0.05	0.91	0	0.25	0.9	0.96	0.06	0	0.95	0.01	0.91	0	0.98	0	0	0.95	0.95	0	0	0	0.81	0	0.5	0	0.01
ch01	2.64495e+06	0	1	0	0.15	0.91	0.96	0.05	0	0	0	0.98	0.16	0	0	0.97	0	0	0.99	0.96	0.92	0.96	0.99	0.09	0.05	0.91	0	0.24	0.9	0.96	0.06	0	0.95	0.01	0.91	0	0.98	0	0	0.95	0.95	0	0	0	0.82	0	0.51	0	0.01
ch01	2.81343e+06	0	1	0	0.49	0.94	0.96	0.03	0	0	0	0.98	0.5	0	0	0.97	0	0	1	0.97	0.85	0.95	1	0.08	0.04	0.89	0	0	0.92	0.96	0.06	0.02	0.94	0.01	0.95	0	0.97	0.02	0	0.97	0.96	0.01	0	0	0.99	0	0.83	0	0
ch01	2.81844e+06	0	1	0	0.5	0.94	0.96	0.03	0	0	0	0.98	0.51	0	0	0.97	0	0	1	0.97	0.85	0.95	1	0.08	0.04	0.89	0	0	0.92	0.96	0.06	0.02	0.94	0.01	0.95	0	0.97	0.02	0	0.97	0.96	0.01	0	0	0.99	0	0.84	0	0
ch01	2.82345e+06	0	1	0	0.51	0.94	0.96	0.03	0	0	0	0.98	0.52	0	0	0.97	0	0	1	0.97	0.85	0.95	1	0.08	0.04	0.89	0	0	0.92	0.96	0.06	0.02	0.94	0.01	0.95	0	0.97	0.02	0	0.97	0.96	0.01	0	0	0.99	0	0.85	0	0
ch01	2.87774e+06	0	1	0	0.61	0.92	0.96	0.03	0	0	0.01	0.98	0.64	0	0	0.97	0	0	0.98	0.97	0.82	0.93	1	0.08	0.03	0.88	0	0	0.92	0.97	0.06	0.02	0.93	0.01	0.93	0	0.98	0.02	0	0.95	0.96	0.01	0	0	0.99	0	0.96	0	0
ch01	2.8816e+06	0	1	0	0.62	0.92	0.96	0.03	0	0	0.01	0.98	0.65	0	0	0.97	0	0	0.98	0.97	0.82	0.93	1	0.09	0.03	0.88	0	0	0.92	0.97	0.06	0.02	0.93	0.01	0.93	0	0.98	0.02	0	0.95	0.96	0.01	0	0	0.99	0	0.97	0	0
ch01	3.14129e+06	0	1	0	0.97	0.94	0.91	0.05	0	0	0.07	0.96	0.95	0	0.5	0.97	0	0.01	0.94	0.99	0.86	0.94	0.98	0.07	0.04	0.94	0.01	0	0.95	1	0	0	0.9	0.01	0.96	0.01	0.94	0.02	0	0.97	0.92	0	0	0	0.97	0	0.96	0	0
ch01	3.14717e+06	0	1	0	0.97	0.94	0.91	0.06	0	0	0.07	0.96	0.95	0	0.51	0.97	0	0.01	0.93	0.99	0.87	0.94	0.98	0.07	0.04	0.94	0.01	0	0.95	0.99	0	0	0.89	0.01	0.95	0.01	0.93	0.02	0	0.96	0.92	0	0	0	0.97	0	0.96	0	0
ch01	3.2951e+06	0	1	0	0.99	0.96	0.9	0.28	0	0	0.07	0.97	0.94	0	0.75	0.98	0	0.01	0.93	0.99	0.91	0.95	0.98	0.08	0.03	0.97	0.01	0	0.93	0.96	0	0	0.92	0.01	0.76	0.01	0.93	0	0	0.75	0.92	0	0	0.18	0.97	0	0.76	0	0
ch01	3.30099e+06	0	1	0	0.99	0.96	0.9	0.29	0	0	0.07	0.97	0.94	0	0.76	0.98	0	0.01	0.93	0.99	0.91	0.95	0.98	0.08	0.03	0.97	0.01	0	0.93	0.96	0	0	0.92	0.01	0.75	0.01	0.93	0	0	0.74	0.92	0	0	0.19	0.97	0	0.75	0	0
ch01	3.31271e+06	0	1	0	0.99	0.96	0.9	0.31	0	0	0.06	0.97	0.94	0	0.78	0.97	0	0.01	0.93	0.99	0.91	0.95	0.98	0.08	0.03	0.97	0.01	0	0.93	0.96	0	0	0.92	0.01	0.73	0.01	0.93	0	0	0.72	0.92	0	0	0.21	0.97	0	0.73	0	0
ch01	3.31854e+06	0	1	0	0.99	0.96	0.9	0.32	0	0	0.06	0.97	0.94	0	0.79	0.97	0	0.01	0.93	0.99	0.91	0.95	0.98	0.07	0.03	0.97	0.01	0	0.93	0.95	0	0	0.92	0.01	0.72	0.01	0.93	0	0	0.71	0.92	0	0	0.22	0.97	0	0.73	0	0
ch01	3.39733e+06	0	1	0	1	0.96	0.92	0.46	0	0	0.07	0.97	0.96	0	0.93	0.98	0	0.03	0.93	0.99	0.9	0.94	0.99	0.06	0.03	0.99	0.01	0	0.93	0.91	0	0	0.95	0.01	0.59	0.01	0.95	0	0	0.58	0.94	0	0.01	0.36	0.98	0	0.61	0	0
ch01	3.40255e+06	0	1	0	1	0.96	0.93	0.47	0	0	0.07	0.98	0.96	0	0.94	0.98	0	0.03	0.93	0.99	0.91	0.95	0.99	0.06	0.03	0.99	0.01	0	0.93	0.91	0	0	0.95	0.01	0.58	0.01	0.95	0	0	0.57	0.95	0	0.01	0.37	0.98	0	0.6	0	0
ch01	3.40774e+06	0	1	0	1	0.96	0.93	0.48	0	0	0.07	0.98	0.96	0	0.95	0.98	0	0.03	0.93	0.99	0.91	0.95	0.99	0.06	0.03	0.99	0.01	0	0.93	0.91	0	0	0.95	0.01	0.57	0.01	0.95	0	0	0.56	0.95	0	0.01	0.38	0.98	0	0.59	0	0
ch01	3.41294e+06	0	1	0	1	0.96	0.93	0.49	0	0	0.07	0.98	0.96	0	0.96	0.98	0	0.03	0.93	0.99	0.91	0.95	0.99	0.05	0.03	0.99	0.01	0	0.93	0.91	0	0	0.95	0.01	0.56	0.01	0.95	0	0	0.55	0.95	0	0.01	0.39	0.98	0	0.58	0	0
ch01	3.41814e+06	0	1	0	1	0.96	0.93	0.5	0	0	0.07	0.99	0.96	0	0.97	0.98	0	0.03	0.93	0.99	0.91	0.95	0.99	0.05	0.03	0.99	0.01	0	0.93	0.91	0	0	0.95	0.01	0.55	0.01	0.95	0	0	0.54	0.95	0	0.01	0.4	0.98	0	0.57	0	0
ch01	3.42334e+06	0	1	0	1	0.96	0.93	0.51	0	0	0.07	0.99	0.96	0	0.98	0.98	0	0.03	0.94	0.99	0.91	0.95	0.99	0.05	0.03	0.99	0.01	0	0.93	0.91	0	0	0.95	0.01	0.54	0.01	0.95	0	0	0.53	0.95	0	0.01	0.41	0.98	0	0.56	0	0
ch01	3.42854e+06	0	1	0	1	0.96	0.93	0.52	0	0	0.07	0.99	0.96	0	0.99	0.98	0	0.03	0.95	0.99	0.91	0.95	0.99	0.05	0.03	0.99	0.01	0	0.93	0.91	0	0	0.95	0.01	0.53	0.01	0.95	0	0	0.52	0.95	0	0.01	0.42	0.98	0	0.55	0	0
ch01	3.43374e+06	0	1	0	1	0.96	0.92	0.53	0	0	0.07	0.99	0.96	0	1	0.98	0	0.03	0.95	0.99	0.91	0.95	0.99	0.06	0.03	0.99	0.01	0	0.93	0.91	0	0	0.95	0.01	0.52	0.01	0.95	0	0	0.51	0.96	0	0.01	0.43	0.98	0	0.54	0	0
ch01	3.43865e+06	0	1	0	1	0.96	0.91	0.54	0	0	0.07	0.99	0.96	0	1	0.98	0	0.03	0.95	0.99	0.91	0.95	0.99	0.07	0.04	0.99	0.01	0	0.93	0.91	0	0	0.95	0.01	0.51	0.01	0.95	0	0	0.5	0.96	0	0.01	0.44	0.98	0	0.53	0	0
ch01	3.44357e+06	0	1	0	1	0.96	0.91	0.55	0	0	0.08	0.99	0.96	0	1	0.98	0	0.03	0.95	0.99	0.91	0.95	0.99	0.07	0.04	0.99	0.01	0	0.93	0.91	0	0	0.95	0.01	0.5	0.01	0.95	0	0	0.49	0.96	0	0.01	0.45	0.98	0	0.52	0	0
ch01	3.44846e+06	0	1	0	1	0.96	0.91	0.56	0	0	0.08	0.99	0.96	0	1	0.98	0	0.03	0.95	0.99	0.91	0.95	0.99	0.07	0.04	0.99	0.01	0	0.93	0.91	0	0	0.95	0.01	0.49	0.01	0.95	0	0	0.48	0.96	0	0.01	0.46	0.98	0	0.51	0	0
ch01	3.45311e+06	0	1	0	1	0.96	0.91	0.56	0	0	0.08	0.99	0.96	0	1	0.98	0	0.03	0.95	0.99	0.91	0.95	0.99	0.07	0.04	0.99	0.01	0	0.93	0.91	0	0	0.95	0.01	0.48	0.01	0.95	0	0	0.47	0.96	0	0.01	0.47	0.98	0	0.5	0	0
ch01	3.46241e+06	0	1	0	1	0.96	0.91	0.57	0	0	0.08	0.99	0.96	0	1	0.98	0	0.03	0.95	0.99	0.91	0.95	0.99	0.07	0.04	0.99	0.01	0	0.93	0.91	0	0	0.95	0.01	0.46	0.01	0.95	0	0	0.45	0.96	0	0.01	0.49	0.98	0	0.48	0	0
ch01	3.46707e+06	0	1	0	1	0.96	0.91	0.58	0	0	0.08	0.99	0.96	0	1	0.98	0	0.03	0.95	0.99	0.9	0.95	0.99	0.07	0.04	0.99	0.01	0	0.93	0.91	0	0	0.95	0.01	0.45	0.01	0.95	0	0	0.44	0.96	0	0.01	0.5	0.98	0	0.47	0	0
ch01	3.47256e+06	0	1	0	1	0.96	0.91	0.59	0	0	0.08	0.99	0.96	0	1	0.98	0	0.03	0.95	0.99	0.9	0.95	0.99	0.07	0.04	0.99	0.01	0	0.93	0.91	0	0	0.95	0.01	0.44	0.01	0.95	0	0	0.43	0.96	0	0.01	0.51	0.98	0	0.46	0	0
ch01	3.48355e+06	0	1	0	1	0.96	0.91	0.61	0	0	0.07	0.99	0.96	0	1	0.98	0	0.03	0.95	0.99	0.9	0.95	0.99	0.06	0.03	0.99	0.01	0	0.93	0.91	0	0	0.95	0.01	0.42	0.01	0.95	0	0	0.41	0.96	0	0.01	0.53	0.98	0	0.44	0	0
ch01	3.48904e+06	0	1	0	1	0.96	0.91	0.62	0	0	0.07	0.99	0.96	0	1	0.98	0	0.03	0.95	0.99	0.9	0.95	0.99	0.06	0.03	0.99	0.01	0	0.93	0.91	0	0	0.95	0.01	0.41	0.01	0.95	0	0	0.4	0.96	0	0.01	0.54	0.98	0	0.43	0	0
ch01	3.51104e+06	0	1	0	1	0.96	0.91	0.66	0	0	0.06	0.99	0.96	0	1	0.98	0	0.03	0.95	0.99	0.9	0.95	0.99	0.05	0.03	0.99	0.01	0	0.93	0.91	0	0	0.95	0.01	0.37	0.01	0.95	0	0	0.36	0.96	0	0.01	0.58	0.98	0	0.39	0	0
ch01	3.51653e+06	0	1	0	1	0.96	0.91	0.67	0	0	0.05	0.99	0.96	0	1	0.98	0	0.03	0.95	0.99	0.9	0.95	0.99	0.05	0.03	0.99	0.01	0	0.93	0.91	0	0	0.95	0.01	0.36	0.01	0.95	0	0	0.35	0.96	0	0.01	0.59	0.98	0	0.38	0	0
ch01	3.94267e+06	0	1	0	0.95	0.98	0.96	0.99	0	0.03	0.05	0.98	0.92	0	0.98	0.96	0	0.02	0.93	0.99	0.79	0.95	0.98	0.07	0.04	0.93	0	0	0.94	0.87	0.02	0.03	0.93	0.02	0.03	0	0.95	0.18	0.02	0	0.93	0.02	0.1	0.97	0.96	0	0.06	0.02	0
ch01	3.95333e+06	0	1	0	0.95	0.98	0.96	0.99	0	0.03	0.06	0.98	0.92	0	0.98	0.95	0	0.02	0.93	0.98	0.79	0.95	0.98	0.07	0.04	0.93	0	0	0.94	0.87	0.02	0.04	0.93	0.02	0.03	0	0.95	0.19	0.02	0	0.93	0.02	0.1	0.97	0.96	0	0.06	0.02	0
ch01	4.14254e+06	0	1	0	0.94	1	0.98	0.98	0	0.03	0.19	0.96	0.92	0	0.96	0.95	0	0	0.9	0.97	0.79	0.93	0.96	0.08	0.05	0.91	0	0	0.93	0.9	0.02	0.04	0.92	0.02	0.03	0	0.96	0.34	0.02	0	0.94	0.02	0.09	0.96	0.95	0	0.03	0.02	0
ch01	4.15727e+06	0	1	0	0.94	1	0.98	0.98	0	0.03	0.2	0.95	0.92	0	0.96	0.95	0	0	0.9	0.97	0.79	0.93	0.96	0.09	0.06	0.91	0	0	0.93	0.89	0.02	0.04	0.92	0.02	0.04	0	0.96	0.35	0.02	0	0.94	0.02	0.1	0.96	0.95	0	0.03	0.02	0
ch01	4.25383e+06	0	1	0	0.94	0.99	0.97	0.97	0.01	0.03	0.25	0.89	0.92	0	0.96	0.95	0	0	0.89	0.96	0.77	0.93	0.95	0.15	0.06	0.88	0.01	0	0.92	0.84	0.02	0.04	0.91	0.02	0.04	0	0.96	0.41	0.02	0.01	0.92	0.02	0.1	0.92	0.95	0.01	0.03	0.02	0
ch01	4.27115e+06	0	1	0	0.94	0.99	0.98	0.97	0.01	0.03	0.26	0.88	0.92	0	0.96	0.95	0	0	0.89	0.96	0.77	0.93	0.95	0.15	0.05	0.88	0.01	0	0.92	0.83	0.02	0.04	0.91	0.02	0.04	0	0.96	0.42	0.02	0.01	0.91	0.02	0.1	0.91	0.95	0.01	0.03	0.02	0
ch01	4.32313e+06	0	1	0	0.94	0.99	0.99	0.96	0.01	0.03	0.28	0.85	0.92	0	0.96	0.95	0	0	0.89	0.96	0.77	0.92	0.95	0.17	0.04	0.88	0.01	0	0.9	0.8	0.02	0.04	0.9	0.02	0.04	0	0.95	0.45	0.02	0.01	0.91	0.02	0.1	0.88	0.95	0.01	0.03	0.02	0
ch01	4.34051e+06	0	1	0	0.94	0.99	0.99	0.96	0.01	0.03	0.29	0.84	0.92	0	0.96	0.95	0	0	0.89	0.96	0.77	0.92	0.95	0.18	0.04	0.88	0.01	0	0.9	0.79	0.02	0.04	0.9	0.02	0.04	0	0.95	0.46	0.02	0.01	0.91	0.02	0.1	0.87	0.95	0.01	0.03	0.02	0
ch01	4.40999e+06	0	1	0	0.94	0.99	0.99	0.96	0.01	0.03	0.33	0.81	0.92	0	0.96	0.95	0	0	0.89	0.96	0.78	0.92	0.95	0.22	0.05	0.88	0.03	0	0.9	0.75	0.02	0.04	0.9	0.03	0.05	0	0.95	0.5	0.02	0.01	0.91	0.02	0.1	0.83	0.95	0.01	0.03	0.02	0
ch01	4.42677e+06	0	1	0	0.94	0.99	0.99	0.96	0.01	0.03	0.34	0.81	0.92	0	0.96	0.95	0	0	0.89	0.96	0.78	0.92	0.95	0.23	0.06	0.88	0.03	0	0.9	0.74	0.02	0.04	0.9	0.03	0.05	0	0.95	0.51	0.02	0.01	0.91	0.02	0.1	0.82	0.95	0.01	0.03	0.02	0
ch01	4.51067e+06	0	1	0	0.94	0.99	0.99	0.96	0.01	0.03	0.39	0.76	0.92	0	0.96	0.95	0	0.02	0.89	0.96	0.78	0.92	0.95	0.28	0.07	0.88	0.04	0	0.9	0.69	0.02	0.04	0.88	0.03	0.07	0	0.95	0.56	0.02	0.01	0.91	0.02	0.1	0.77	0.95	0.01	0.03	0.02	0
ch01	4.52744e+06	0	1	0	0.94	0.99	0.99	0.96	0.01	0.03	0.4	0.75	0.92	0	0.96	0.95	0	0.02	0.89	0.96	0.78	0.92	0.95	0.29	0.07	0.88	0.04	0	0.9	0.68	0.02	0.04	0.88	0.03	0.07	0	0.95	0.57	0.02	0.01	0.91	0.02	0.1	0.76	0.95	0.01	0.03	0.02	0
ch01	4.5446e+06	0	1	0.01	0.93	0.99	0.99	0.95	0.01	0.04	0.4	0.74	0.92	0	0.96	0.95	0.01	0.03	0.89	0.95	0.78	0.92	0.94	0.29	0.07	0.87	0.05	0.01	0.9	0.67	0.03	0.04	0.87	0.04	0.08	0.01	0.95	0.58	0.03	0.01	0.9	0.03	0.11	0.75	0.95	0.01	0.04	0.03	0
ch01	4.56236e+06	0	1	0.01	0.93	0.99	0.99	0.95	0.01	0.04	0.41	0.73	0.92	0	0.96	0.95	0.01	0.03	0.89	0.95	0.78	0.92	0.94	0.3	0.07	0.87	0.05	0.01	0.9	0.66	0.03	0.04	0.87	0.04	0.08	0.01	0.95	0.59	0.03	0.01	0.9	0.03	0.11	0.74	0.95	0.01	0.04	0.03	0
ch01	4.72038e+06	0	1	0.05	0.9	0.94	0.94	0.91	0.05	0.06	0.5	0.68	0.88	0	0.92	0.91	0.01	0.07	0.88	0.9	0.81	0.88	0.89	0.34	0.1	0.87	0.09	0.05	0.89	0.58	0.03	0.04	0.83	0.08	0.11	0.05	0.95	0.68	0.03	0.01	0.89	0.05	0.11	0.69	0.96	0.01	0.04	0.07	0.04
ch01	4.73802e+06	0	1	0.05	0.9	0.94	0.94	0.91	0.05	0.06	0.51	0.67	0.88	0	0.92	0.91	0.01	0.07	0.88	0.9	0.82	0.88	0.89	0.35	0.1	0.87	0.09	0.05	0.89	0.57	0.03	0.04	0.83	0.08	0.11	0.05	0.95	0.69	0.03	0.01	0.89	0.05	0.11	0.68	0.96	0.01	0.04	0.07	0.04
ch01	4.84712e+06	0	1	0.05	0.9	0.94	0.94	0.91	0.05	0.06	0.56	0.62	0.9	0	0.92	0.91	0.01	0.07	0.9	0.9	0.83	0.88	0.89	0.4	0.09	0.87	0.09	0.05	0.89	0.51	0.03	0.04	0.84	0.08	0.12	0.05	0.95	0.75	0.03	0.01	0.89	0.05	0.11	0.62	0.96	0.01	0.04	0.07	0.04
ch01	4.86672e+06	0	1	0.05	0.9	0.94	0.94	0.91	0.05	0.06	0.57	0.61	0.9	0	0.92	0.91	0.01	0.07	0.9	0.9	0.82	0.88	0.89	0.41	0.09	0.87	0.09	0.05	0.89	0.5	0.03	0.04	0.84	0.08	0.12	0.05	0.95	0.75	0.03	0.01	0.89	0.05	0.11	0.61	0.96	0.01	0.04	0.07	0.04
ch01	5.04299e+06	0	1	0.05	0.9	0.94	0.94	0.92	0.05	0.06	0.65	0.52	0.9	0	0.92	0.91	0.01	0.07	0.9	0.9	0.83	0.88	0.89	0.5	0.08	0.89	0.09	0.05	0.89	0.45	0.03	0.04	0.86	0.08	0.11	0.05	0.95	0.84	0.03	0.01	0.89	0.05	0.11	0.54	0.96	0.01	0.04	0.07	0.04
ch01	5.0625e+06	0	1	0.05	0.9	0.94	0.94	0.92	0.05	0.06	0.66	0.51	0.9	0	0.92	0.91	0.01	0.07	0.9	0.9	0.83	0.88	0.89	0.51	0.08	0.89	0.09	0.05	0.89	0.44	0.03	0.04	0.86	0.08	0.11	0.05	0.95	0.85	0.03	0.01	0.89	0.05	0.11	0.53	0.96	0.01	0.04	0.07	0.04
ch01	5.07992e+06	0	1	0.05	0.9	0.94	0.94	0.92	0.05	0.06	0.67	0.5	0.9	0	0.92	0.91	0.01	0.07	0.9	0.9	0.83	0.88	0.89	0.52	0.08	0.89	0.09	0.05	0.89	0.43	0.03	0.04	0.86	0.08	0.11	0.05	0.95	0.86	0.03	0.01	0.89	0.05	0.11	0.52	0.96	0.01	0.04	0.07	0.04
ch01	5.0973e+06	0	1	0.05	0.9	0.94	0.94	0.92	0.05	0.06	0.68	0.49	0.9	0	0.92	0.91	0.01	0.07	0.9	0.9	0.83	0.88	0.89	0.53	0.08	0.89	0.09	0.05	0.89	0.42	0.03	0.04	0.86	0.08	0.11	0.05	0.95	0.87	0.03	0.01	0.89	0.05	0.11	0.51	0.96	0.01	0.04	0.07	0.04
ch01	5.11503e+06	0	1	0.05	0.9	0.94	0.94	0.92	0.05	0.06	0.69	0.48	0.9	0	0.92	0.91	0.01	0.07	0.9	0.9	0.83	0.88	0.89	0.54	0.08	0.89	0.09	0.05	0.89	0.41	0.03	0.04	0.86	0.08	0.11	0.05	0.95	0.88	0.03	0.01	0.89	0.05	0.11	0.5	0.96	0.01	0.04	0.07	0.04
ch01	5.24184e+06	0	1	0.05	0.89	0.94	0.94	0.92	0.05	0.04	0.76	0.41	0.89	0	0.94	0.93	0.01	0.07	0.9	0.91	0.84	0.88	0.89	0.61	0.08	0.88	0.09	0.05	0.89	0.37	0.01	0.02	0.87	0.06	0.11	0.05	0.94	0.92	0.01	0.01	0.92	0.03	0.09	0.43	0.97	0.01	0.05	0.05	0.04
ch01	5.26052e+06	0	1	0.05	0.89	0.94	0.94	0.92	0.05	0.04	0.77	0.4	0.89	0	0.94	0.93	0.01	0.07	0.9	0.91	0.84	0.88	0.89	0.62	0.08	0.88	0.09	0.05	0.89	0.36	0.01	0.02	0.87	0.06	0.11	0.05	0.94	0.93	0.01	0.01	0.92	0.03	0.09	0.42	0.97	0.01	0.05	0.05	0.04
ch01	5.64129e+06	0	1	0.05	0.93	0.93	0.94	0.92	0.05	0.04	0.97	0.21	0.92	0	0.94	0.94	0.01	0.07	0.92	0.92	0.89	0.89	0.9	0.79	0.1	0.91	0.09	0.05	0.92	0.15	0.01	0	0.9	0.06	0.1	0.05	0.95	0.97	0.01	0.01	0.94	0.03	0.02	0.22	0.77	0.01	0.02	0.05	0.04
ch01	5.65769e+06	0	1	0.05	0.93	0.93	0.94	0.92	0.05	0.04	0.97	0.2	0.92	0	0.94	0.94	0.01	0.07	0.92	0.92	0.89	0.89	0.9	0.8	0.11	0.91	0.09	0.05	0.92	0.15	0.01	0	0.9	0.06	0.1	0.05	0.95	0.97	0.01	0.01	0.94	0.03	0.02	0.21	0.76	0.01	0.02	0.05	0.04
ch01	5.74171e+06	0	1	0.05	0.93	0.92	0.92	0.91	0.05	0.04	0.97	0.15	0.91	0	0.94	0.94	0.01	0.07	0.92	0.92	0.88	0.88	0.9	0.84	0.12	0.91	0.09	0.05	0.91	0.1	0.01	0	0.9	0.06	0.1	0.05	0.95	0.97	0.01	0.01	0.94	0.03	0.02	0.16	0.71	0.01	0.02	0.05	0.04
ch01	5.76284e+06	0	1	0.05	0.94	0.92	0.92	0.91	0.05	0.04	0.98	0.15	0.92	0	0.95	0.95	0.01	0.07	0.92	0.93	0.89	0.89	0.9	0.85	0.12	0.92	0.09	0.05	0.92	0.09	0.01	0	0.91	0.06	0.1	0.05	0.95	0.98	0.01	0.01	0.95	0.03	0.02	0.16	0.71	0.01	0.02	0.05	0.04
ch01	6.03763e+06	0	1	0.05	0.94	0.91	0.92	0.91	0.05	0.04	0.98	0.08	0.92	0	0.95	0.95	0.01	0.07	0.95	0.93	0.9	0.91	0.92	0.92	0.13	0.93	0.09	0.05	0.91	0.01	0.01	0	0.91	0.06	0.11	0.05	0.96	0.96	0.01	0.01	0.94	0.03	0.01	0.06	0.61	0.01	0.03	0.05	0.04
ch01	6.07861e+06	0	1	0.05	0.94	0.91	0.92	0.91	0.05	0.04	0.98	0.08	0.92	0	0.95	0.95	0.01	0.07	0.95	0.93	0.9	0.91	0.92	0.92	0.13	0.93	0.09	0.05	0.91	0.01	0.01	0	0.91	0.06	0.11	0.05	0.96	0.96	0.01	0.01	0.94	0.03	0.01	0.05	0.6	0.01	0.03	0.05	0.04
ch01	6463695	0	1	0.05	0.94	0.92	0.92	0.93	0.04	0.04	0.99	0.1	0.89	0	0.95	0.95	0.01	0.07	0.96	0.93	0.89	0.91	0.93	0.92	0.14	0.95	0.08	0.05	0.94	0	0.01	0	0.92	0.06	0.11	0.05	0.96	0.94	0.01	0	0.96	0.03	0.01	0.04	0.51	0	0.03	0.05	0.04
ch01	6.50753e+06	0	1	0.05	0.94	0.92	0.92	0.93	0.04	0.04	0.99	0.1	0.89	0	0.95	0.95	0.01	0.07	0.96	0.93	0.88	0.91	0.93	0.92	0.15	0.95	0.08	0.05	0.94	0	0.01	0	0.92	0.06	0.11	0.05	0.96	0.94	0.01	0	0.96	0.03	0.01	0.04	0.5	0	0.03	0.05	0.04
ch01	6.04045e+07	0	1	0.02	0.97	0.97	0.93	0.98	0.02	0.01	0.94	0.05	0.9	0.01	0.97	0.98	0.02	0.02	0.92	0.97	0.85	0.96	0.98	0.98	0.19	0.94	0.02	0.01	0.87	0.01	0.01	0.02	0.88	0.02	0.08	0.03	0.97	0.88	0.02	0.02	0.96	0.02	0.01	0	0.01	0.01	0.02	0.01	0.01
ch01	6.04634e+07	0	1	0.02	0.97	0.97	0.93	0.98	0.02	0.01	0.94	0.05	0.9	0.01	0.97	0.98	0.02	0.02	0.92	0.97	0.85	0.96	0.98	0.98	0.18	0.94	0.02	0.01	0.87	0.01	0.01	0.02	0.88	0.01	0.07	0.03	0.97	0.88	0.02	0.02	0.96	0.02	0.01	0	0.01	0.01	0.02	0.01	0.01
ch01	6.37977e+07	0	1	0.09	0.95	0.9	0.92	0.91	0.03	0.03	0.92	0.06	0.9	0.01	0.94	0.96	0.02	0.03	0.91	0.98	0.88	0.93	0.96	0.95	0.18	0.94	0.06	0.03	0.85	0.01	0.03	0.02	0.86	0.04	0.11	0.04	0.95	0.9	0.01	0.04	0.96	0.04	0.01	0.02	0.01	0.03	0.02	0.03	0.01
ch01	6.38659e+07	0	1	0.1	0.95	0.9	0.92	0.91	0.03	0.03	0.92	0.06	0.9	0.01	0.94	0.96	0.02	0.03	0.92	0.98	0.88	0.93	0.96	0.95	0.17	0.95	0.07	0.03	0.85	0.01	0.03	0.02	0.87	0.04	0.11	0.04	0.95	0.9	0.01	0.04	0.96	0.04	0.01	0.02	0.01	0.03	0.02	0.03	0.01
ch01	6.6352e+07	0	1	0.5	0.94	0.89	0.95	0.92	0.01	0.02	0.96	0.08	0.91	0	0.96	0.95	0	0.05	0.95	0.95	0.87	0.95	0.95	0.69	0.17	0.97	0.05	0.02	0.85	0	0.02	0.01	0.9	0.04	0.1	0.02	0.94	0.9	0	0.02	0.93	0.02	0	0.02	0	0.02	0	0.02	0
ch01	6.63997e+07	0	1	0.51	0.94	0.89	0.95	0.92	0.01	0.02	0.96	0.08	0.91	0	0.96	0.95	0	0.05	0.95	0.95	0.87	0.95	0.95	0.68	0.18	0.97	0.05	0.02	0.85	0	0.02	0.01	0.9	0.04	0.11	0.02	0.94	0.9	0	0.02	0.93	0.02	0	0.02	0	0.02	0	0.02	0
ch01	6.72743e+07	0	1	0.73	0.97	0.9	0.93	0.96	0.01	0	0.94	0.06	0.94	0	0.97	0.93	0	0.06	0.97	0.97	0.82	0.97	0.97	0.51	0.18	1	0.03	0	0.89	0	0	0.01	0.93	0.02	0.12	0	0.95	0.87	0.01	0	0.91	0.01	0	0.01	0	0.01	0	0	0.01
ch01	6.73007e+07	0	1	0.74	0.97	0.9	0.93	0.96	0.01	0	0.94	0.06	0.94	0	0.97	0.93	0	0.06	0.97	0.97	0.82	0.97	0.97	0.5	0.18	1	0.03	0	0.89	0	0	0.01	0.93	0.02	0.12	0	0.95	0.87	0.01	0	0.91	0.01	0	0.01	0	0.01	0	0	0.01
ch01	6.73266e+07	0	1	0.75	0.97	0.9	0.93	0.96	0.01	0	0.94	0.06	0.94	0	0.97	0.93	0	0.06	0.97	0.97	0.82	0.97	0.97	0.51	0.18	1	0.03	0	0.89	0	0	0.01	0.93	0.02	0.12	0	0.95	0.87	0.01	0	0.91	0.01	0	0.01	0	0.01	0	0	0.01
ch01	6.73526e+07	0	1	0.76	0.97	0.9	0.93	0.96	0.01	0	0.94	0.06	0.94	0	0.97	0.93	0	0.06	0.97	0.97	0.82	0.97	0.97	0.5	0.17	1	0.03	0	0.89	0	0	0.01	0.93	0.02	0.12	0	0.95	0.87	0.01	0	0.91	0.01	0	0.01	0	0.01	0	0	0.01
ch01	6.87449e+07	0	1	0.51	0.97	0.97	0.97	0.93	0	0.01	0.94	0	0.9	0	0.96	0.94	0	0.03	0.96	0.97	0.79	0.96	0.99	0.19	0.09	0.98	0.47	0	0.89	0	0	0	0.9	0.01	0.11	0.01	0.94	0.83	0	0	0.95	0	0	0	0	0	0	0	0
ch01	6.87568e+07	0	1	0.5	0.97	0.97	0.97	0.93	0	0.01	0.94	0	0.9	0	0.96	0.94	0	0.02	0.96	0.97	0.79	0.96	0.99	0.19	0.1	0.98	0.47	0	0.89	0	0	0	0.9	0.01	0.11	0.01	0.94	0.83	0	0	0.95	0	0	0	0	0	0	0	0
ch01	6.87922e+07	0	1	0.47	0.97	0.97	0.97	0.93	0	0.01	0.93	0	0.91	0	0.95	0.94	0	0.02	0.96	0.97	0.79	0.96	0.99	0.18	0.12	0.98	0.5	0	0.89	0	0	0	0.9	0.01	0.11	0.01	0.94	0.82	0	0	0.95	0	0	0	0	0	0	0	0
ch01	6.88039e+07	0	1	0.46	0.97	0.97	0.97	0.93	0	0.01	0.93	0	0.91	0	0.95	0.94	0	0.02	0.96	0.97	0.79	0.96	0.99	0.18	0.12	0.98	0.51	0	0.89	0	0	0	0.9	0.01	0.11	0.01	0.94	0.82	0	0	0.95	0	0	0	0	0	0	0	0
ch01	6.88394e+07	0	1	0.43	0.97	0.97	0.97	0.93	0	0.01	0.93	0	0.91	0	0.95	0.94	0	0.02	0.96	0.97	0.79	0.96	0.99	0.18	0.14	0.98	0.54	0	0.89	0	0	0	0.9	0.01	0.11	0.01	0.94	0.82	0	0	0.95	0	0	0	0	0	0	0	0
ch01	6.88513e+07	0	1	0.42	0.97	0.97	0.97	0.93	0	0.01	0.93	0	0.91	0	0.95	0.94	0	0.02	0.96	0.97	0.79	0.96	0.99	0.17	0.14	0.98	0.55	0	0.89	0	0	0	0.9	0.01	0.1	0.01	0.94	0.82	0	0	0.95	0	0	0	0	0	0	0	0
ch01	6.94597e+07	0	1	0.04	0.98	0.98	0.95	0.96	0	0	0.96	0.01	0.9	0.01	0.97	0.97	0	0.03	0.99	0.97	0.8	0.96	0.99	0.3	0.18	0.99	0.98	0	0.95	0	0	0	0.93	0	0.14	0	0.99	0.71	0	0	0.96	0	0	0	0	0	0	0.01	0
ch01	6.9469e+07	0	1	0.04	0.98	0.98	0.95	0.96	0	0	0.96	0.01	0.9	0.01	0.96	0.97	0	0.03	0.99	0.97	0.8	0.95	0.99	0.31	0.18	0.99	0.98	0	0.94	0	0	0	0.93	0	0.14	0	0.99	0.71	0	0	0.96	0	0	0	0	0	0	0.01	0
ch01	6.96083e+07	0	1	0.04	1	0.98	0.95	0.98	0	0	0.96	0.01	0.93	0.01	0.81	0.99	0	0.02	0.99	0.97	0.83	0.95	0.99	0.44	0.15	0.99	0.98	0	0.93	0	0	0.06	0.93	0	0.14	0	0.99	0.72	0	0	0.96	0	0	0	0	0	0	0.01	0
ch01	6.96183e+07	0	1	0.04	1	0.98	0.95	0.98	0	0	0.96	0.02	0.93	0.01	0.8	0.99	0	0.02	0.99	0.97	0.82	0.95	0.98	0.45	0.14	0.99	0.98	0	0.92	0	0	0.07	0.93	0	0.14	0	0.99	0.71	0	0	0.96	0	0	0	0	0	0	0.01	0
ch01	6.96282e+07	0	1	0.04	1	0.98	0.95	0.98	0	0	0.96	0.02	0.93	0.01	0.79	0.99	0	0.02	0.99	0.97	0.82	0.95	0.98	0.46	0.14	0.99	0.98	0	0.92	0	0	0.08	0.93	0	0.13	0	0.99	0.71	0	0	0.96	0	0	0	0	0	0	0.01	0
ch01	6.96384e+07	0	1	0.04	1	0.98	0.95	0.98	0	0	0.96	0.02	0.93	0.01	0.78	0.99	0	0.02	0.99	0.97	0.82	0.95	0.98	0.46	0.14	0.99	0.98	0	0.92	0	0	0.09	0.93	0	0.12	0	0.99	0.71	0	0	0.96	0	0	0	0	0	0	0.01	0
ch01	6.96788e+07	0	1	0.04	1	0.98	0.95	0.98	0	0	0.97	0.02	0.94	0.01	0.74	0.99	0	0.02	0.99	0.97	0.84	0.95	0.98	0.5	0.14	1	0.98	0	0.92	0	0	0.13	0.93	0	0.11	0	0.99	0.71	0	0	0.96	0	0	0	0	0	0	0.01	0
ch01	6.96884e+07	0	1	0.04	1	0.98	0.95	0.98	0	0	0.97	0.02	0.94	0.01	0.73	0.99	0	0.02	0.99	0.97	0.84	0.95	0.98	0.51	0.15	1	0.98	0	0.92	0	0	0.14	0.94	0	0.11	0	0.99	0.7	0	0	0.96	0	0	0	0	0	0	0.01	0
ch01	6.96979e+07	0	1	0.04	1	0.98	0.95	0.98	0	0	0.97	0.02	0.94	0.01	0.72	0.99	0	0.02	0.99	0.97	0.84	0.95	0.98	0.51	0.15	1	0.98	0	0.91	0	0	0.15	0.94	0	0.11	0	0.99	0.7	0	0	0.96	0	0	0	0	0	0	0.01	0
ch01	6.97161e+07	0	1	0.04	1	0.98	0.95	0.98	0	0	0.98	0.02	0.94	0.01	0.7	1	0	0.02	0.99	0.97	0.84	0.95	0.98	0.53	0.15	1	0.99	0	0.89	0	0	0.17	0.94	0	0.11	0	0.99	0.72	0	0	0.96	0	0	0	0	0	0	0.01	0
ch01	6.97253e+07	0	1	0.04	1	0.98	0.95	0.98	0	0	0.98	0.02	0.94	0.01	0.69	1	0	0.02	0.99	0.97	0.84	0.95	0.98	0.54	0.16	1	0.99	0	0.89	0	0	0.18	0.94	0	0.11	0	0.99	0.73	0	0	0.96	0	0	0	0	0	0	0.01	0
ch01	6.99245e+07	0	1	0.03	0.99	0.99	0.93	0.97	0	0	0.99	0.02	0.94	0.01	0.51	0.99	0	0.02	0.97	0.98	0.85	0.96	0.98	0.65	0.09	1	0.99	0	0.88	0	0	0.35	0.94	0.01	0.08	0	0.99	0.71	0	0	0.96	0	0	0	0	0	0	0.01	0
ch01	6.99351e+07	0	1	0.03	0.99	0.99	0.93	0.97	0	0	0.99	0.02	0.94	0.01	0.5	0.99	0	0.02	0.97	0.98	0.85	0.96	0.98	0.66	0.09	1	0.99	0	0.87	0	0	0.36	0.94	0.01	0.08	0	0.99	0.71	0	0	0.96	0	0	0	0	0	0	0.01	0
ch01	7.00865e+07	0	1	0.03	0.99	0.99	0.94	0.98	0	0	0.99	0.02	0.96	0.01	0.37	0.99	0	0.01	0.97	0.98	0.88	0.97	0.99	0.79	0.09	1	0.99	0	0.85	0	0	0.5	0.94	0.01	0.09	0	0.99	0.69	0	0	0.97	0	0	0	0	0	0	0.01	0
ch01	7.00973e+07	0	1	0.03	0.99	0.99	0.94	0.98	0	0	0.99	0.02	0.96	0.01	0.36	0.99	0	0.01	0.97	0.98	0.88	0.97	0.99	0.8	0.09	1	0.99	0	0.85	0	0	0.51	0.94	0.01	0.09	0	0.99	0.69	0	0	0.97	0	0	0	0	0	0	0.01	0
ch01	7.01291e+07	0	1	0.03	0.99	0.99	0.94	0.98	0	0	1	0.02	0.95	0.01	0.33	0.99	0	0.01	0.97	0.98	0.87	0.97	0.99	0.83	0.08	1	0.99	0	0.85	0	0	0.54	0.95	0.01	0.09	0	0.99	0.69	0	0	0.98	0	0	0	0	0	0	0.01	0
ch01	7.01391e+07	0	1	0.03	0.99	0.99	0.94	0.98	0	0	1	0.02	0.95	0.01	0.32	0.99	0	0.01	0.97	0.98	0.87	0.97	0.99	0.84	0.07	1	0.99	0	0.86	0	0	0.55	0.95	0.01	0.09	0	0.99	0.69	0	0	0.98	0	0	0	0	0	0	0.01	0
ch01	7.01492e+07	0	1	0.03	0.99	0.99	0.94	0.98	0	0	1	0.02	0.95	0.01	0.31	0.99	0	0.01	0.97	0.98	0.87	0.97	0.99	0.85	0.07	1	0.99	0	0.86	0	0	0.56	0.95	0.01	0.09	0	0.99	0.69	0	0	0.98	0	0	0	0	0	0	0.01	0
ch01	7.04428e+07	0	1	0	0.99	1	0.96	0.98	0	0	0.98	0.01	0.94	0	0	0.97	0	0	0.96	1	0.86	0.96	0.98	0.98	0.07	0.99	1	0.07	0.84	0	0	0.89	0.95	0.01	0.03	0	0.97	0.81	0	0	0.97	0	0	0	0	0	0	0	0
ch01	70450636	0	1	0	0.99	1	0.96	0.98	0	0	0.98	0.01	0.94	0	0	0.97	0	0	0.96	1	0.86	0.96	0.98	0.98	0.07	0.99	1	0.08	0.84	0	0	0.9	0.95	0.01	0.03	0	0.97	0.81	0	0	0.97	0	0	0	0	0	0	0	0
ch01	7.04746e+07	0	1	0.02	0.99	1	0.96	0.98	0	0	0.98	0.01	0.94	0	0	0.97	0	0	0.96	1	0.86	0.96	0.98	0.98	0.07	0.99	1	0.11	0.84	0	0	0.93	0.95	0.01	0.03	0	0.97	0.81	0	0	0.97	0	0	0	0	0.02	0	0	0
ch01	7.04827e+07	0	1	0.03	0.99	1	0.96	0.98	0	0	0.98	0.01	0.95	0	0	0.97	0	0	0.96	1	0.87	0.96	0.98	0.98	0.07	0.99	1	0.12	0.84	0	0	0.94	0.95	0.01	0.03	0	0.97	0.81	0	0	0.97	0	0	0	0	0.03	0	0	0
ch01	7.05924e+07	0	1	0.17	0.99	1	0.95	0.98	0	0	0.98	0	0.95	0	0	0.97	0	0	0.96	1	0.88	0.96	0.98	0.98	0.07	0.99	1	0.25	0.86	0	0	0.96	0.93	0.02	0.03	0	0.97	0.82	0	0	0.97	0	0	0	0	0.16	0	0	0
ch01	70599984	0	1	0.18	0.99	1	0.95	0.98	0	0	0.98	0	0.95	0	0	0.97	0	0	0.96	1	0.88	0.96	0.98	0.98	0.07	0.99	1	0.26	0.86	0	0	0.96	0.93	0.03	0.04	0	0.97	0.82	0	0	0.97	0	0	0	0	0.17	0	0	0
ch01	7.0722e+07	0	1	0.35	1	1	0.97	1	0	0	0.98	0	0.96	0	0	0.98	0	0.01	0.98	1	0.89	0.96	0.98	1	0.06	0.99	1	0.42	0.86	0.01	0	0.98	0.94	0.03	0.07	0	0.98	0.85	0	0	0.97	0	0	0	0	0.34	0	0	0
ch01	7.07284e+07	0	1	0.36	1	1	0.97	1	0	0	0.98	0	0.96	0	0	0.98	0	0.01	0.98	1	0.89	0.96	0.98	1	0.06	0.99	1	0.43	0.86	0.01	0	0.98	0.94	0.03	0.08	0	0.98	0.85	0	0	0.97	0	0	0	0	0.35	0	0	0
ch01	7.07733e+07	0	1	0.43	1	1	0.97	0.99	0	0	0.98	0	0.95	0	0	0.98	0	0.01	0.98	1	0.89	0.96	0.98	1	0.05	0.99	1	0.5	0.87	0.01	0	0.98	0.94	0.03	0.07	0	0.98	0.85	0	0	0.97	0	0.01	0	0	0.42	0	0	0
ch01	7.07798e+07	0	1	0.44	1	1	0.97	0.99	0	0	0.98	0	0.95	0	0	0.98	0	0.01	0.98	1	0.89	0.96	0.98	1	0.04	0.99	1	0.51	0.87	0.01	0	0.98	0.94	0.03	0.07	0	0.98	0.85	0	0	0.97	0	0.01	0	0	0.43	0	0	0
ch01	7.08129e+07	0	1	0.5	1	1	0.97	0.99	0	0	0.98	0.01	0.95	0	0	0.98	0	0.01	0.98	1	0.89	0.96	0.98	1	0.07	0.99	1	0.57	0.89	0.01	0	0.98	0.94	0.03	0.06	0	0.98	0.87	0	0	0.97	0	0.01	0	0	0.49	0	0	0
ch01	7.08181e+07	0	1	0.51	1	1	0.97	0.99	0	0	0.98	0.01	0.95	0	0	0.98	0	0.01	0.98	1	0.89	0.96	0.98	1	0.07	0.99	1	0.58	0.89	0.01	0	0.98	0.94	0.03	0.06	0	0.98	0.87	0	0	0.97	0	0.01	0	0	0.5	0	0	0
ch01	7.08233e+07	0	1	0.52	1	1	0.97	0.99	0	0	0.98	0.01	0.95	0	0	0.98	0	0.01	0.98	1	0.89	0.96	0.98	1	0.07	0.99	1	0.59	0.89	0.01	0	0.97	0.94	0.03	0.06	0	0.98	0.87	0	0	0.97	0	0.01	0	0	0.51	0	0	0
ch01	7.0921e+07	0	1	0.7	1	1	0.96	0.99	0	0	0.98	0.01	0.95	0	0	0.99	0	0.02	0.97	1	0.87	0.96	0.98	1	0.07	0.99	1	0.77	0.86	0.01	0	0.96	0.94	0.04	0.08	0	0.98	0.88	0	0	0.97	0	0.01	0	0	0.7	0	0	0
ch01	7.0926e+07	0	1	0.71	1	1	0.96	0.99	0	0	0.98	0.01	0.96	0	0	0.99	0	0.02	0.98	1	0.87	0.96	0.98	1	0.07	0.99	1	0.78	0.86	0.01	0	0.97	0.94	0.04	0.08	0	0.98	0.88	0	0	0.97	0	0.01	0	0	0.71	0	0	0
ch01	7.11296e+07	0	1	0.97	1	0.95	0.95	0.97	0	0	0.98	0.02	0.98	0.19	0	0.98	0	0.02	0.96	0.95	0.91	0.92	0.95	0.98	0.11	1	0.99	0.92	0.82	0.01	0	0.98	0.92	0.03	0.11	0	0.98	0.91	0.01	0	0.93	0	0.01	0	0	0.99	0	0.2	0
ch01	7.11337e+07	0	1	0.97	1	0.95	0.95	0.97	0	0	0.98	0.02	0.98	0.2	0	0.98	0	0.02	0.96	0.95	0.91	0.92	0.94	0.98	0.11	1	0.99	0.92	0.82	0.01	0	0.98	0.91	0.03	0.11	0	0.98	0.91	0.01	0	0.93	0	0.01	0	0	0.99	0	0.21	0
ch01	7.1221e+07	0	1	0.97	0.99	0.95	0.94	0.97	0	0	0.98	0.02	0.99	0.41	0	0.97	0	0.02	0.96	0.95	0.89	0.92	0.72	0.98	0.1	0.99	0.98	0.93	0.85	0	0	0.97	0.69	0.03	0.09	0	0.98	0.91	0.01	0	0.93	0	0	0	0	0.99	0	0.42	0
ch01	7.12255e+07	0	1	0.97	0.98	0.95	0.93	0.96	0	0	0.98	0.02	0.99	0.42	0	0.97	0	0.02	0.96	0.95	0.88	0.92	0.71	0.98	0.09	0.98	0.97	0.93	0.85	0	0	0.96	0.68	0.03	0.1	0	0.98	0.9	0.01	0	0.93	0	0	0	0	0.99	0	0.43	0
ch01	7.12348e+07	0	1	0.97	0.98	0.95	0.93	0.96	0	0	0.98	0.02	0.99	0.44	0	0.97	0	0.02	0.96	0.95	0.88	0.92	0.69	0.98	0.07	0.98	0.97	0.93	0.85	0	0	0.96	0.66	0.03	0.1	0	0.98	0.9	0.01	0	0.93	0	0	0	0	0.99	0	0.45	0
ch01	7.12396e+07	0	1	0.97	0.98	0.95	0.93	0.96	0	0	0.98	0.01	0.99	0.45	0	0.97	0	0.02	0.96	0.94	0.88	0.92	0.68	0.98	0.08	0.98	0.97	0.93	0.85	0	0	0.96	0.65	0.03	0.1	0	0.98	0.9	0.01	0	0.93	0	0	0	0	0.99	0	0.46	0
ch01	7.12444e+07	0	1	0.97	0.98	0.95	0.93	0.96	0	0	0.98	0.01	0.99	0.46	0	0.97	0	0.02	0.96	0.94	0.88	0.92	0.67	0.98	0.08	0.98	0.97	0.93	0.85	0	0	0.96	0.64	0.03	0.1	0	0.98	0.9	0.01	0	0.93	0	0	0	0	0.99	0	0.47	0
ch01	7.12547e+07	0	1	0.97	0.98	0.95	0.93	0.96	0	0	0.98	0.01	0.99	0.48	0	0.97	0	0.02	0.96	0.94	0.88	0.92	0.65	0.98	0.08	0.98	0.97	0.93	0.85	0	0	0.96	0.62	0.04	0.1	0	0.98	0.9	0.01	0	0.93	0	0	0	0	0.99	0	0.49	0
ch01	7.126e+07	0	1	0.97	0.98	0.95	0.93	0.96	0	0	0.98	0.01	0.99	0.49	0	0.97	0	0.02	0.96	0.94	0.88	0.92	0.64	0.98	0.08	0.98	0.97	0.93	0.85	0	0	0.97	0.61	0.04	0.1	0	0.98	0.9	0.01	0	0.93	0	0	0	0	0.99	0	0.5	0
ch01	7.12653e+07	0	1	0.97	0.98	0.95	0.93	0.96	0	0	0.98	0.01	0.99	0.5	0	0.97	0	0.02	0.96	0.94	0.88	0.92	0.63	0.98	0.08	0.98	0.97	0.93	0.85	0	0	0.98	0.6	0.04	0.1	0	0.98	0.9	0.01	0	0.93	0	0	0	0	0.99	0	0.51	0
ch01	7.12707e+07	0	1	0.98	0.98	0.95	0.93	0.96	0	0	0.98	0.01	0.99	0.51	0	0.97	0	0.02	0.96	0.94	0.88	0.92	0.62	0.98	0.08	0.98	0.97	0.93	0.85	0	0	0.98	0.59	0.05	0.1	0	0.98	0.91	0.01	0	0.93	0	0	0	0	0.99	0	0.52	0
ch01	7.12813e+07	0	1	0.98	0.98	0.95	0.93	0.96	0	0	0.98	0.01	0.99	0.53	0	0.97	0	0.02	0.96	0.94	0.87	0.92	0.6	0.98	0.08	0.98	0.97	0.93	0.85	0	0	0.98	0.57	0.04	0.1	0	0.98	0.9	0.01	0	0.93	0	0	0	0	0.99	0	0.54	0
ch01	7.12866e+07	0	1	0.98	0.98	0.95	0.93	0.96	0	0	0.98	0.01	0.99	0.54	0	0.97	0	0.02	0.96	0.94	0.86	0.92	0.59	0.98	0.07	0.98	0.97	0.93	0.85	0	0	0.98	0.56	0.04	0.1	0	0.98	0.89	0.01	0	0.93	0	0	0	0	0.99	0	0.55	0
ch01	7.13128e+07	0	1	0.98	0.98	0.95	0.93	0.96	0	0	0.97	0.01	0.99	0.59	0	0.97	0	0.02	0.96	0.94	0.82	0.92	0.54	0.98	0.07	0.98	0.97	0.93	0.84	0	0	0.98	0.51	0.04	0.1	0	0.98	0.88	0.01	0	0.93	0	0	0	0	0.98	0	0.6	0
ch01	7.13179e+07	0	1	0.98	0.98	0.95	0.93	0.96	0	0	0.97	0.01	0.99	0.6	0	0.97	0	0.02	0.96	0.94	0.83	0.92	0.53	0.98	0.07	0.98	0.97	0.93	0.84	0	0	0.98	0.5	0.04	0.1	0	0.98	0.88	0.01	0	0.93	0	0	0	0	0.98	0	0.61	0
ch01	7.13285e+07	0	1	0.98	0.98	0.95	0.93	0.96	0	0	0.97	0.01	0.99	0.62	0	0.97	0	0.02	0.96	0.94	0.83	0.92	0.51	0.98	0.07	0.98	0.97	0.93	0.84	0	0	0.98	0.48	0.04	0.1	0	0.98	0.88	0.01	0	0.93	0	0	0	0	0.98	0	0.63	0
ch01	7.13338e+07	0	1	0.98	0.98	0.95	0.93	0.96	0	0	0.97	0.01	0.99	0.63	0	0.97	0	0.02	0.97	0.94	0.82	0.93	0.5	0.98	0.07	0.98	0.97	0.93	0.85	0	0	0.98	0.47	0.04	0.09	0	0.98	0.88	0.01	0	0.93	0	0	0	0	0.98	0	0.64	0
ch01	7.16992e+07	0	1	0.97	0.96	0.97	0.96	0.96	0	0	0.98	0.01	0.56	0.94	0	0.98	0	0	0.98	0.95	0.81	0.97	0.03	0.99	0.06	0.96	0.96	0.98	0.95	0	0.17	0.94	0.04	0.07	0.11	0	0.98	0.51	0	0	0.95	0	0	0	0	0.97	0	0.97	0
ch01	7.17077e+07	0	1	0.97	0.96	0.97	0.96	0.96	0	0	0.98	0.01	0.55	0.94	0	0.98	0	0	0.98	0.95	0.81	0.96	0.02	0.99	0.06	0.96	0.96	0.98	0.95	0	0.18	0.94	0.03	0.07	0.1	0	0.97	0.5	0	0	0.95	0	0	0	0	0.97	0	0.97	0
ch01	7.1742e+07	0	1	0.97	0.96	0.97	0.97	0.96	0	0.02	0.99	0.01	0.51	0.95	0	0.99	0	0	0.99	0.95	0.8	0.96	0	1	0.06	0.96	0.96	0.98	0.95	0	0.21	0.94	0.02	0.07	0.1	0	0.96	0.47	0	0	0.96	0	0	0	0	0.97	0	0.96	0
ch01	7.17506e+07	0	1	0.97	0.96	0.97	0.97	0.96	0	0.03	0.99	0.01	0.5	0.95	0	0.99	0	0	0.99	0.95	0.8	0.96	0	1	0.06	0.96	0.96	0.98	0.95	0	0.22	0.94	0.02	0.07	0.1	0	0.96	0.46	0	0	0.96	0	0	0	0	0.97	0	0.96	0
ch01	7.17591e+07	0	1	0.97	0.96	0.97	0.97	0.96	0	0.04	0.99	0.01	0.49	0.95	0	0.99	0	0	0.99	0.95	0.8	0.96	0	1	0.06	0.96	0.96	0.98	0.95	0	0.23	0.94	0.02	0.07	0.1	0	0.96	0.45	0	0	0.96	0	0	0.01	0	0.97	0	0.96	0
ch01	7.1785e+07	0	1	0.97	0.96	0.97	0.97	0.96	0	0.07	0.99	0.01	0.46	0.95	0	0.99	0	0	0.99	0.95	0.8	0.96	0	1	0.07	0.96	0.96	0.98	0.95	0	0.26	0.94	0.02	0.07	0.1	0	0.96	0.42	0	0	0.96	0	0	0.02	0	0.97	0	0.96	0
ch01	7.17938e+07	0	1	0.97	0.96	0.97	0.97	0.96	0	0.08	0.99	0.01	0.45	0.95	0	0.99	0	0	0.99	0.95	0.8	0.96	0	1	0.07	0.96	0.96	0.98	0.95	0	0.27	0.94	0.02	0.07	0.1	0	0.96	0.41	0	0	0.96	0	0	0.02	0	0.97	0	0.96	0
ch01	7.18803e+07	0	1	0.96	0.96	0.96	0.97	0.96	0	0.16	0.98	0.01	0.35	0.95	0	0.99	0	0.01	0.98	0.95	0.8	0.96	0	1	0.07	0.96	0.96	0.97	0.94	0	0.37	0.94	0.02	0.06	0.11	0	0.95	0.31	0	0	0.96	0	0	0.02	0	0.96	0	0.96	0
ch01	7.1889e+07	0	1	0.96	0.96	0.96	0.97	0.96	0	0.17	0.98	0.01	0.34	0.95	0	0.99	0	0.01	0.98	0.95	0.8	0.96	0	1	0.07	0.96	0.96	0.97	0.94	0	0.38	0.94	0.02	0.06	0.11	0	0.95	0.3	0	0	0.96	0	0	0.02	0	0.96	0	0.96	0
ch01	7.19385e+07	0	1	0.96	0.96	0.96	0.97	0.96	0	0.22	0.97	0.01	0.28	0.96	0	1	0	0.01	0.98	0.95	0.8	0.96	0	0.99	0.07	0.95	0.96	0.97	0.94	0	0.44	0.94	0.02	0.06	0.1	0	0.95	0.24	0	0	0.96	0	0	0.02	0	0.96	0	0.96	0
ch01	71946318	0	1	0.96	0.96	0.96	0.97	0.96	0	0.23	0.97	0.01	0.27	0.96	0	1	0	0.01	0.98	0.95	0.81	0.96	0	0.99	0.07	0.94	0.96	0.97	0.94	0	0.45	0.94	0.02	0.06	0.1	0	0.95	0.23	0	0	0.96	0	0	0.02	0	0.96	0	0.96	0
ch01	7.19541e+07	0	1	0.96	0.96	0.96	0.97	0.96	0	0.24	0.97	0.01	0.26	0.96	0	1	0	0.01	0.98	0.95	0.81	0.96	0	0.99	0.07	0.94	0.96	0.97	0.94	0	0.46	0.94	0.02	0.06	0.1	0	0.95	0.22	0	0	0.96	0	0	0.02	0	0.96	0	0.96	0
ch01	7.19849e+07	0	1	0.96	0.98	0.96	0.99	0.98	0	0.28	0.97	0.01	0.22	0.96	0	1	0	0.01	0.98	0.95	0.83	0.96	0	0.99	0.07	0.94	0.98	0.97	0.94	0	0.5	0.96	0.02	0.06	0.08	0	0.95	0.2	0	0	0.96	0	0	0.02	0	0.96	0	0.96	0
ch01	7.19924e+07	0	1	0.96	0.98	0.96	0.99	0.98	0	0.29	0.97	0.01	0.21	0.96	0	1	0	0.01	0.98	0.96	0.83	0.96	0	0.99	0.06	0.94	0.98	0.97	0.94	0	0.51	0.96	0.02	0.06	0.08	0	0.95	0.19	0	0	0.96	0	0	0.02	0	0.96	0	0.96	0
ch01	7.21577e+07	0	1	0.96	0.98	0.96	0.99	0.98	0	0.5	0.98	0.01	0	0.96	0	1	0	0.07	0.98	0.96	0.92	0.96	0	0.99	0.16	0.93	0.98	0.97	0.93	0	0.72	0.96	0.02	0.07	0.11	0	0.95	0.1	0	0	0.96	0	0	0.02	0	0.97	0	0.96	0
ch01	7.21647e+07	0	1	0.96	0.98	0.96	0.99	0.98	0	0.51	0.98	0.01	0	0.96	0	1	0	0.07	0.98	0.96	0.93	0.96	0	0.99	0.17	0.93	0.98	0.97	0.93	0	0.73	0.96	0.02	0.06	0.11	0	0.95	0.11	0	0	0.96	0	0	0.02	0	0.97	0	0.96	0
ch01	7.2415e+07	0	1	0.99	1	0.91	0.96	0.99	0	0.94	0.95	0.01	0	0.99	0	0.99	0.01	0.09	0.98	0.98	1	0.99	0.01	0.98	0.13	0.92	1	0.97	0.88	0	0.99	0.97	0	0.03	0.06	0	0.96	0.5	0	0.01	0.98	0	0	0.02	0	0.94	0	0.95	0
ch01	7.24197e+07	0	1	0.99	1	0.91	0.96	0.99	0	0.94	0.95	0.01	0	0.99	0	0.99	0.01	0.09	0.98	0.98	1	0.99	0.01	0.98	0.13	0.92	1	0.97	0.88	0	0.99	0.97	0	0.03	0.06	0	0.96	0.51	0	0.01	0.98	0	0	0.01	0	0.94	0	0.95	0
ch01	7.29303e+07	0	1	0.96	0.98	0.95	0.96	0.95	0	0.83	0.94	0	0	0.96	0	0.99	0	0.02	0.97	0.97	0.99	0.99	0.01	0.98	0.04	0.91	0.98	0.94	0.87	0	0.97	0.96	0	0.04	0.11	0	0.98	0.91	0	0.01	0.98	0	0	0	0.5	0.98	0.29	0.95	0
ch01	7.29369e+07	0	1	0.96	0.98	0.95	0.96	0.95	0	0.83	0.94	0	0	0.96	0	0.99	0	0.02	0.97	0.97	0.99	0.99	0.01	0.98	0.04	0.91	0.98	0.94	0.87	0	0.97	0.96	0	0.05	0.11	0	0.98	0.91	0	0.01	0.98	0	0	0	0.51	0.98	0.3	0.95	0
ch01	7.302e+07	0	1	0.94	0.98	0.95	0.95	0.92	0	0.79	0.94	0.01	0	0.95	0	0.99	0	0.02	0.96	0.95	0.99	0.97	0	0.97	0.04	0.89	0.97	0.93	0.87	0	0.95	0.96	0	0.07	0.11	0	0.96	0.92	0	0.01	0.98	0	0	0	0.65	0.96	0.43	0.95	0
ch01	7.30258e+07	0	1	0.94	0.98	0.95	0.95	0.92	0	0.79	0.94	0.01	0	0.95	0	0.99	0	0.02	0.96	0.95	0.99	0.97	0	0.97	0.04	0.9	0.97	0.93	0.87	0	0.95	0.96	0	0.07	0.11	0	0.96	0.93	0	0.01	0.98	0	0	0	0.66	0.96	0.44	0.95	0
ch01	7.30606e+07	0	1	0.94	0.98	0.95	0.95	0.92	0	0.78	0.93	0.01	0	0.95	0	0.99	0	0.03	0.96	0.95	0.99	0.97	0	0.97	0.05	0.91	0.97	0.93	0.87	0	0.95	0.96	0	0.09	0.15	0	0.96	0.94	0	0.01	0.98	0	0	0	0.72	0.96	0.5	0.95	0
ch01	7.30668e+07	0	1	0.95	0.98	0.96	0.95	0.92	0	0.78	0.93	0.02	0	0.95	0	0.99	0	0.04	0.96	0.95	0.99	0.97	0	0.97	0.06	0.91	0.97	0.93	0.87	0	0.95	0.96	0	0.1	0.16	0	0.96	0.94	0	0.01	0.98	0	0	0	0.73	0.96	0.51	0.95	0
ch01	7.33503e+07	0	1	0.95	1	0.96	0.96	0.95	0	0.74	0.95	0.05	0	0.95	0	0.98	0	0.11	0.97	0.95	0.99	0.96	0	0.98	0.16	0.96	0.99	0.89	0.85	0	0.93	0.96	0	0.14	0.23	0	0.94	0.94	0	0	0.95	0	0	0	1	0.93	0.9	0.93	0
ch01	7.33558e+07	0	1	0.95	1	0.96	0.96	0.95	0	0.74	0.95	0.05	0	0.95	0	0.98	0	0.11	0.97	0.95	0.99	0.96	0	0.98	0.16	0.96	0.99	0.89	0.85	0	0.93	0.96	0	0.14	0.24	0	0.94	0.94	0	0	0.95	0	0	0	1	0.93	0.91	0.93	0
ch01	7.34835e+07	0	1	0.95	0.97	0.95	0.95	0.95	0	0.72	0.92	0.05	0.21	0.92	0	0.97	0	0.11	0.95	0.96	0.97	0.96	0	0.97	0.17	0.94	0.99	0.91	0.85	0	0.93	0.95	0	0.13	0.21	0	0.76	0.95	0	0.01	0.94	0	0	0	1	0.91	0.92	0.94	0
ch01	7.349e+07	0	1	0.95	0.97	0.95	0.94	0.95	0	0.71	0.92	0.05	0.22	0.91	0	0.96	0	0.11	0.95	0.96	0.96	0.96	0	0.97	0.17	0.93	0.99	0.91	0.85	0	0.93	0.94	0	0.13	0.2	0	0.75	0.95	0	0.01	0.94	0	0	0	1	0.91	0.92	0.94	0
ch01	7.36584e+07	0	1	0.98	0.95	0.93	0.96	0.99	0	0.76	0.91	0.04	0.46	0.9	0	0.94	0	0.11	0.94	0.97	0.96	0.98	0	0.98	0.18	0.94	1	0.93	0.82	0	0.95	0.71	0	0.14	0.21	0	0.51	0.93	0	0.01	0.93	0	0	0	1	0.93	0.93	0.94	0
ch01	7.36649e+07	0	1	0.98	0.95	0.93	0.96	0.99	0	0.75	0.91	0.04	0.47	0.9	0	0.93	0	0.11	0.94	0.97	0.96	0.98	0	0.98	0.18	0.94	1	0.93	0.82	0	0.95	0.7	0	0.14	0.2	0	0.5	0.93	0	0.01	0.93	0	0	0	1	0.93	0.93	0.94	0
ch01	7.36829e+07	0	1	0.98	0.95	0.93	0.96	0.99	0	0.76	0.92	0.04	0.5	0.9	0	0.93	0	0.1	0.94	0.97	0.96	0.98	0	0.98	0.16	0.94	1	0.93	0.82	0	0.95	0.67	0	0.12	0.18	0	0.47	0.93	0	0.01	0.93	0	0	0	1	0.93	0.93	0.94	0
ch01	7.36887e+07	0	1	0.98	0.95	0.93	0.96	0.99	0	0.76	0.92	0.03	0.51	0.9	0	0.93	0	0.09	0.94	0.97	0.96	0.98	0	0.98	0.15	0.94	1	0.93	0.82	0	0.95	0.66	0	0.11	0.17	0	0.46	0.93	0	0.01	0.93	0	0	0	1	0.93	0.93	0.94	0
ch01	7.37828e+07	0	1	0.98	0.95	0.93	0.96	0.99	0	0.77	0.92	0	0.67	0.9	0	0.92	0	0.05	0.94	0.96	0.96	0.97	0	0.98	0.09	0.93	1	0.93	0.82	0	0.95	0.51	0	0.08	0.11	0	0.31	0.93	0	0.01	0.94	0	0	0	1	0.92	0.93	0.96	0
ch01	7.37885e+07	0	1	0.98	0.95	0.93	0.96	0.99	0	0.77	0.92	0	0.68	0.9	0	0.92	0	0.05	0.94	0.96	0.96	0.97	0	0.98	0.08	0.93	1	0.93	0.82	0	0.95	0.5	0	0.07	0.1	0	0.3	0.93	0	0.01	0.94	0	0	0	1	0.92	0.93	0.96	0
ch01	7.37998e+07	0	1	0.98	0.95	0.94	0.96	0.99	0	0.78	0.93	0	0.7	0.9	0	0.92	0	0.05	0.94	0.96	0.96	0.97	0	0.98	0.08	0.93	1	0.95	0.84	0	0.96	0.48	0	0.07	0.1	0	0.29	0.95	0	0.01	0.95	0	0	0	1	0.94	0.94	0.97	0
ch01	7.38054e+07	0	1	0.98	0.95	0.94	0.96	0.99	0	0.79	0.94	0	0.71	0.9	0	0.92	0	0.05	0.94	0.96	0.96	0.97	0	0.98	0.08	0.93	1	0.96	0.85	0	0.97	0.47	0	0.07	0.1	0	0.29	0.96	0	0.01	0.96	0	0	0	1	0.95	0.95	0.98	0
ch01	7.38568e+07	0	1	0.99	0.95	0.96	0.98	1	0	0.84	0.94	0	0.81	0.92	0	0.91	0	0.05	0.95	0.97	0.96	0.98	0	0.99	0.08	0.94	1	0.98	0.88	0	0.98	0.4	0	0.07	0.1	0	0.2	0.98	0	0.01	0.97	0	0	0	1	0.97	0.99	1	0
ch01	7.38616e+07	0	1	0.99	0.95	0.96	0.98	1	0	0.84	0.94	0	0.82	0.92	0	0.9	0	0.05	0.96	0.97	0.96	0.98	0	0.99	0.08	0.94	1	0.98	0.89	0	0.98	0.39	0	0.07	0.1	0	0.19	0.98	0	0.01	0.97	0	0	0	1	0.96	0.99	1	0
ch01	7.39747e+07	0	1	0.96	0.97	0.93	0.95	1	0	0.87	0.95	0	0.96	0.92	0	0.83	0	0.06	0.92	0.97	0.96	0.99	0	1	0.02	0.95	1	0.95	0.9	0	1	0.15	0	0.08	0.05	0	0	0.95	0	0	0.87	0	0	0	1	0.91	1	0.98	0
ch01	7.3979e+07	0	1	0.96	0.98	0.93	0.95	1	0	0.87	0.95	0	0.96	0.92	0	0.83	0	0.06	0.92	0.97	0.96	0.99	0	1	0.02	0.95	1	0.95	0.9	0	1	0.14	0	0.08	0.05	0	0	0.95	0	0	0.86	0	0	0	1	0.91	1	0.98	0
ch01	7.41318e+07	0	1	0.94	0.99	0.95	0.96	0.97	0	0.96	1	0	0.97	0.96	0	0.82	0	0.06	0.95	0.99	0.96	0.98	0	1	0.01	0.98	0.98	0.94	0.93	0	0.99	0.03	0	0.21	0.06	0	0	0.94	0	0	0.51	0	0	0	0.99	0.9	0.66	0.97	0
ch01	7.41362e+07	0	1	0.94	0.99	0.95	0.96	0.97	0	0.96	1	0	0.97	0.96	0	0.82	0	0.06	0.95	0.99	0.96	0.98	0	1	0.01	0.98	0.98	0.94	0.93	0	0.99	0.03	0	0.22	0.06	0	0	0.94	0	0	0.5	0	0	0	0.99	0.9	0.65	0.97	0
ch01	7.42041e+07	0	1	0.92	0.99	0.93	0.95	0.97	0	0.96	1	0.01	0.95	0.95	0	0.83	0	0.08	0.95	0.98	0.96	0.98	0	1	0.05	0.98	0.98	0.89	0.91	0	0.99	0.03	0	0.37	0.06	0	0	0.92	0	0	0.37	0.01	0	0	0.99	0.88	0.51	0.96	0
ch01	7.42082e+07	0	1	0.92	0.99	0.93	0.95	0.97	0	0.96	1	0.01	0.95	0.95	0	0.83	0	0.08	0.95	0.98	0.96	0.98	0	1	0.05	0.98	0.98	0.89	0.9	0	0.99	0.03	0	0.36	0.05	0	0	0.92	0	0	0.36	0.01	0	0	0.99	0.87	0.5	0.96	0
ch01	7.42676e+07	0	1	0.92	0.99	0.93	0.95	0.97	0	0.96	1	0.02	0.95	0.96	0	0.83	0	0.06	0.95	0.99	0.96	0.99	0	1	0.07	0.99	0.98	0.89	0.9	0	0.99	0.07	0	0.5	0.06	0	0	0.92	0	0	0.21	0.02	0	0	0.98	0.87	0.35	0.96	0
ch01	7.42717e+07	0	1	0.92	0.99	0.93	0.95	0.97	0	0.96	1	0.02	0.95	0.96	0	0.83	0	0.06	0.95	0.99	0.96	0.99	0	1	0.07	0.99	0.98	0.89	0.9	0	0.99	0.07	0	0.51	0.06	0	0	0.92	0	0	0.2	0.02	0	0	0.98	0.87	0.34	0.96	0
ch01	7.43963e+07	0	1	0.95	0.99	0.97	0.97	0.97	0	0.97	1	0.03	0.97	0.97	0	0.89	0	0.1	0.98	0.99	0.98	0.97	0	1	0.12	0.99	0.98	0.94	0.92	0	0.98	0.12	0.02	0.75	0.09	0	0	0.92	0.01	0	0.03	0.04	0	0	0.98	0.93	0.11	0.97	0
ch01	7.44008e+07	0	1	0.95	0.99	0.97	0.97	0.97	0	0.97	1	0.03	0.97	0.97	0	0.9	0	0.1	0.98	0.99	0.98	0.97	0	1	0.12	0.99	0.98	0.94	0.92	0	0.98	0.12	0.02	0.76	0.09	0	0	0.92	0.01	0	0.03	0.04	0	0	0.98	0.93	0.1	0.97	0
ch01	7.44507e+07	0	1	0.94	1	0.96	0.96	0.98	0	0.97	1	0.03	0.98	0.97	0	0.91	0	0.1	0.98	0.99	0.98	0.97	0	1	0.14	0.99	0.99	0.94	0.93	0	0.98	0.11	0.02	0.86	0.08	0	0	0.93	0.01	0	0.03	0.04	0	0	0.98	0.94	0.06	0.97	0
ch01	7.44551e+07	0	1	0.94	1	0.96	0.96	0.98	0	0.97	1	0.03	0.98	0.97	0	0.91	0	0.1	0.98	0.99	0.98	0.97	0	1	0.14	0.99	0.99	0.94	0.93	0	0.98	0.11	0.02	0.87	0.08	0	0	0.93	0.01	0	0.03	0.04	0	0	0.98	0.94	0.06	0.97	0
ch01	74702842	0	1	0.98	0.99	0.96	0.94	1	0	0.97	1	0.05	0.96	0.99	0	0.99	0	0.14	0.96	0.99	1	0.92	0	0.99	0.29	1	0.99	0.97	0.91	0	0.95	0.1	0.03	0.85	0.5	0	0.01	0.98	0.01	0.02	0.02	0.02	0.19	0	0.97	0.98	0.1	0.95	0
ch01	7.47057e+07	0	1	0.98	0.99	0.96	0.94	1	0	0.97	1	0.05	0.96	0.99	0	0.99	0	0.14	0.96	0.99	1	0.92	0	0.99	0.3	1	0.99	0.97	0.91	0	0.95	0.1	0.03	0.85	0.51	0	0.01	0.98	0.01	0.02	0.02	0.02	0.2	0	0.97	0.98	0.1	0.95	0
ch01	7.47833e+07	0	1	0.99	0.99	0.98	0.95	1	0	0.94	0.99	0.05	0.97	0.96	0	0.97	0	0.14	0.96	0.97	1	0.91	0	0.99	0.5	1	0.99	0.94	0.9	0	0.97	0.09	0.04	0.79	0.74	0	0.01	0.98	0	0.02	0.04	0.02	0.44	0	0.96	0.86	0.08	0.96	0
ch01	7.47868e+07	0	1	0.99	0.99	0.98	0.95	1	0	0.94	0.99	0.05	0.97	0.96	0	0.97	0	0.14	0.96	0.97	1	0.91	0	0.99	0.51	1	0.99	0.94	0.9	0	0.97	0.09	0.04	0.79	0.74	0	0.01	0.98	0	0.02	0.04	0.02	0.45	0	0.96	0.85	0.07	0.96	0
ch01	7.48042e+07	0	1	0.99	0.99	0.98	0.95	0.99	0	0.95	0.99	0.05	0.98	0.96	0	0.97	0	0.12	0.97	0.97	0.99	0.92	0	0.99	0.56	1	0.99	0.92	0.89	0	0.98	0.09	0.04	0.79	0.77	0	0.01	0.98	0	0.02	0.04	0.02	0.5	0	0.97	0.8	0.06	0.98	0
ch01	7.48077e+07	0	1	0.99	0.99	0.98	0.95	0.99	0	0.95	0.99	0.05	0.99	0.96	0	0.97	0	0.12	0.98	0.97	0.99	0.92	0	0.99	0.57	1	0.99	0.92	0.89	0	0.99	0.09	0.04	0.79	0.78	0	0.01	0.98	0	0.02	0.04	0.02	0.51	0	0.98	0.79	0.06	0.99	0
ch01	7.48546e+07	0	1	0.99	0.99	0.97	0.97	0.99	0	0.96	0.99	0.04	1	0.96	0	0.96	0	0.13	0.99	0.97	0.98	0.92	0	0.99	0.67	1	0.99	0.91	0.91	0	1	0.08	0.03	0.8	0.88	0	0.01	0.97	0	0.02	0.04	0.02	0.63	0	0.98	0.67	0.05	1	0
ch01	7.48586e+07	0	1	0.99	0.99	0.97	0.98	0.99	0	0.96	0.99	0.04	1	0.96	0	0.96	0	0.13	0.99	0.97	0.98	0.92	0	0.99	0.68	1	0.99	0.91	0.91	0	1	0.08	0.03	0.8	0.89	0	0.01	0.97	0	0.02	0.04	0.02	0.64	0	0.98	0.66	0.05	1	0
ch01	7.49246e+07	0	1	0.99	0.99	0.98	0.99	0.99	0	0.96	0.99	0.04	0.99	0.96	0	0.96	0	0.11	0.98	0.97	0.96	0.94	0	0.99	0.84	1	0.95	0.91	0.9	0	1	0.08	0.03	0.79	0.97	0	0.11	0.96	0	0.02	0.04	0.01	0.8	0	0.98	0.51	0.06	0.98	0
ch01	7.49288e+07	0	1	0.99	0.99	0.98	0.99	0.99	0	0.96	0.99	0.04	0.99	0.96	0	0.96	0	0.1	0.97	0.97	0.96	0.94	0	0.99	0.85	1	0.94	0.9	0.9	0	1	0.08	0.03	0.78	0.97	0	0.12	0.96	0	0.02	0.04	0.01	0.81	0	0.98	0.5	0.06	0.97	0
ch01	74932956	0	1	0.99	0.99	0.98	0.99	0.99	0	0.96	0.99	0.04	0.99	0.96	0	0.96	0	0.1	0.97	0.97	0.96	0.94	0	0.99	0.86	1	0.93	0.9	0.9	0	1	0.08	0.03	0.78	0.97	0	0.13	0.96	0	0.02	0.04	0.01	0.82	0	0.98	0.49	0.06	0.97	0
ch01	7.49371e+07	0	1	0.99	0.99	0.98	0.99	0.99	0	0.96	0.99	0.04	0.99	0.96	0	0.96	0	0.1	0.97	0.97	0.96	0.94	0	0.99	0.87	1	0.92	0.9	0.9	0	1	0.08	0.03	0.78	0.97	0	0.14	0.96	0	0.02	0.04	0.01	0.83	0	0.98	0.48	0.06	0.97	0
ch01	7.50737e+07	0	1	0.98	0.98	0.97	0.98	0.96	0	0.96	0.87	0.01	0.98	0.96	0	0.96	0	0.04	0.95	0.95	0.96	0.97	0	0.98	0.99	1	0.66	0.89	0.9	0	1	0.09	0.02	0.8	0.97	0	0.4	0.95	0	0	0.02	0.01	0.98	0	0.98	0.21	0.03	0.96	0
ch01	7.50792e+07	0	1	0.99	0.98	0.97	0.98	0.96	0	0.96	0.86	0.01	0.98	0.96	0	0.96	0	0.04	0.95	0.95	0.96	0.97	0	0.98	0.99	1	0.65	0.89	0.9	0	1	0.09	0.02	0.8	0.97	0	0.41	0.95	0	0	0.02	0.01	0.98	0	0.98	0.2	0.03	0.96	0
ch01	7.51565e+07	0	1	0.96	0.97	0.97	0.97	0.96	0	0.96	0.74	0.01	0.96	0.95	0	0.96	0	0.05	0.94	0.95	0.95	0.97	0	0.97	0.98	0.98	0.53	0.89	0.91	0	0.99	0.09	0.02	0.82	0.96	0	0.5	0.95	0	0	0.01	0.01	0.98	0	0.98	0.08	0.03	0.96	0
ch01	7.51638e+07	0	1	0.96	0.97	0.97	0.97	0.96	0	0.96	0.73	0.01	0.96	0.95	0	0.96	0	0.05	0.94	0.95	0.95	0.97	0	0.97	0.99	0.98	0.52	0.9	0.91	0	0.99	0.09	0.02	0.82	0.96	0	0.51	0.95	0	0	0.01	0.01	0.98	0	0.98	0.07	0.03	0.96	0
ch01	7.5171e+07	0	1	0.95	0.97	0.97	0.97	0.96	0	0.96	0.72	0.01	0.96	0.95	0	0.97	0	0.05	0.94	0.95	0.95	0.97	0	0.97	0.99	0.98	0.51	0.9	0.91	0	0.99	0.09	0.01	0.81	0.96	0	0.52	0.95	0	0	0.01	0.01	0.98	0	0.98	0.06	0.03	0.96	0
ch01	7.51783e+07	0	1	0.95	0.97	0.97	0.97	0.96	0	0.97	0.72	0.01	0.96	0.96	0	0.98	0	0.05	0.94	0.96	0.95	0.97	0	0.97	0.99	0.98	0.5	0.91	0.92	0	0.99	0.09	0.01	0.81	0.97	0	0.53	0.96	0	0	0.02	0.01	0.98	0	0.98	0.05	0.04	0.96	0
ch01	7.53363e+07	0	1	0.95	0.97	0.96	0.97	0.96	0	1	0.51	0.02	0.96	0.97	0	0.98	0	0.08	0.94	0.97	0.96	0.97	0	0.97	0.99	0.98	0.28	0.94	0.95	0	0.99	0.09	0.01	0.89	0.98	0	0.76	0.97	0	0	0.01	0.02	0.97	0	0.99	0	0.04	0.96	0
ch01	7.5343e+07	0	1	0.95	0.97	0.96	0.97	0.96	0	1	0.5	0.02	0.96	0.97	0	0.98	0	0.08	0.94	0.97	0.96	0.97	0	0.97	0.99	0.98	0.27	0.94	0.95	0	0.99	0.09	0.01	0.9	0.98	0	0.77	0.97	0	0	0.01	0.02	0.97	0	0.99	0	0.04	0.96	0
ch01	7.55607e+07	0	1	0.96	0.97	0.98	0.96	0.97	0	1	0.19	0.02	0.97	0.97	0	0.99	0	0.05	0.96	0.98	0.97	0.95	0	0.98	0.99	0.98	0.03	0.98	0.97	0	0.99	0.1	0.02	0.92	0.99	0	0.95	0.99	0	0	0.02	0.03	0.97	0	0.98	0	0.02	0.96	0
ch01	7.55668e+07	0	1	0.96	0.97	0.98	0.96	0.97	0	1	0.18	0.02	0.97	0.97	0	0.99	0	0.05	0.96	0.98	0.97	0.95	0	0.98	0.99	0.98	0.03	0.98	0.97	0	0.99	0.1	0.02	0.92	0.99	0	0.95	0.99	0	0	0.02	0.03	0.97	0	0.98	0	0.02	0.96	0
ch01	7.62457e+07	0	1	0.99	0.96	0.97	0.99	0.99	0	0.97	0.1	0	0.95	0.99	0.02	0.97	0.03	0.08	0.96	0.97	0.96	0.96	0.04	0.99	0.98	1	0.12	0.97	0.93	0	0.99	0.04	0.01	0.91	0.99	0	0.99	0.97	0	0.02	0.04	0.04	0.99	0	0.96	0	0.13	0.97	0
ch01	7.62524e+07	0	1	0.99	0.96	0.97	0.99	0.99	0	0.97	0.1	0	0.95	0.99	0.02	0.97	0.03	0.08	0.96	0.97	0.96	0.96	0.04	0.99	0.98	1	0.12	0.97	0.93	0	0.99	0.05	0.01	0.91	0.99	0	0.99	0.97	0	0.02	0.03	0.04	0.99	0	0.96	0	0.13	0.97	0
ch01	7.62988e+07	0	1	1	0.97	0.98	1	1	0	0.97	0.08	0	0.94	1	0	0.97	0.03	0.04	0.97	0.97	0.97	0.96	0	0.99	0.99	1	0.08	0.98	0.94	0	0.99	0.04	0.01	0.91	0.99	0	0.99	0.98	0	0.02	0.03	0.02	1	0	1	0	0.13	0.98	0
ch01	7.63053e+07	0	1	1	0.97	0.98	1	1	0	0.97	0.08	0	0.94	1	0	0.97	0.03	0.04	0.97	0.97	0.97	0.96	0	0.99	0.99	1	0.08	0.98	0.93	0	0.99	0.04	0.01	0.92	0.99	0	0.99	0.98	0	0.02	0.03	0.02	1	0	1	0	0.14	0.98	0
ch01	7.63119e+07	0	1	1	0.97	0.98	1	1	0	0.97	0.08	0	0.93	1	0	0.97	0.03	0.04	0.97	0.97	0.97	0.96	0	0.99	0.99	1	0.08	0.98	0.93	0	0.99	0.04	0.01	0.92	0.99	0	0.99	0.98	0	0.02	0.03	0.02	1	0	1	0	0.14	0.98	0
ch01	7.63185e+07	0	1	1	0.97	0.98	1	1	0	0.97	0.08	0	0.92	1	0	0.97	0.03	0.04	0.97	0.97	0.97	0.96	0	0.99	0.99	1	0.08	0.98	0.93	0	0.99	0.04	0.01	0.92	0.99	0	0.99	0.98	0	0.02	0.03	0.02	1	0	1	0	0.14	0.98	0
ch01	7.6326e+07	0	1	1	0.97	0.98	1	0.99	0	0.97	0.08	0	0.91	0.99	0	0.97	0.03	0.04	0.97	0.97	0.97	0.96	0.01	0.99	0.99	1	0.08	0.98	0.93	0	0.99	0.04	0.01	0.91	0.99	0	0.99	0.98	0	0.02	0.03	0.02	1	0	1	0	0.14	0.98	0
ch01	7.63335e+07	0	1	1	0.97	0.98	1	0.99	0	0.97	0.09	0	0.9	0.99	0	0.97	0.03	0.04	0.96	0.97	0.97	0.96	0.02	0.99	0.99	1	0.08	0.98	0.93	0	0.99	0.04	0.01	0.91	0.99	0	0.99	0.98	0	0.02	0.03	0.02	1	0	1	0	0.14	0.98	0
ch01	7.63411e+07	0	1	1	0.97	0.98	1	0.99	0	0.97	0.09	0	0.89	0.99	0	0.97	0.03	0.04	0.96	0.97	0.97	0.96	0.03	0.99	0.99	1	0.08	0.98	0.93	0	0.99	0.04	0.01	0.91	0.99	0	0.99	0.98	0	0.02	0.03	0.02	1	0	1	0	0.14	0.98	0
ch01	7.63718e+07	0	1	1	0.97	0.98	1	0.99	0	0.97	0.08	0	0.85	0.99	0	0.97	0.03	0.04	0.96	0.97	0.97	0.96	0.07	0.99	0.99	1	0.09	0.98	0.93	0	0.99	0.04	0.01	0.91	0.99	0	0.99	0.98	0	0.02	0.03	0.02	1	0	1	0	0.14	0.98	0
ch01	7.63796e+07	0	1	1	0.97	0.98	1	0.99	0	0.97	0.08	0	0.84	0.99	0	0.97	0.03	0.04	0.96	0.97	0.97	0.96	0.08	0.99	0.99	1	0.09	0.98	0.93	0	0.99	0.04	0.01	0.91	0.99	0	0.99	0.98	0	0.02	0.03	0.02	1	0	1	0	0.14	0.98	0
ch01	7.63874e+07	0	1	1	0.97	0.98	1	0.99	0	0.97	0.08	0	0.83	0.99	0	0.97	0.03	0.04	0.96	0.97	0.97	0.96	0.09	0.99	0.99	1	0.09	0.98	0.93	0	0.99	0.04	0.01	0.91	0.99	0	0.99	0.98	0	0.02	0.03	0.02	1	0	1	0	0.14	0.98	0
ch01	7.66458e+07	0	1	1	0.97	0.99	0.99	0.99	0	0.98	0.1	0.01	0.51	0.98	0	0.97	0.03	0.17	0.99	0.99	0.98	0.96	0.4	1	0.98	0.99	0.09	0.98	0.96	0	0.99	0.04	0	0.91	0.99	0	0.99	0.97	0	0.02	0.03	0.01	1	0	0.75	0.01	0.09	1	0
ch01	7.66549e+07	0	1	1	0.97	0.99	0.99	0.99	0	0.98	0.1	0.01	0.5	0.98	0	0.97	0.03	0.18	0.99	0.99	0.98	0.96	0.41	1	0.98	0.99	0.09	0.98	0.96	0	0.99	0.04	0	0.91	0.99	0	0.99	0.97	0	0.02	0.03	0.01	1	0	0.74	0.01	0.08	1	0
ch01	7.67314e+07	0	1	0.99	0.96	0.98	0.97	0.97	0	0.97	0.09	0.01	0.42	0.96	0	0.96	0	0.25	0.99	0.98	0.97	0.94	0.49	1	0.98	0.98	0.08	0.98	0.97	0	0.98	0.04	0	0.9	0.98	0	0.97	0.99	0	0.02	0.02	0.02	0.99	0	0.66	0.01	0.08	1	0
ch01	7.67402e+07	0	1	0.99	0.96	0.98	0.97	0.97	0	0.97	0.09	0.01	0.41	0.96	0	0.96	0	0.26	0.99	0.98	0.97	0.94	0.5	1	0.98	0.98	0.08	0.98	0.98	0	0.98	0.04	0	0.9	0.98	0	0.97	0.99	0	0.02	0.02	0.02	0.99	0	0.65	0.01	0.08	1	0
ch01	7.6749e+07	0	1	0.99	0.96	0.98	0.97	0.97	0	0.97	0.09	0.01	0.4	0.96	0	0.96	0	0.27	0.99	0.98	0.97	0.94	0.51	1	0.98	0.98	0.08	0.98	0.98	0	0.98	0.05	0	0.9	0.98	0	0.97	0.99	0	0.02	0.02	0.02	0.99	0	0.64	0.01	0.08	1	0
ch01	7.67578e+07	0	1	0.99	0.96	0.98	0.97	0.97	0	0.97	0.09	0.01	0.39	0.96	0	0.96	0	0.28	0.99	0.98	0.97	0.94	0.52	1	0.98	0.98	0.08	0.98	0.98	0	0.98	0.05	0	0.9	0.98	0	0.97	0.99	0	0.02	0.02	0.02	0.99	0	0.63	0.01	0.08	1	0
ch01	7.68586e+07	0	1	0.99	0.97	0.98	0.97	0.96	0	0.97	0.09	0.01	0.27	0.96	0	0.97	0	0.38	0.98	0.96	0.97	0.93	0.64	1	0.99	0.98	0.07	0.99	0.97	0	0.98	0.08	0.01	0.92	0.98	0	0.96	0.99	0	0.03	0.04	0.02	0.99	0	0.51	0.01	0.07	1	0
ch01	7.68665e+07	0	1	0.99	0.97	0.98	0.97	0.96	0	0.97	0.09	0.01	0.26	0.96	0	0.97	0	0.39	0.98	0.96	0.97	0.93	0.65	1	0.99	0.98	0.07	0.99	0.97	0	0.98	0.09	0.01	0.92	0.98	0	0.96	0.99	0	0.03	0.04	0.02	0.99	0	0.5	0.01	0.07	1	0
ch01	7.69743e+07	0	1	0.98	0.95	0.97	0.97	0.95	0	0.97	0.08	0.01	0.12	0.95	0	0.97	0	0.5	0.98	0.95	0.97	0.91	0.79	0.99	0.99	0.98	0.07	0.97	0.93	0	0.97	0.11	0.02	0.94	0.97	0.01	0.96	0.98	0	0.02	0.07	0.03	0.99	0	0.36	0.01	0.05	0.98	0
ch01	7.6982e+07	0	1	0.98	0.95	0.97	0.97	0.95	0	0.97	0.08	0.01	0.11	0.95	0	0.97	0	0.51	0.98	0.95	0.97	0.91	0.8	0.99	0.99	0.98	0.07	0.97	0.93	0	0.97	0.11	0.02	0.94	0.97	0.01	0.96	0.98	0	0.01	0.07	0.03	0.98	0	0.35	0.01	0.05	0.98	0
ch01	7.72734e+07	0	1	0.98	0.97	0.97	0.97	0.96	0.01	0.98	0.09	0.01	0.01	0.96	0.01	0.99	0	0.9	0.99	0.95	0.98	0.93	1	0.99	0.99	0.99	0.07	0.96	0.93	0.01	0.96	0.14	0.05	0.98	0.97	0.01	0.95	0.97	0	0.02	0.08	0.06	0.97	0	0	0.01	0.01	0.98	0
ch01	7.72802e+07	0	1	0.98	0.97	0.97	0.97	0.96	0.01	0.98	0.09	0.01	0.01	0.96	0.01	0.99	0	0.91	0.99	0.95	0.98	0.93	1	0.99	0.99	0.99	0.07	0.96	0.93	0.01	0.96	0.14	0.05	0.98	0.97	0.01	0.95	0.97	0	0.02	0.08	0.06	0.97	0	0	0.01	0.01	0.98	0
ch01	7.76003e+07	0	1	0.99	0.99	0.99	1	0.99	0.01	0.99	0.09	0	0.01	0.97	0.01	0.98	0	0.98	0.99	0.99	0.98	0.96	1	1	0.98	1	0.08	0.98	0.95	0.01	0.96	0.12	0.03	0.96	0.99	0.01	0.99	0.98	0	0.03	0.08	0.09	0.98	0	0	0	0.01	1	0
ch01	7.7607e+07	0	1	0.99	0.99	0.99	1	1	0.01	0.99	0.09	0	0.01	0.98	0.01	0.98	0	0.99	0.99	1	0.98	0.97	1	1	0.98	1	0.08	0.99	0.96	0.01	0.96	0.12	0.03	0.96	1	0.01	0.99	0.98	0	0.03	0.08	0.09	0.98	0	0	0	0.01	1	0
ch01	7.82176e+07	0	1	0.95	0.97	0.94	0.92	0.9	0	0.99	0.04	0	0	0.96	0.02	0.93	0.03	0.94	0.96	0.96	0.96	0.96	0.98	0.97	0.99	0.97	0.06	0.92	0.93	0	0.99	0.07	0.02	0.97	0.96	0	0.67	0.96	0.02	0.02	0.05	0.03	1	0	0	0.02	0	0.98	0
ch01	7.82233e+07	0	1	0.95	0.97	0.94	0.92	0.9	0	0.99	0.04	0	0	0.96	0.02	0.93	0.03	0.94	0.96	0.96	0.96	0.96	0.98	0.97	0.99	0.97	0.06	0.92	0.93	0	0.99	0.07	0.02	0.97	0.96	0	0.66	0.96	0.02	0.02	0.05	0.03	1	0	0	0.02	0	0.98	0
ch01	7.83116e+07	0	1	0.97	1	0.93	0.91	0.92	0	0.98	0.04	0	0	0.95	0	0.96	0.01	0.97	0.98	0.96	0.96	0.96	0.97	0.97	0.99	0.96	0.06	0.91	0.94	0	0.98	0.07	0.02	0.98	0.95	0	0.51	0.96	0	0.02	0.05	0.02	1	0	0	0	0	0.98	0
ch01	7.83167e+07	0	1	0.97	1	0.94	0.91	0.92	0	0.98	0.04	0	0	0.95	0	0.96	0.01	0.97	0.98	0.96	0.96	0.97	0.97	0.98	0.99	0.97	0.06	0.91	0.94	0	0.98	0.07	0.02	0.98	0.95	0	0.5	0.96	0	0.02	0.05	0.02	1	0	0	0	0	0.98	0
ch01	7.8547e+07	0	1	0.97	1	0.96	0.94	0.94	0	0.97	0.06	0	0	0.97	0	0.99	0	0.96	0.98	0.98	0.98	0.97	0.95	0.98	0.97	0.97	0.07	0.92	0.88	0	0.96	0.1	0.02	0.99	0.99	0	0.04	0.97	0.33	0.05	0.1	0.04	0.99	0	0	0	0	0.98	0
ch01	7.85522e+07	0	1	0.97	1	0.96	0.94	0.94	0	0.97	0.06	0	0	0.97	0	0.99	0	0.96	0.98	0.98	0.98	0.97	0.95	0.98	0.97	0.97	0.07	0.92	0.88	0	0.96	0.1	0.02	0.99	0.99	0	0.03	0.97	0.34	0.05	0.1	0.04	0.99	0	0	0	0	0.98	0
ch01	7.8627e+07	0	1	0.97	1	0.96	0.96	0.95	0	0.97	0.06	0	0	0.98	0	0.99	0	0.96	0.99	0.97	0.99	0.96	0.95	0.99	0.97	0.98	0.08	0.93	0.91	0	0.96	0.1	0.01	0.98	0.99	0	0	0.97	0.5	0.04	0.13	0.03	0.99	0	0	0	0	0.99	0
ch01	7.86306e+07	0	1	0.97	1	0.96	0.96	0.95	0	0.97	0.06	0	0	0.98	0	0.99	0	0.96	0.99	0.97	0.99	0.96	0.95	0.99	0.97	0.98	0.08	0.93	0.91	0	0.96	0.1	0.01	0.98	0.99	0	0	0.97	0.51	0.04	0.13	0.03	0.99	0	0	0	0	0.99	0
ch01	7.8822e+07	0	1	0.96	0.99	0.98	0.99	0.99	0	0.96	0.06	0	0	0.98	0	0.98	0	0.99	0.98	0.99	0.98	0.97	0.97	0.97	0.95	1	0.06	0.96	0.9	0	0.97	0.08	0	0.98	0.99	0	0	0.98	0.95	0.05	0.14	0.06	0.99	0	0	0	0	0.96	0
ch01	7.88252e+07	0	1	0.96	0.99	0.98	0.99	0.99	0	0.96	0.06	0	0	0.98	0	0.98	0	0.99	0.98	0.99	0.98	0.97	0.97	0.97	0.95	0.99	0.06	0.96	0.9	0	0.97	0.08	0	0.98	0.99	0	0	0.98	0.95	0.05	0.14	0.06	0.99	0	0	0	0	0.96	0
ch01	7.89511e+07	0	1	0.99	0.98	0.98	0.99	0.99	0	0.97	0.08	0.03	0	0.98	0	0.98	0	0.99	0.98	0.98	0.98	0.97	0.99	0.97	0.97	0.99	0.03	0.97	0.94	0	0.96	0.08	0.01	0.98	0.99	0	0	0.98	0.97	0.05	0.11	0.07	0.99	0	0	0	0	0.96	0
ch01	7.89544e+07	0	1	0.99	0.98	0.98	0.99	0.99	0	0.97	0.09	0.03	0	0.98	0	0.98	0	0.99	0.98	0.98	0.98	0.97	0.99	0.97	0.97	0.99	0.03	0.97	0.94	0	0.96	0.09	0.01	0.98	0.99	0	0	0.98	0.97	0.06	0.11	0.07	0.99	0	0	0	0	0.96	0
ch01	7.93143e+07	0	1	0.98	0.99	0.95	0.95	0.97	0	0.97	0.01	0	0	0.97	0.01	0.97	0.01	0.99	0.51	0.96	0.98	0.92	0.98	0.99	0.95	0.97	0.07	0.95	0.87	0	0.97	0.03	0.04	0.97	0.97	0	0	0.97	0.97	0.03	0.05	0.07	0.98	0	0	0	0	0.94	0
ch01	7.93186e+07	0	1	0.98	0.99	0.95	0.95	0.97	0	0.97	0.01	0	0	0.97	0.01	0.97	0.01	0.99	0.5	0.96	0.98	0.92	0.98	0.99	0.95	0.97	0.07	0.95	0.87	0	0.97	0.03	0.04	0.97	0.97	0	0	0.97	0.97	0.03	0.05	0.08	0.98	0	0	0	0	0.94	0
ch01	7.9467e+07	0	1	0.99	0.99	0.92	0.92	0.9	0	0.95	0.09	0.01	0	0.9	0.01	0.94	0.01	0.97	0.25	0.95	0.97	0.89	0.98	0.99	0.98	1	0.13	0.9	0.88	0	0.99	0.12	0.05	0.96	0.98	0	0	0.98	0.94	0.05	0.09	0.1	0.98	0.02	0	0	0	0.97	0
ch01	7.94714e+07	0	1	0.99	0.99	0.91	0.92	0.9	0	0.95	0.09	0.01	0	0.9	0.01	0.94	0.01	0.97	0.24	0.95	0.97	0.89	0.98	0.99	0.98	1	0.13	0.9	0.88	0	0.99	0.12	0.05	0.96	0.98	0	0	0.98	0.94	0.05	0.09	0.1	0.98	0.02	0	0.01	0	0.97	0
ch01	7.96208e+07	0	1	0.99	0.99	0.91	0.91	0.92	0	0.96	0.14	0.03	0	0.88	0.01	0.94	0	0.98	0.17	0.96	0.98	0.88	0.96	0.99	0.98	1	0.15	0.91	0.89	0	0.98	0.16	0.04	0.96	0.98	0	0	0.97	0.93	0.09	0.12	0.12	0.98	0.02	0	0.33	0	0.95	0
ch01	7.96248e+07	0	1	0.99	0.99	0.91	0.91	0.92	0	0.96	0.14	0.03	0	0.88	0.01	0.94	0	0.98	0.17	0.96	0.98	0.88	0.96	0.99	0.98	1	0.15	0.91	0.89	0	0.98	0.16	0.04	0.96	0.98	0	0	0.97	0.94	0.09	0.12	0.12	0.98	0.02	0	0.34	0	0.95	0
ch01	7.96924e+07	0	1	1	1	0.91	0.91	0.92	0	0.97	0.14	0.03	0.01	0.88	0.01	0.94	0	0.98	0.23	0.96	0.98	0.9	0.97	0.99	1	1	0.14	0.91	0.88	0	0.98	0.16	0.03	0.96	0.98	0	0	0.98	0.93	0.09	0.13	0.12	0.99	0.02	0	0.5	0	0.94	0
ch01	7.96968e+07	0	1	1	1	0.91	0.91	0.92	0	0.97	0.14	0.03	0.01	0.88	0.01	0.94	0	0.98	0.23	0.96	0.98	0.9	0.97	0.99	1	1	0.14	0.91	0.88	0	0.98	0.16	0.03	0.96	0.98	0	0	0.98	0.93	0.09	0.13	0.12	0.99	0.02	0	0.51	0	0.94	0
ch01	7.97778e+07	0	1	1	0.99	0.9	0.93	0.91	0	0.98	0.13	0.02	0.01	0.88	0	0.95	0	0.99	0.21	0.96	0.99	0.93	0.96	0.98	1	0.99	0.1	0.93	0.9	0	0.98	0.13	0.04	0.97	0.98	0	0	0.98	0.93	0.07	0.1	0.09	0.99	0.02	0	0.71	0	0.94	0
ch01	7.97819e+07	0	1	1	0.99	0.9	0.93	0.91	0	0.98	0.13	0.02	0.01	0.88	0	0.95	0	0.99	0.2	0.96	0.99	0.93	0.96	0.98	1	0.98	0.09	0.93	0.9	0	0.98	0.12	0.04	0.97	0.98	0	0	0.98	0.93	0.07	0.09	0.08	0.99	0.02	0	0.72	0	0.94	0
ch01	7.98027e+07	0	1	1	0.99	0.89	0.93	0.91	0	0.98	0.11	0.02	0.01	0.88	0	0.95	0	0.99	0.19	0.95	0.99	0.93	0.96	0.98	1	0.98	0.06	0.93	0.9	0	0.98	0.11	0.02	0.97	0.98	0	0	0.97	0.93	0.07	0.09	0.08	0.99	0.01	0	0.76	0	0.94	0
ch01	79807266	0	1	1	0.99	0.89	0.93	0.91	0	0.98	0.1	0.02	0.01	0.88	0	0.95	0	0.99	0.19	0.95	0.99	0.93	0.96	0.98	1	0.98	0.06	0.93	0.9	0	0.98	0.1	0.02	0.97	0.98	0	0	0.97	0.93	0.07	0.09	0.08	0.99	0.01	0	0.77	0	0.94	0
ch01	7.98119e+07	0	1	1	0.99	0.89	0.93	0.91	0	0.98	0.09	0.02	0.01	0.88	0	0.95	0	0.99	0.18	0.95	0.99	0.93	0.96	0.98	1	0.98	0.06	0.93	0.9	0	0.98	0.09	0.02	0.97	0.98	0	0	0.97	0.93	0.07	0.09	0.08	0.99	0.01	0	0.78	0	0.94	0
ch01	7.98166e+07	0	1	1	0.99	0.89	0.93	0.91	0	0.98	0.09	0.02	0.01	0.88	0	0.95	0	0.99	0.17	0.95	0.99	0.93	0.96	0.98	1	0.98	0.05	0.93	0.91	0	0.98	0.09	0.02	0.97	0.98	0	0	0.98	0.93	0.07	0.09	0.08	0.99	0.01	0	0.79	0	0.94	0
ch01	8.00112e+07	0	1	1	0.97	0.93	0.95	0.77	0	0.99	0.06	0.01	0.01	0.97	0	1	0	0.99	0.09	0.95	0.98	0.99	0.97	0.99	1	0.98	0.04	0.97	0.94	0	0.97	0.07	0.02	0.98	0.98	0	0	0.98	0.94	0.01	0.06	0.05	0.99	0	0	0.97	0	0.95	0
ch01	8.00151e+07	0	1	1	0.97	0.93	0.94	0.76	0	0.99	0.06	0.01	0.01	0.97	0	0.99	0	0.99	0.09	0.95	0.99	0.99	0.97	0.99	0.99	0.98	0.04	0.97	0.94	0	0.97	0.07	0.02	0.98	0.97	0	0	0.98	0.94	0.01	0.06	0.05	0.99	0	0	0.96	0	0.95	0
ch01	8.00829e+07	0	1	0.97	0.97	0.93	0.92	0.59	0	0.99	0.04	0	0	0.97	0	0.96	0	0.98	0.05	0.96	0.99	0.99	0.97	0.98	0.98	0.98	0.04	0.93	0.95	0	0.98	0.1	0.01	0.99	0.94	0	0	0.98	0.95	0.01	0.07	0.08	0.99	0	0	0.94	0	0.96	0
ch01	8.00866e+07	0	1	0.97	0.97	0.93	0.92	0.58	0	0.99	0.04	0	0	0.97	0	0.96	0	0.98	0.05	0.96	0.99	0.99	0.97	0.98	0.98	0.98	0.04	0.92	0.94	0	0.98	0.1	0.01	0.99	0.94	0	0	0.98	0.95	0.01	0.07	0.08	0.99	0	0	0.94	0	0.96	0
ch01	8.01092e+07	0	1	0.97	0.96	0.93	0.91	0.53	0	0.99	0.04	0	0	0.97	0	0.96	0	0.98	0.02	0.96	0.99	0.98	0.97	0.97	0.98	0.97	0.04	0.92	0.93	0	0.98	0.11	0.01	0.99	0.94	0	0	0.98	0.95	0.01	0.07	0.08	0.99	0.01	0	0.94	0	0.96	0
ch01	8.01137e+07	0	1	0.97	0.96	0.93	0.91	0.52	0	0.99	0.04	0	0	0.97	0	0.96	0	0.98	0.02	0.96	0.99	0.98	0.97	0.97	0.98	0.97	0.04	0.92	0.93	0	0.98	0.11	0.01	0.99	0.94	0	0	0.98	0.95	0.01	0.07	0.09	0.99	0.01	0	0.93	0	0.96	0
ch01	8.01183e+07	0	1	0.97	0.96	0.93	0.91	0.51	0	0.99	0.04	0	0	0.97	0	0.96	0	0.98	0.02	0.95	0.99	0.98	0.97	0.97	0.98	0.97	0.04	0.92	0.93	0	0.98	0.12	0.01	0.99	0.94	0	0	0.98	0.95	0.01	0.07	0.09	0.99	0.01	0	0.93	0	0.96	0
ch01	8.01229e+07	0	1	0.97	0.96	0.93	0.91	0.5	0	0.99	0.04	0	0	0.97	0	0.96	0	0.98	0.02	0.95	0.99	0.98	0.97	0.97	0.98	0.97	0.04	0.92	0.93	0	0.98	0.12	0.01	0.99	0.94	0	0	0.98	0.95	0.01	0.07	0.09	0.99	0.01	0	0.93	0	0.96	0
ch01	8.0434e+07	0	1	0.94	0.97	0.94	0.91	0.06	0	0.98	0.04	0	0.01	0.95	0	0.94	0	0.97	0.06	0.94	0.94	0.94	0.97	0.98	0.97	0.97	0.07	0.91	0.88	0.01	0.98	0.15	0	0.99	0.95	0.01	0.01	0.95	0.94	0.02	0.08	0.12	0.99	0.02	0.01	0.92	0.02	0.95	0.01
ch01	8.0439e+07	0	1	0.94	0.97	0.94	0.91	0.06	0	0.98	0.05	0	0.01	0.95	0	0.94	0	0.97	0.06	0.94	0.94	0.94	0.97	0.98	0.97	0.97	0.07	0.91	0.88	0.01	0.98	0.14	0.01	0.99	0.95	0.01	0.01	0.95	0.94	0.02	0.08	0.13	0.99	0.02	0.01	0.92	0.02	0.95	0.01
ch01	8.04877e+07	0	1	0.95	0.99	0.94	0.96	0.06	0	0.99	0.07	0	0.01	0.97	0	0.96	0	0.97	0.07	0.96	0.95	0.94	0.99	0.98	0.99	0.97	0.07	0.93	0.89	0.01	0.99	0.14	0.01	0.99	0.98	0.01	0.01	0.96	0.96	0.02	0.08	0.15	0.99	0.02	0.01	0.96	0.02	0.96	0.01
ch01	8.04925e+07	0	1	0.95	0.99	0.94	0.96	0.06	0	0.99	0.07	0	0.01	0.97	0	0.97	0	0.97	0.07	0.96	0.95	0.94	0.99	0.98	0.99	0.97	0.07	0.94	0.89	0.01	0.99	0.14	0.01	0.99	0.98	0.01	0.01	0.96	0.96	0.02	0.08	0.14	0.99	0.02	0.01	0.96	0.02	0.96	0.01
ch01	8.07046e+07	0	1	0.98	0.99	0.97	0.97	0.07	0	0.99	0.09	0.01	0.04	0.96	0	0.97	0	0.98	0.14	0.96	0.97	0.97	1	0.99	0.99	0.96	0.09	0.97	0.94	0.05	1	0.24	0.44	0.99	0.97	0.01	0.02	0.97	0.97	0.07	0.14	0.12	1	0.01	0.02	0.99	0.03	0.99	0.03
ch01	8.07079e+07	0	1	0.98	0.99	0.97	0.97	0.07	0	0.99	0.09	0.01	0.04	0.96	0	0.97	0	0.98	0.14	0.96	0.97	0.97	1	0.99	0.99	0.97	0.09	0.97	0.94	0.05	1	0.24	0.45	0.99	0.97	0.01	0.02	0.97	0.97	0.07	0.14	0.12	1	0.01	0.02	0.99	0.03	0.99	0.03
ch01	8.07219e+07	0	1	0.98	0.99	0.97	0.98	0.07	0	0.99	0.09	0.01	0.04	0.96	0	0.97	0	0.99	0.14	0.97	0.99	0.97	1	0.99	0.99	0.97	0.08	0.97	0.95	0.05	1	0.24	0.5	0.99	0.97	0.01	0.02	0.97	0.98	0.06	0.13	0.12	1	0.01	0.02	0.99	0.03	0.99	0.03
ch01	8.07245e+07	0	1	0.98	0.99	0.97	0.98	0.07	0	0.99	0.09	0.01	0.04	0.96	0	0.97	0	0.99	0.14	0.97	0.99	0.97	1	0.99	0.99	0.97	0.08	0.97	0.95	0.05	1	0.24	0.51	0.99	0.97	0.01	0.02	0.97	0.98	0.06	0.13	0.12	1	0.01	0.02	0.99	0.03	0.99	0.03
ch01	8.0892e+07	0	1	0.99	0.98	0.99	0.99	0.06	0	1	0.03	0.04	0	0.96	0	0.99	0	0.53	0.08	0.96	0.99	0.95	1	0.99	0.99	0.94	0.01	0.97	0.97	0.02	1	0.15	0.94	1	0.95	0.02	0.01	0.51	0.98	0.05	0.12	0.05	0.99	0	0.02	0.99	0.02	0.99	0.01
ch01	8.08951e+07	0	1	0.98	0.98	0.98	0.98	0.06	0	0.99	0.03	0.04	0	0.95	0	0.99	0	0.52	0.08	0.95	0.99	0.94	1	0.99	0.99	0.94	0.01	0.96	0.97	0.02	0.99	0.14	0.94	1	0.94	0.02	0.01	0.5	0.97	0.05	0.11	0.06	0.99	0	0.02	0.99	0.02	0.98	0.01
ch01	8.08983e+07	0	1	0.97	0.98	0.97	0.98	0.05	0	0.99	0.02	0.04	0	0.94	0	0.99	0	0.51	0.08	0.95	0.99	0.94	1	0.99	0.98	0.94	0.01	0.96	0.97	0.02	0.99	0.13	0.94	1	0.94	0.02	0.01	0.49	0.97	0.05	0.12	0.06	0.99	0	0.02	0.99	0.02	0.98	0.01
ch01	8.09015e+07	0	1	0.97	0.98	0.97	0.98	0.04	0	0.99	0.02	0.04	0	0.94	0	0.99	0	0.5	0.08	0.95	0.99	0.94	1	0.99	0.98	0.94	0.01	0.96	0.97	0.02	0.99	0.13	0.94	1	0.94	0.02	0.01	0.48	0.97	0.05	0.12	0.07	0.99	0	0.02	0.99	0.02	0.98	0.01
ch01	8.09986e+07	0	1	0.95	0.99	0.96	0.97	0.08	0	0.98	0.03	0.03	0	0.93	0.09	0.99	0	0.24	0.05	0.96	0.99	0.93	1	0.99	0.99	0.95	0.02	0.97	0.96	0	0.96	0.07	0.94	1	0.96	0.02	0	0.26	0.98	0.02	0.12	0.06	0.96	0	0.01	0.97	0.01	0.96	0.01
ch01	8.10026e+07	0	1	0.95	0.99	0.96	0.97	0.08	0	0.98	0.03	0.03	0	0.93	0.1	0.99	0	0.23	0.05	0.96	0.99	0.93	1	0.99	0.99	0.95	0.02	0.97	0.96	0	0.96	0.07	0.94	1	0.96	0.02	0	0.25	0.98	0.02	0.12	0.06	0.96	0	0.01	0.97	0.01	0.96	0.01
ch01	8.11917e+07	0	1	0.59	0.99	0.93	0.97	0.12	0	0.98	0.07	0.02	0	0.94	0.5	0.98	0	0.05	0.03	0.97	0.99	0.93	1	0.99	0.99	0.95	0.01	0.95	0.94	0	0.95	0.15	0.96	0.99	0.97	0	0	0.06	0.97	0.02	0.15	0.08	0.96	0	0	0.94	0	0.96	0
ch01	8.11966e+07	0	1	0.58	0.99	0.93	0.97	0.13	0	0.98	0.07	0.02	0	0.94	0.51	0.98	0	0.05	0.03	0.97	0.99	0.93	1	0.99	0.99	0.95	0.01	0.95	0.94	0	0.95	0.16	0.96	0.99	0.97	0	0	0.06	0.97	0.02	0.15	0.08	0.96	0	0	0.94	0	0.96	0
ch01	8.12314e+07	0	1	0.51	1	0.93	0.97	0.12	0	0.98	0.07	0.02	0	0.94	0.58	0.98	0	0.05	0.03	0.97	1	0.94	1	0.99	0.99	0.98	0.01	0.95	0.94	0	0.95	0.18	0.97	0.99	0.98	0	0	0.06	0.97	0.01	0.17	0.08	0.96	0	0	0.94	0	0.97	0
ch01	8.12359e+07	0	1	0.5	1	0.93	0.97	0.11	0	0.98	0.07	0.02	0	0.94	0.59	0.98	0	0.05	0.03	0.97	1	0.94	1	0.99	0.99	0.98	0.01	0.95	0.94	0	0.95	0.18	0.97	0.99	0.98	0	0	0.05	0.97	0.01	0.17	0.08	0.96	0	0	0.94	0	0.97	0
ch01	8.16094e+07	0	1	0	0.99	0.95	1	0.08	0	0.98	0.03	0.01	0.03	0.99	0.99	0.9	0.5	0.04	0.03	0.99	1	0.98	0.99	0.99	0.99	0.98	0.06	0.99	0.94	0.01	0.99	0.1	0.93	0.99	0.99	0.02	0	0	0.99	0.04	0.04	0.03	0.98	0.01	0	0.99	0	0.98	0
ch01	8.16124e+07	0	1	0	0.99	0.95	0.99	0.08	0	0.98	0.03	0.01	0.03	0.99	0.99	0.9	0.51	0.04	0.03	0.99	1	0.98	0.99	0.99	0.99	0.98	0.06	0.99	0.93	0.01	0.99	0.1	0.93	0.99	0.99	0.02	0	0	0.99	0.04	0.04	0.03	0.98	0.01	0	0.99	0	0.97	0
ch01	8.16154e+07	0	1	0	0.99	0.95	0.98	0.08	0	0.98	0.03	0.01	0.03	0.99	0.99	0.9	0.52	0.04	0.03	0.99	1	0.98	0.99	0.99	0.99	0.98	0.06	0.99	0.92	0.01	0.99	0.1	0.93	0.99	0.99	0.02	0	0	0.99	0.04	0.04	0.03	0.98	0.01	0	0.99	0	0.96	0
ch01	8.16184e+07	0	1	0	0.99	0.95	0.98	0.08	0	0.98	0.03	0.01	0.03	0.98	0.99	0.9	0.53	0.04	0.03	0.98	1	0.98	0.99	0.99	0.99	0.98	0.06	0.99	0.92	0.01	0.99	0.1	0.93	0.99	0.99	0.02	0	0	0.99	0.04	0.04	0.03	0.98	0.01	0	0.99	0	0.96	0
ch01	8.18678e+07	0	1	0	0.97	0.95	0.92	0.17	0	0.97	0.05	0.01	0	0.93	0.97	0.51	0.98	0.06	0.02	0.79	0.98	0.94	0.99	0.99	1	0.99	0.06	0.96	0.85	0	0.95	0.11	0.9	0.99	0.99	0	0	0.03	0.96	0.03	0.06	0.04	0.99	0	0	0.99	0	0.88	0
ch01	8.1872e+07	0	1	0	0.97	0.96	0.92	0.17	0	0.97	0.05	0.01	0	0.93	0.97	0.5	0.98	0.05	0.02	0.78	0.98	0.94	0.99	0.99	1	0.98	0.06	0.96	0.84	0	0.95	0.1	0.9	0.99	0.98	0	0	0.03	0.96	0.03	0.06	0.04	0.98	0	0	0.99	0	0.89	0
ch01	8.19468e+07	0	1	0	0.97	0.95	0.91	0.15	0	0.97	0.06	0.01	0	0.93	0.96	0.35	0.94	0.07	0.02	0.61	0.96	0.91	0.99	0.99	1	0.96	0.06	0.96	0.86	0	0.92	0.11	0.93	1	0.98	0	0	0.03	0.94	0.03	0.07	0.03	0.99	0	0	0.99	0	0.88	0
ch01	8.19511e+07	0	1	0	0.97	0.96	0.91	0.14	0	0.97	0.06	0.01	0	0.93	0.96	0.34	0.94	0.07	0.02	0.6	0.96	0.91	0.99	0.99	1	0.96	0.06	0.96	0.86	0	0.92	0.1	0.93	1	0.98	0	0	0.03	0.94	0.03	0.06	0.03	0.99	0	0	0.99	0	0.88	0
ch01	8.19898e+07	0	1	0	0.97	0.96	0.91	0.12	0	0.97	0.04	0.01	0	0.93	0.96	0.25	0.94	0.06	0.03	0.51	0.96	0.92	0.99	0.99	1	0.96	0.05	0.95	0.86	0	0.92	0.07	0.93	1	0.98	0	0	0.03	0.94	0.03	0.05	0.05	0.98	0	0	0.99	0	0.88	0
ch01	8.19942e+07	0	1	0	0.96	0.96	0.91	0.12	0	0.97	0.04	0.01	0	0.92	0.96	0.24	0.94	0.06	0.03	0.5	0.95	0.92	0.99	0.99	0.99	0.96	0.05	0.94	0.85	0	0.92	0.07	0.92	1	0.98	0	0	0.03	0.94	0.03	0.05	0.05	0.98	0	0	0.98	0	0.88	0
ch01	8.24348e+07	0	1	0.01	0.99	0.98	0.99	0.05	0	0.97	0.02	0	0.01	0.99	0.98	0.11	0.99	0.07	0.06	0	0.98	0.97	1	0.98	0.99	0.97	0.04	0.95	0.91	0.01	0.99	0.12	0.92	1	0.99	0.02	0.01	0.06	1	0.05	0.07	0.03	0.99	0.01	0	0.99	0	0.99	0.01
ch01	8.24388e+07	0	1	0.01	0.99	0.98	0.99	0.05	0	0.97	0.02	0	0.01	0.99	0.98	0.11	0.99	0.07	0.05	0	0.98	0.97	1	0.98	0.99	0.97	0.04	0.95	0.91	0.01	0.99	0.12	0.92	1	0.99	0.02	0.01	0.06	1	0.05	0.07	0.03	0.99	0.01	0	0.99	0	0.99	0.01
ch01	8.29709e+07	0	1	0	0.97	0.96	0.95	0.05	0	0.99	0.06	0	0	0.98	0.95	0.07	0.96	0.07	0.05	0	0.98	0.94	0.98	0.99	0.96	0.98	0.09	0.97	0.92	0	0.97	0.06	0.95	0.95	0.98	0	0	0.04	0.97	0.04	0.14	0.09	0.99	0	0	0.97	0	0.99	0
ch01	8.29751e+07	0	1	0	0.97	0.96	0.95	0.06	0	0.99	0.06	0	0	0.98	0.95	0.07	0.96	0.07	0.05	0	0.98	0.94	0.98	0.99	0.96	0.98	0.09	0.97	0.92	0	0.97	0.06	0.95	0.95	0.98	0	0	0.04	0.97	0.05	0.14	0.09	0.99	0	0	0.97	0	0.99	0
ch01	8.30637e+07	0	1	0	0.97	0.97	0.95	0.07	0	0.98	0.04	0	0	0.96	0.98	0.06	0.97	0.06	0.04	0	0.96	0.96	0.97	0.98	0.96	0.97	0.09	0.96	0.91	0	0.98	0.02	0.94	0.98	0.98	0	0	0.04	0.97	0.05	0.12	0.08	0.98	0	0	0.97	0	0.98	0
ch01	8.30682e+07	0	1	0	0.97	0.97	0.95	0.08	0	0.98	0.04	0	0	0.96	0.98	0.07	0.97	0.06	0.04	0	0.96	0.96	0.97	0.98	0.96	0.97	0.09	0.96	0.91	0	0.98	0.02	0.94	0.98	0.98	0	0	0.04	0.97	0.05	0.12	0.08	0.98	0	0	0.97	0	0.98	0
ch01	8.33881e+07	0	1	0.01	0.98	0.95	0.95	0.1	0	0.96	0.04	0	0	0.95	0.97	0.09	0.98	0.07	0.03	0	0.96	0.96	0.96	0.98	0.97	0.97	0.02	0.91	0.87	0	0.98	0.07	0.89	0.69	0.97	0	0	0.01	0.93	0.02	0.05	0.05	0.97	0	0	0.96	0	0.97	0.01
ch01	8.33929e+07	0	1	0.01	0.98	0.95	0.95	0.1	0	0.96	0.04	0	0	0.95	0.97	0.09	0.98	0.06	0.03	0	0.96	0.96	0.96	0.98	0.97	0.97	0.02	0.91	0.87	0	0.98	0.07	0.89	0.68	0.97	0	0	0.01	0.93	0.02	0.05	0.05	0.97	0	0	0.96	0	0.97	0.01
ch01	8.33977e+07	0	1	0.01	0.98	0.95	0.95	0.1	0	0.96	0.04	0	0	0.95	0.97	0.08	0.98	0.06	0.03	0	0.96	0.96	0.96	0.98	0.97	0.97	0.02	0.91	0.87	0	0.98	0.07	0.89	0.67	0.97	0	0	0.01	0.93	0.02	0.05	0.05	0.97	0	0	0.96	0	0.97	0.01
ch01	8.34025e+07	0	1	0.01	0.98	0.95	0.95	0.1	0	0.96	0.04	0	0	0.95	0.97	0.08	0.98	0.06	0.03	0	0.96	0.96	0.96	0.98	0.97	0.97	0.02	0.91	0.88	0	0.98	0.07	0.89	0.66	0.97	0	0	0.01	0.93	0.02	0.05	0.05	0.97	0	0	0.96	0	0.97	0.01
ch01	8.34073e+07	0	1	0.01	0.98	0.95	0.95	0.1	0	0.96	0.03	0	0	0.95	0.97	0.07	0.98	0.06	0.03	0	0.96	0.96	0.96	0.98	0.97	0.97	0.02	0.91	0.88	0	0.98	0.07	0.89	0.65	0.97	0	0	0.01	0.93	0.02	0.05	0.05	0.97	0	0	0.96	0	0.97	0.01
ch01	8.34123e+07	0	1	0.01	0.98	0.95	0.95	0.11	0	0.96	0.02	0	0	0.95	0.97	0.07	0.98	0.06	0.03	0	0.96	0.96	0.96	0.98	0.97	0.97	0.02	0.91	0.89	0	0.98	0.07	0.89	0.64	0.97	0	0	0.02	0.93	0.02	0.05	0.05	0.97	0	0	0.96	0	0.97	0.01
ch01	8.34224e+07	0	1	0.01	0.98	0.95	0.95	0.12	0	0.96	0.02	0	0	0.94	0.96	0.07	0.98	0.06	0.03	0	0.96	0.96	0.96	0.98	0.97	0.97	0.02	0.9	0.88	0	0.98	0.07	0.89	0.63	0.97	0	0	0.04	0.93	0.02	0.05	0.06	0.97	0	0	0.96	0	0.97	0.01
ch01	8.34274e+07	0	1	0.01	0.98	0.95	0.95	0.12	0	0.96	0.02	0	0	0.94	0.96	0.07	0.98	0.06	0.03	0	0.96	0.96	0.96	0.98	0.97	0.97	0.02	0.9	0.88	0	0.98	0.07	0.89	0.62	0.97	0	0	0.05	0.93	0.02	0.05	0.06	0.97	0	0	0.96	0	0.97	0.01
ch01	8.34892e+07	0	1	0.01	0.98	0.95	0.96	0.1	0	0.95	0.02	0	0	0.94	0.96	0.07	0.98	0.07	0.04	0	0.96	0.95	0.96	0.98	0.98	0.97	0.03	0.89	0.85	0	0.98	0.07	0.9	0.51	0.97	0	0	0.17	0.93	0	0.03	0.05	0.97	0	0	0.96	0	0.96	0.01
ch01	8.34947e+07	0	1	0.01	0.98	0.95	0.96	0.1	0	0.95	0.02	0	0	0.94	0.96	0.07	0.98	0.07	0.04	0	0.96	0.95	0.96	0.98	0.98	0.97	0.03	0.89	0.85	0	0.98	0.07	0.91	0.5	0.97	0	0	0.18	0.93	0	0.03	0.05	0.98	0	0	0.96	0	0.96	0.01
ch01	8.36366e+07	0	1	0.01	0.97	0.92	0.95	0.09	0	0.95	0.01	0	0	0.94	0.96	0.11	0.97	0.04	0.04	0	0.94	0.92	0.97	0.99	0.98	0.96	0.02	0.89	0.85	0	0.95	0.08	0.89	0.25	0.97	0	0	0.44	0.9	0.02	0.05	0.02	0.97	0	0	0.96	0	0.96	0
ch01	8.36417e+07	0	1	0.01	0.97	0.92	0.96	0.09	0	0.95	0.01	0	0	0.95	0.97	0.12	0.97	0.04	0.04	0	0.95	0.92	0.98	0.99	0.98	0.96	0.03	0.9	0.85	0	0.95	0.08	0.9	0.25	0.98	0	0	0.45	0.91	0.02	0.05	0.02	0.98	0	0	0.96	0	0.96	0
ch01	8.36565e+07	0	1	0.01	0.97	0.92	0.95	0.1	0	0.95	0.04	0	0	0.95	0.97	0.11	0.97	0.04	0.04	0	0.95	0.92	0.98	0.99	0.98	0.96	0.03	0.91	0.86	0	0.95	0.09	0.9	0.23	0.98	0	0	0.47	0.91	0.02	0.05	0.01	0.98	0	0	0.96	0	0.96	0
ch01	8.36614e+07	0	1	0.01	0.97	0.92	0.95	0.09	0	0.95	0.04	0	0	0.95	0.97	0.11	0.97	0.04	0.04	0	0.95	0.92	0.98	0.99	0.98	0.96	0.03	0.91	0.86	0	0.95	0.09	0.9	0.22	0.98	0	0	0.48	0.91	0.02	0.04	0.01	0.98	0	0	0.96	0	0.96	0
ch01	83671586	0	1	0.01	0.97	0.92	0.95	0.09	0	0.95	0.04	0	0	0.95	0.98	0.11	0.97	0.04	0.04	0	0.95	0.92	0.98	0.99	0.98	0.96	0.03	0.92	0.86	0	0.95	0.09	0.9	0.2	0.98	0	0	0.5	0.91	0.02	0.05	0.01	0.98	0	0	0.96	0	0.96	0
ch01	8.3677e+07	0	1	0.01	0.97	0.92	0.95	0.09	0	0.95	0.04	0	0	0.95	0.98	0.11	0.97	0.04	0.04	0	0.95	0.92	0.98	0.99	0.98	0.96	0.03	0.93	0.86	0	0.95	0.09	0.9	0.19	0.98	0	0	0.51	0.91	0.02	0.05	0.01	0.98	0	0	0.96	0	0.96	0
ch01	8.37397e+07	0	1	0.01	0.97	0.94	0.95	0.1	0	0.96	0.04	0	0	0.94	0.99	0.12	0.97	0.05	0.03	0	0.95	0.92	0.98	0.99	0.98	0.96	0.02	0.92	0.82	0	0.96	0.11	0.9	0.07	0.98	0	0	0.61	0.92	0.02	0.06	0.01	0.98	0	0	0.96	0	0.94	0
ch01	8.37444e+07	0	1	0.01	0.97	0.94	0.95	0.09	0	0.96	0.04	0	0	0.95	0.99	0.12	0.97	0.05	0.03	0	0.95	0.92	0.98	0.99	0.98	0.96	0.02	0.92	0.82	0	0.96	0.11	0.9	0.06	0.98	0	0	0.62	0.92	0.02	0.05	0.01	0.98	0	0	0.96	0	0.94	0
ch01	8.38117e+07	0	1	0	0.99	0.96	0.94	0.1	0	0.97	0.05	0	0	0.95	0.99	0.11	0.98	0.04	0.03	0	0.96	0.93	1	1	0.96	0.98	0.02	0.94	0.83	0	0.96	0.09	0.91	0.06	0.97	0	0	0.76	0.95	0.02	0.05	0.01	0.99	0	0	0.97	0	0.94	0
ch01	8.38161e+07	0	1	0	0.99	0.96	0.94	0.09	0.01	0.97	0.05	0	0	0.95	0.99	0.11	0.98	0.03	0.04	0	0.96	0.93	1	1	0.96	0.97	0.02	0.94	0.83	0	0.96	0.09	0.91	0.06	0.96	0	0	0.77	0.95	0.02	0.05	0.01	0.99	0	0.01	0.97	0	0.94	0
ch01	8.43398e+07	0	1	0	0.99	0.97	0.97	0.04	0	0.95	0.03	0	0	0.96	0.95	0.06	0.98	0.02	0.02	0.01	1	0.96	0.98	0.99	0.96	0.98	0.04	0.95	0.51	0	0.95	0.11	0.98	0.03	0.95	0	0	0.99	0.96	0.01	0.03	0	0.97	0	0	0.98	0	0.99	0
ch01	8.43451e+07	0	1	0	0.99	0.97	0.97	0.04	0	0.95	0.03	0	0	0.96	0.95	0.06	0.98	0.02	0.02	0.01	1	0.96	0.98	0.99	0.96	0.98	0.04	0.95	0.5	0	0.95	0.11	0.98	0.03	0.95	0	0	0.99	0.96	0.01	0.03	0	0.97	0	0	0.98	0	0.99	0
ch01	8.43926e+07	0	1	0	0.99	0.97	0.97	0.04	0	0.96	0.02	0	0	0.96	0.96	0.06	0.99	0.02	0.01	0.01	1	0.96	0.98	0.99	0.97	0.98	0.04	0.96	0.41	0	0.96	0.1	0.98	0.03	0.96	0	0	0.99	0.96	0.01	0.02	0	0.97	0	0	0.98	0	0.99	0
ch01	8.43971e+07	0	1	0	0.99	0.97	0.97	0.04	0	0.96	0.02	0	0	0.95	0.96	0.06	0.99	0.02	0.01	0.01	1	0.95	0.98	0.99	0.97	0.97	0.04	0.96	0.41	0	0.96	0.1	0.98	0.03	0.96	0	0	0.99	0.96	0.01	0.02	0	0.97	0	0	0.98	0	0.98	0
ch01	8.4614e+07	0	1	0	0.99	0.98	0.98	0.05	0	0.98	0.02	0.03	0	0.97	0.97	0.06	0.98	0.01	0.03	0	0.99	0.96	0.98	1	0.98	0.97	0.02	1	0.05	0	0.99	0.08	0.95	0.05	0.98	0	0.01	1	0.97	0.03	0.03	0	0.97	0	0	0.99	0	0.98	0
ch01	8.46175e+07	0	1	0	0.99	0.98	0.98	0.05	0	0.98	0.02	0.03	0	0.97	0.97	0.06	0.98	0.01	0.03	0	0.99	0.96	0.98	1	0.98	0.97	0.02	1	0.05	0	0.99	0.08	0.95	0.05	0.98	0	0.01	1	0.97	0.03	0.03	0	0.97	0	0	0.99	0	0.98	0
ch01	8.48617e+07	0	1	0	0.99	0.97	0.94	0.08	0	0.99	0.07	0.01	0	0.51	0.98	0.07	0.99	0.06	0.07	0.13	0.99	0.96	1	1	1	1	0.03	0.97	0.09	0	0.97	0.06	0.93	0.06	0.99	0	0	0.98	0.98	0.03	0.01	0	1	0	0	0.97	0	0.98	0
ch01	8.48674e+07	0	1	0	0.99	0.97	0.94	0.08	0	0.99	0.07	0.01	0	0.5	0.98	0.07	0.99	0.06	0.07	0.13	0.99	0.96	1	1	1	1	0.03	0.97	0.09	0	0.97	0.06	0.93	0.06	0.99	0	0	0.98	0.98	0.03	0	0	1	0	0	0.97	0	0.98	0
ch01	8.52514e+07	0	1	0	0.99	0.98	0.94	0.03	0	0.96	0.02	0.01	0	0	0.96	0.02	0.99	0.06	0.09	0.5	0.99	0.89	0.99	1	1	0.96	0.05	0.96	0.04	0	0.99	0.07	0.94	0.02	0.98	0	0	0.94	0.97	0.04	0.02	0	0.98	0	0	0.96	0	0.98	0
ch01	8.52562e+07	0	1	0	0.99	0.98	0.94	0.03	0	0.96	0.02	0.01	0	0	0.96	0.02	0.99	0.05	0.09	0.51	0.99	0.89	0.99	1	1	0.96	0.05	0.96	0.04	0	0.99	0.07	0.94	0.02	0.98	0	0	0.94	0.97	0.04	0.02	0	0.98	0	0	0.96	0	0.98	0
ch01	8.55596e+07	0	1	0	0.99	0.97	0.98	0.06	0	0.97	0	0	0.01	0	0.95	0	0.98	0.06	0.07	0.8	0.98	0.91	1	0.99	1	0.96	0.06	0.97	0.04	0	0.98	0.07	0.97	0.5	0.99	0	0	0.94	0.97	0.02	0.01	0.05	0.99	0	0	0.99	0	0.96	0
ch01	85564038	0	1	0	0.99	0.97	0.98	0.06	0	0.97	0	0	0.01	0	0.95	0	0.98	0.06	0.07	0.8	0.98	0.91	1	0.99	1	0.96	0.07	0.97	0.04	0	0.98	0.07	0.97	0.51	0.99	0	0	0.93	0.97	0.03	0.01	0.05	0.99	0	0	0.99	0	0.96	0
ch01	8.5614e+07	0	1	0	0.99	0.96	0.98	0.06	0	0.99	0	0	0.01	0	0.98	0.01	0.98	0.05	0.05	0.86	0.99	0.92	1	0.99	0.99	0.98	0.08	0.98	0.05	0	0.98	0.06	0.96	0.61	0.99	0	0	0.96	0.97	0.01	0.01	0.06	1	0	0	0.98	0	0.95	0
ch01	8.56187e+07	0	1	0	0.99	0.96	0.98	0.06	0	0.99	0	0	0.01	0	0.98	0.01	0.98	0.05	0.05	0.86	0.99	0.91	1	0.98	0.99	0.98	0.08	0.98	0.05	0	0.98	0.06	0.96	0.62	0.99	0	0	0.96	0.97	0.01	0.01	0.06	1	0	0	0.98	0	0.95	0
ch01	8.56582e+07	0	1	0	0.99	0.96	0.98	0.06	0	0.99	0	0	0.01	0	0.98	0.01	0.98	0.04	0.05	0.88	0.99	0.83	1	0.98	0.99	0.98	0.07	0.98	0.05	0	0.98	0.06	0.96	0.7	0.99	0	0	0.96	0.97	0.01	0.01	0.06	1	0	0	0.98	0	0.95	0
ch01	8.56631e+07	0	1	0	0.99	0.96	0.98	0.06	0	0.99	0	0	0.01	0	0.98	0.01	0.98	0.04	0.05	0.89	0.99	0.82	1	0.98	0.99	0.98	0.07	0.98	0.05	0	0.98	0.06	0.96	0.71	0.99	0	0	0.96	0.97	0.01	0.01	0.06	1	0	0	0.98	0	0.95	0
ch01	8.58419e+07	0	1	0	1	0.97	0.94	0.07	0	0.97	0	0.01	0.24	0	0.96	0.02	0.99	0.06	0.06	0.98	0.99	0.51	1	0.99	0.99	0.99	0.05	0.96	0.16	0	0.94	0.08	0.94	0.98	0.99	0	0	0.96	0.97	0.02	0.01	0.07	0.99	0	0	0.97	0	0.95	0
ch01	8.58474e+07	0	1	0	1	0.97	0.93	0.07	0	0.97	0	0.01	0.25	0	0.96	0.02	0.99	0.06	0.06	0.98	0.99	0.5	1	0.99	0.99	0.99	0.05	0.96	0.17	0	0.94	0.08	0.94	0.98	0.99	0	0	0.96	0.97	0.02	0.01	0.07	0.99	0	0	0.97	0	0.95	0
ch01	8.60125e+07	0	1	0	1	0.97	0.68	0.07	0	0.97	0.02	0.02	0.5	0	0.97	0.03	1	0.06	0.08	0.97	0.99	0.25	0.99	0.99	0.98	0.98	0.06	0.98	0.39	0	0.95	0.09	0.95	0.99	1	0	0	0.98	0.99	0.04	0.04	0.09	0.98	0	0	0.98	0	0.96	0
ch01	8.60185e+07	0	1	0	1	0.97	0.67	0.07	0	0.97	0.02	0.02	0.51	0	0.97	0.03	1	0.05	0.08	0.97	0.99	0.24	0.99	0.99	0.98	0.98	0.06	0.98	0.4	0	0.95	0.09	0.95	0.99	1	0	0	0.98	0.99	0.04	0.04	0.09	0.98	0	0	0.98	0	0.96	0
ch01	8.60825e+07	0	1	0	1	0.97	0.57	0.06	0	0.98	0.02	0.02	0.62	0	0.97	0.04	1	0.06	0.06	0.97	0.99	0.14	0.99	0.99	0.98	0.98	0.06	0.97	0.48	0	0.96	0.09	0.93	0.99	1	0	0	0.98	0.99	0.04	0.04	0.1	0.98	0	0	0.98	0	0.97	0
ch01	8.6088e+07	0	1	0	1	0.97	0.56	0.06	0	0.98	0.02	0.02	0.63	0	0.97	0.04	1	0.06	0.06	0.97	0.99	0.13	0.99	0.99	0.98	0.98	0.06	0.97	0.49	0	0.96	0.09	0.93	0.99	1	0	0	0.98	0.99	0.04	0.04	0.1	0.98	0	0	0.98	0	0.97	0
ch01	8.6099e+07	0	1	0	1	0.97	0.54	0.06	0	0.98	0.03	0.02	0.65	0	0.97	0.04	1	0.06	0.07	0.97	0.99	0.11	0.99	0.99	0.98	0.98	0.06	0.97	0.5	0	0.96	0.09	0.93	0.99	1	0	0	0.98	0.99	0.04	0.04	0.1	0.98	0	0	0.97	0	0.97	0
ch01	8.61049e+07	0	1	0	1	0.97	0.53	0.06	0	0.98	0.03	0.02	0.66	0	0.97	0.04	1	0.06	0.07	0.97	0.99	0.1	0.99	0.99	0.98	0.98	0.06	0.97	0.51	0	0.96	0.09	0.93	0.99	1	0	0	0.98	0.99	0.04	0.04	0.09	0.98	0	0	0.97	0	0.97	0
ch01	8.61231e+07	0	1	0	1	0.98	0.51	0.06	0	0.98	0.03	0.02	0.68	0	0.97	0.04	1	0.05	0.07	0.98	0.98	0.07	0.99	0.99	0.98	0.98	0.05	0.95	0.54	0	0.96	0.09	0.94	0.99	1	0	0	0.99	0.99	0.03	0.05	0.09	0.98	0	0	0.97	0	0.98	0
ch01	8.61291e+07	0	1	0	1	0.98	0.5	0.06	0	0.98	0.03	0.02	0.69	0	0.97	0.04	1	0.05	0.07	0.98	0.98	0.06	0.99	0.99	0.98	0.98	0.05	0.95	0.55	0	0.96	0.09	0.94	0.99	1	0	0	0.99	0.99	0.03	0.05	0.09	0.98	0	0	0.97	0	0.98	0
ch01	8.65504e+07	0	1	0	0.97	0.96	0.05	0.07	0	0.92	0.05	0.01	0.93	0	0.96	0	0.95	0.01	0.13	0.94	0.94	0	0.96	0.97	0.99	0.89	0.06	0.94	0.91	0	0.99	0.07	0.92	0.97	0.94	0	0	0.9	0.94	0	0.01	0	0.96	0	0	0.93	0	0.93	0
ch01	8.65539e+07	0	1	0	0.97	0.96	0.05	0.07	0	0.92	0.05	0.01	0.93	0	0.96	0	0.95	0.01	0.12	0.94	0.94	0	0.96	0.97	0.99	0.89	0.06	0.94	0.91	0	0.99	0.07	0.92	0.97	0.94	0	0	0.9	0.94	0	0.01	0	0.96	0	0	0.93	0	0.93	0
ch01	8.67422e+07	0	1	0	1	0.97	0.06	0.08	0	0.98	0.08	0.02	0.93	0	0.94	0.01	0.96	0.04	0.15	0.96	0.98	0	0.98	0.97	1	0.95	0.07	0.92	0.92	0	0.99	0.08	0.95	0.97	0.96	0	0	0.94	0.99	0.02	0.06	0.05	0.98	0	0	0.94	0	0.97	0
ch01	8.67471e+07	0	1	0	1	0.97	0.05	0.08	0	0.98	0.08	0.02	0.93	0	0.94	0.01	0.97	0.04	0.15	0.96	0.98	0	0.98	0.97	1	0.95	0.07	0.92	0.92	0	0.99	0.08	0.95	0.97	0.96	0	0	0.94	0.99	0.02	0.06	0.05	0.98	0	0	0.94	0	0.97	0
ch01	8.68049e+07	0	1	0	1	0.97	0.05	0.09	0	0.98	0.07	0.03	0.93	0	0.94	0.01	0.97	0.04	0.17	0.96	0.98	0	0.98	0.97	1	0.95	0.07	0.93	0.91	0	1	0.07	0.95	0.97	0.96	0	0	0.95	0.99	0.02	0.08	0.06	0.98	0	0	0.94	0	0.97	0
ch01	8.68105e+07	0	1	0	1	0.96	0.05	0.09	0	0.98	0.07	0.02	0.92	0	0.94	0.01	0.97	0.04	0.17	0.96	0.97	0	0.98	0.97	0.99	0.95	0.07	0.93	0.91	0	1	0.07	0.95	0.97	0.96	0	0	0.94	0.99	0.02	0.08	0.06	0.98	0	0	0.94	0	0.97	0
ch01	8.68214e+07	0	1	0	1	0.96	0.05	0.09	0	0.98	0.07	0.02	0.92	0	0.94	0.01	0.97	0.04	0.16	0.96	0.97	0	0.98	0.97	0.99	0.95	0.07	0.93	0.91	0	1	0.07	0.95	0.97	0.96	0	0	0.94	0.99	0.02	0.08	0.06	0.98	0	0	0.94	0	0.97	0
ch01	8.68269e+07	0	1	0	1	0.96	0.04	0.09	0	0.98	0.06	0.02	0.92	0	0.94	0.01	0.97	0.04	0.15	0.96	0.97	0	0.98	0.97	0.99	0.95	0.06	0.93	0.91	0	1	0.07	0.95	0.97	0.96	0	0	0.94	0.99	0.02	0.08	0.06	0.98	0	0	0.94	0	0.97	0
ch01	8.68541e+07	0	1	0	1	0.96	0.03	0.09	0	0.98	0.06	0.02	0.92	0	0.94	0.01	0.97	0.04	0.12	0.96	0.97	0	0.98	0.97	0.99	0.94	0.06	0.93	0.91	0	1	0.08	0.94	0.98	0.96	0	0	0.94	0.99	0.02	0.08	0.06	0.98	0	0	0.94	0	0.97	0
ch01	8.68595e+07	0	1	0	1	0.96	0.03	0.09	0	0.98	0.06	0.02	0.92	0	0.94	0.01	0.97	0.04	0.12	0.96	0.97	0	0.98	0.97	0.99	0.93	0.07	0.93	0.91	0	1	0.09	0.94	0.98	0.96	0	0	0.94	0.99	0.02	0.08	0.06	0.98	0	0	0.94	0	0.97	0
ch01	8.7029e+07	0	1	0	0.97	0.94	0.04	0.07	0	0.97	0.03	0.02	0.9	0.28	0.94	0.02	0.96	0.03	0.07	0.96	0.98	0.02	1	0.98	0.98	0.92	0.07	0.92	0.87	0	0.98	0.09	0.94	0.98	0.95	0	0.15	0.93	0.87	0.02	0.1	0.1	0.98	0	0	0.95	0	0.97	0
ch01	8.70343e+07	0	1	0	0.97	0.94	0.04	0.06	0	0.97	0.03	0.02	0.9	0.29	0.94	0.02	0.96	0.02	0.07	0.96	0.98	0.03	1	0.98	0.98	0.92	0.07	0.92	0.86	0	0.98	0.09	0.94	0.98	0.95	0	0.16	0.93	0.87	0.02	0.09	0.09	0.98	0	0	0.95	0	0.97	0
ch01	8.70548e+07	0	1	0	0.97	0.94	0.04	0.06	0	0.97	0.01	0.02	0.91	0.33	0.94	0.01	0.96	0.02	0.07	0.96	0.98	0.07	1	0.98	0.98	0.92	0.07	0.92	0.83	0	0.98	0.08	0.94	0.98	0.95	0	0.2	0.93	0.87	0.01	0.08	0.1	0.98	0	0	0.95	0	0.97	0
ch01	8.706e+07	0	1	0	0.97	0.94	0.04	0.06	0	0.97	0.01	0.02	0.91	0.34	0.94	0.01	0.96	0.02	0.07	0.96	0.98	0.08	1	0.98	0.98	0.92	0.07	0.93	0.82	0	0.98	0.08	0.94	0.98	0.95	0	0.21	0.93	0.87	0.01	0.08	0.1	0.98	0	0	0.95	0	0.97	0
ch01	8.71388e+07	0	1	0	0.96	0.95	0.06	0.06	0	0.98	0.01	0.04	0.93	0.5	0.96	0.03	0.96	0.02	0.07	0.98	0.99	0.23	1	0.99	0.98	0.94	0.05	0.97	0.68	0	0.98	0.09	0.95	0.98	0.97	0	0.37	0.93	0.84	0.01	0.09	0.09	0.99	0	0	0.96	0	0.98	0
ch01	8.71437e+07	0	1	0	0.96	0.94	0.06	0.06	0	0.98	0.01	0.04	0.93	0.51	0.96	0.03	0.95	0.02	0.07	0.98	0.99	0.24	1	0.98	0.98	0.94	0.05	0.96	0.67	0	0.98	0.09	0.94	0.98	0.97	0	0.38	0.92	0.84	0.01	0.09	0.09	0.99	0	0	0.95	0	0.98	0
ch01	8.72031e+07	0	1	0	0.96	0.94	0.08	0.08	0	0.98	0.02	0.03	0.93	0.63	0.96	0.03	0.95	0.03	0.06	0.98	0.99	0.36	1	0.98	0.97	0.87	0.04	0.95	0.56	0	0.98	0.11	0.93	0.98	0.97	0	0.5	0.92	0.77	0.01	0.1	0.08	0.96	0	0	0.96	0	0.98	0
ch01	8.72079e+07	0	1	0	0.96	0.94	0.08	0.08	0	0.98	0.02	0.03	0.93	0.64	0.96	0.04	0.95	0.03	0.06	0.98	0.99	0.37	1	0.98	0.97	0.86	0.04	0.95	0.55	0	0.98	0.11	0.93	0.98	0.96	0	0.51	0.92	0.76	0.01	0.1	0.08	0.96	0	0	0.96	0	0.98	0
ch01	8.72315e+07	0	1	0	0.96	0.94	0.07	0.08	0	0.98	0.03	0.03	0.93	0.69	0.96	0.04	0.95	0.01	0.05	0.98	0.99	0.42	1	0.98	0.97	0.84	0.04	0.95	0.51	0	0.98	0.11	0.93	0.98	0.96	0	0.56	0.92	0.73	0.01	0.09	0.08	0.96	0	0	0.96	0	0.98	0
ch01	8.72361e+07	0	1	0	0.96	0.94	0.07	0.08	0	0.98	0.03	0.03	0.93	0.7	0.97	0.04	0.95	0.01	0.05	0.98	0.99	0.43	1	0.98	0.97	0.84	0.04	0.95	0.5	0	0.98	0.11	0.93	0.98	0.96	0	0.57	0.92	0.72	0.01	0.09	0.09	0.96	0	0	0.96	0	0.98	0
ch01	8.72497e+07	0	1	0	0.96	0.94	0.08	0.09	0.01	0.98	0.03	0.04	0.95	0.73	0.99	0.05	0.95	0.01	0.05	0.98	0.99	0.46	1	0.99	0.97	0.82	0.05	0.95	0.49	0	0.98	0.12	0.93	0.98	0.97	0.01	0.6	0.92	0.69	0.02	0.1	0.1	0.96	0.01	0.01	0.96	0.01	0.98	0
ch01	8.72545e+07	0	1	0	0.96	0.94	0.08	0.09	0.01	0.98	0.03	0.04	0.95	0.74	0.99	0.05	0.95	0.01	0.06	0.98	0.99	0.47	1	0.99	0.97	0.82	0.05	0.95	0.48	0	0.98	0.12	0.93	0.98	0.97	0.01	0.61	0.92	0.69	0.02	0.1	0.1	0.96	0.01	0.01	0.96	0.01	0.98	0
ch01	8.72688e+07	0	1	0	0.96	0.94	0.08	0.09	0.01	0.98	0.03	0.04	0.95	0.77	0.99	0.05	0.95	0.01	0.09	0.98	0.99	0.5	1	0.99	0.97	0.82	0.05	0.95	0.45	0	0.98	0.12	0.93	0.98	0.97	0.01	0.64	0.92	0.69	0.02	0.1	0.1	0.96	0.01	0.01	0.95	0.01	0.97	0
ch01	8.72735e+07	0	1	0	0.96	0.94	0.08	0.08	0.01	0.98	0.03	0.04	0.95	0.78	0.98	0.05	0.95	0.01	0.09	0.98	0.99	0.51	1	0.99	0.97	0.82	0.05	0.95	0.44	0	0.98	0.12	0.93	0.98	0.97	0.01	0.65	0.92	0.69	0.02	0.1	0.1	0.96	0.01	0.01	0.95	0.01	0.97	0
ch01	8.73556e+07	0	1	0	0.96	0.94	0.11	0.11	0.01	0.98	0.03	0.08	0.97	0.87	0.98	0.05	0.95	0.07	0.27	0.97	1	0.69	1	0.99	0.98	0.85	0.07	0.95	0.3	0	0.98	0.1	0.93	0.98	0.97	0.01	0.84	0.93	0.69	0.02	0.09	0.1	0.96	0.01	0.01	0.95	0.01	0.95	0
ch01	8.73602e+07	0	1	0	0.96	0.94	0.11	0.11	0.01	0.98	0.03	0.08	0.97	0.87	0.98	0.05	0.95	0.07	0.28	0.97	1	0.7	1	0.99	0.98	0.85	0.08	0.95	0.29	0	0.98	0.09	0.93	0.98	0.97	0.01	0.85	0.93	0.69	0.02	0.09	0.1	0.96	0.01	0.01	0.95	0.01	0.95	0
ch01	8.74639e+07	0	1	0	0.97	0.93	0.11	0.15	0.01	0.96	0.03	0.08	0.99	0.66	0.98	0.04	0.97	0.07	0.5	0.97	0.99	0.91	0.99	0.99	0.98	0.87	0.28	0.97	0.1	0	0.99	0.08	0.95	0.99	0.98	0.01	1	0.95	0.79	0.03	0.08	0.07	0.97	0.01	0.01	0.96	0.01	0.96	0
ch01	8.74693e+07	0	1	0	0.97	0.93	0.11	0.16	0.01	0.96	0.03	0.08	0.99	0.65	0.98	0.04	0.97	0.07	0.51	0.97	0.99	0.92	0.99	0.99	0.98	0.87	0.29	0.97	0.09	0	0.99	0.08	0.95	0.99	0.98	0.01	1	0.95	0.79	0.03	0.08	0.07	0.97	0.01	0.01	0.96	0.01	0.96	0
ch01	8.75353e+07	0	1	0	0.97	0.93	0.11	0.28	0.01	0.96	0.03	0.08	0.99	0.51	0.98	0.1	0.97	0.08	0.63	0.97	0.99	0.95	0.99	0.99	0.97	0.87	0.43	0.97	0.07	0	0.99	0.08	0.94	0.99	0.97	0.01	0.99	0.94	0.76	0.04	0.1	0.1	0.97	0.01	0.01	0.95	0.01	0.96	0
ch01	8.75398e+07	0	1	0	0.97	0.93	0.11	0.29	0.01	0.96	0.03	0.08	0.99	0.5	0.98	0.1	0.97	0.08	0.64	0.97	0.99	0.95	0.99	0.99	0.97	0.87	0.44	0.97	0.07	0	0.99	0.08	0.94	0.99	0.97	0.01	0.99	0.94	0.76	0.03	0.09	0.1	0.97	0.01	0.01	0.95	0.01	0.96	0
ch01	8.75655e+07	0	1	0	0.98	0.94	0.1	0.34	0.01	0.96	0.03	0.06	0.98	0.44	0.98	0.09	0.97	0.08	0.7	0.97	0.99	0.96	0.99	0.99	0.97	0.86	0.5	0.97	0.07	0	0.99	0.08	0.94	0.99	0.97	0.01	0.99	0.96	0.76	0.03	0.08	0.08	0.97	0.01	0.01	0.96	0.01	0.95	0
ch01	8.75697e+07	0	1	0	0.98	0.94	0.1	0.35	0.01	0.96	0.03	0.06	0.98	0.43	0.97	0.09	0.97	0.08	0.71	0.96	0.99	0.96	0.99	0.99	0.97	0.86	0.51	0.97	0.07	0	0.99	0.08	0.93	0.99	0.97	0.01	0.99	0.95	0.76	0.03	0.08	0.08	0.97	0.01	0.01	0.96	0.01	0.95	0
ch01	8.76573e+07	0	1	0	0.97	0.93	0.07	0.5	0.01	0.95	0.02	0.06	0.95	0.24	0.97	0.11	0.98	0.07	0.88	0.94	0.98	0.94	0.97	1	0.96	0.93	0.69	0.97	0.09	0	0.97	0.06	0.92	0.97	0.94	0.02	0.95	0.95	0.84	0.06	0.08	0.1	1	0.01	0.01	0.96	0.01	0.93	0
ch01	87662585	0	1	0	0.97	0.93	0.07	0.51	0.01	0.95	0.02	0.06	0.95	0.23	0.97	0.1	0.98	0.07	0.89	0.94	0.98	0.94	0.97	1	0.96	0.94	0.7	0.97	0.1	0	0.97	0.06	0.92	0.97	0.95	0.02	0.95	0.95	0.85	0.06	0.09	0.1	1	0.01	0.01	0.96	0.01	0.93	0
ch01	8.76678e+07	0	1	0	0.97	0.92	0.07	0.52	0.01	0.95	0.03	0.06	0.95	0.22	0.97	0.1	0.98	0.07	0.9	0.94	0.98	0.94	0.97	1	0.96	0.94	0.71	0.97	0.1	0	0.97	0.05	0.92	0.97	0.95	0.02	0.95	0.95	0.85	0.07	0.09	0.1	1	0.01	0.01	0.95	0.01	0.93	0
ch01	8.76731e+07	0	1	0	0.97	0.91	0.07	0.52	0.01	0.95	0.02	0.06	0.95	0.21	0.96	0.1	0.97	0.07	0.9	0.94	0.98	0.94	0.97	1	0.96	0.93	0.71	0.96	0.09	0	0.97	0.05	0.92	0.97	0.95	0.02	0.95	0.95	0.85	0.07	0.09	0.1	1	0.01	0.01	0.95	0.01	0.93	0
ch01	8.80698e+07	0	1	0	0.99	0.95	0.1	0.95	0.01	0.96	0.06	0.02	0.92	0	0.96	0.13	0.98	0.1	0.93	0.97	0.98	0.95	0.98	1	0.98	0.95	0.98	0.96	0.15	0	0.96	0.13	0.94	0.95	0.97	0.01	0.95	0.96	0.54	0.04	0.16	0.13	1	0.01	0.18	0.96	0.05	0.91	0
ch01	8.80767e+07	0	1	0	0.99	0.95	0.09	0.95	0.01	0.96	0.06	0.02	0.92	0	0.96	0.12	0.98	0.09	0.93	0.97	0.98	0.95	0.98	1	0.98	0.95	0.98	0.96	0.16	0	0.96	0.12	0.94	0.95	0.97	0.01	0.95	0.96	0.53	0.04	0.16	0.14	1	0.01	0.19	0.96	0.06	0.91	0
ch01	8.80836e+07	0	1	0	0.99	0.94	0.09	0.95	0.01	0.96	0.06	0.02	0.91	0	0.96	0.12	0.98	0.1	0.93	0.97	0.98	0.95	0.98	1	0.98	0.95	0.98	0.96	0.16	0	0.96	0.12	0.94	0.95	0.97	0.01	0.95	0.95	0.52	0.05	0.16	0.14	1	0.01	0.2	0.95	0.06	0.91	0
ch01	8.80906e+07	0	1	0	0.99	0.94	0.09	0.95	0.01	0.96	0.06	0.03	0.91	0	0.96	0.11	0.98	0.1	0.93	0.97	0.98	0.95	0.98	1	0.98	0.95	0.98	0.96	0.15	0	0.96	0.12	0.94	0.95	0.97	0.01	0.95	0.95	0.51	0.05	0.15	0.13	1	0.01	0.21	0.95	0.06	0.91	0
ch01	8.80975e+07	0	1	0	0.99	0.94	0.09	0.95	0.01	0.96	0.06	0.03	0.91	0	0.96	0.11	0.98	0.1	0.93	0.97	0.98	0.95	0.98	1	0.98	0.95	0.98	0.96	0.16	0	0.96	0.12	0.94	0.95	0.97	0.01	0.95	0.95	0.5	0.05	0.15	0.13	1	0.01	0.22	0.95	0.06	0.91	0
ch01	8.83004e+07	0	1	0	0.99	0.96	0.1	0.97	0.01	0.97	0.06	0.05	0.93	0	0.97	0.1	0.98	0.1	0.95	1	0.99	0.96	0.99	0.99	0.99	0.96	0.98	0.97	0.16	0	0.97	0.13	0.96	0.97	1	0	0.99	0.96	0.25	0.02	0.13	0.11	1	0.01	0.5	0.96	0.07	0.94	0
ch01	8.83073e+07	0	1	0	0.99	0.96	0.1	0.97	0.01	0.97	0.06	0.05	0.93	0	0.97	0.11	0.98	0.1	0.95	1	0.99	0.96	0.99	0.99	0.99	0.96	0.98	0.97	0.16	0	0.97	0.14	0.96	0.97	1	0	0.99	0.96	0.24	0.02	0.12	0.11	1	0.01	0.51	0.96	0.07	0.94	0
ch01	8.85506e+07	0	1	0	0.99	0.98	0.11	0.96	0	0.96	0.04	0.03	0.94	0	0.98	0.08	0.83	0.07	0.93	0.96	0.75	0.97	0.95	0.99	0.95	0.9	0.97	0.97	0.11	0	0.95	0.14	0.95	0.93	1	0	0.98	0.95	0.01	0.01	0.07	0.08	0.99	0.01	0.89	0.95	0.08	0.94	0
ch01	8.85564e+07	0	1	0	0.99	0.98	0.11	0.96	0	0.96	0.04	0.03	0.94	0	0.98	0.08	0.82	0.07	0.93	0.96	0.74	0.97	0.95	0.99	0.95	0.9	0.97	0.97	0.11	0	0.95	0.14	0.95	0.93	1	0	0.98	0.95	0.01	0.01	0.07	0.08	0.99	0.01	0.9	0.95	0.08	0.94	0
ch01	8.86691e+07	0	1	0	0.98	0.98	0.04	0.95	0	0.97	0.03	0.03	0.96	0	0.97	0.07	0.59	0.02	0.95	0.96	0.51	0.97	0.95	0.99	0.95	0.92	0.96	0.95	0.07	0	0.95	0.11	0.94	0.95	0.99	0	0.99	0.95	0.01	0.01	0.07	0.07	0.99	0	1	0.95	0.06	0.98	0
ch01	8.86734e+07	0	1	0	0.98	0.98	0.04	0.96	0	0.98	0.03	0.03	0.96	0	0.98	0.08	0.58	0.02	0.95	0.96	0.5	0.97	0.95	0.99	0.95	0.92	0.96	0.96	0.07	0	0.96	0.11	0.95	0.95	0.99	0	0.99	0.95	0.01	0.01	0.07	0.07	0.99	0	1	0.96	0.06	0.99	0
ch01	8.87029e+07	0	1	0	0.98	0.99	0.05	0.95	0	0.97	0.03	0.02	0.94	0	0.98	0.08	0.51	0.01	0.95	0.96	0.44	0.97	0.94	0.99	0.95	0.92	0.96	0.96	0.05	0	0.94	0.12	0.95	0.95	0.99	0	0.96	0.97	0.01	0	0.07	0.05	0.96	0	1	0.98	0.03	0.99	0
ch01	8.87068e+07	0	1	0	0.98	0.98	0.05	0.94	0	0.96	0.03	0.02	0.94	0	0.98	0.08	0.5	0.01	0.95	0.96	0.43	0.96	0.94	0.99	0.95	0.92	0.96	0.96	0.04	0	0.94	0.12	0.95	0.95	0.98	0	0.95	0.97	0.01	0	0.07	0.05	0.95	0	1	0.98	0.03	0.99	0
ch01	8.89972e+07	0	1	0	0.98	0.96	0.05	0.92	0.01	0.98	0.5	0.01	0.94	0	0.91	0.1	0	0.02	0.99	0.98	0	0.92	0.98	0.99	0.98	0.99	1	0.95	0.07	0	0.98	0.04	0.96	0.98	0.98	0	0.9	0.95	0	0	0.12	0.06	0.93	0	0.98	0.99	0.04	0.99	0
ch01	8.90015e+07	0	1	0	0.98	0.96	0.05	0.92	0.01	0.98	0.51	0.01	0.94	0	0.91	0.1	0	0.03	0.99	0.98	0	0.92	0.98	0.99	0.98	0.99	1	0.95	0.07	0	0.98	0.04	0.96	0.98	0.98	0	0.9	0.95	0	0	0.11	0.06	0.93	0	0.98	0.99	0.04	0.99	0
ch01	8.90191e+07	0	1	0	0.98	0.93	0.04	0.92	0.01	0.98	0.55	0.01	0.93	0	0.9	0.08	0	0.04	0.98	0.98	0	0.92	0.98	0.99	0.98	0.99	1	0.95	0.08	0	0.98	0.04	0.95	0.97	0.98	0	0.9	0.95	0	0	0.12	0.05	0.93	0	0.98	0.99	0.04	0.99	0
ch01	8.90236e+07	0	1	0	0.98	0.92	0.04	0.92	0.01	0.98	0.56	0.01	0.93	0	0.9	0.08	0	0.04	0.98	0.98	0	0.92	0.98	0.99	0.98	0.99	1	0.95	0.07	0	0.98	0.03	0.95	0.97	0.98	0	0.9	0.95	0	0	0.12	0.05	0.93	0	0.98	0.99	0.04	0.99	0
ch01	8.90666e+07	0	1	0	0.99	0.87	0.04	0.92	0.01	0.98	0.64	0.01	0.93	0	0.9	0.06	0	0.04	0.98	0.98	0	0.92	0.98	0.99	0.98	0.99	1	0.88	0.07	0	0.98	0.03	0.96	0.97	0.98	0	0.9	0.95	0	0	0.13	0.04	0.93	0	0.98	0.99	0.05	0.99	0
ch01	89072636	0	1	0	0.99	0.86	0.04	0.93	0.01	0.99	0.65	0.01	0.93	0	0.91	0.06	0	0.04	0.98	0.98	0	0.92	0.99	0.99	0.98	0.99	1	0.87	0.07	0	0.99	0.03	0.96	0.97	0.98	0	0.9	0.95	0	0	0.13	0.04	0.93	0	0.98	0.99	0.05	0.99	0
ch01	8.92928e+07	0	1	0	0.98	0.58	0.01	0.99	0.01	1	0.99	0.02	0.97	0	0.98	0.07	0	0.06	0.99	0.92	0	0.98	0.99	0.99	0.98	0.98	0.99	0.53	0.08	0	1	0.03	0.98	0.97	0.99	0	0.99	0.96	0	0.01	0.09	0.01	0.99	0	0.99	1	0.03	0.99	0
ch01	8.92979e+07	0	1	0	0.98	0.58	0.01	0.99	0.01	1	0.99	0.02	0.97	0	0.98	0.07	0	0.06	0.99	0.91	0	0.98	0.99	0.99	0.98	0.98	0.99	0.52	0.08	0	1	0.03	0.98	0.97	0.99	0	0.99	0.96	0	0.01	0.09	0.01	0.99	0	0.99	1	0.03	0.99	0
ch01	8.9303e+07	0	1	0	0.98	0.57	0.01	0.99	0.01	1	0.99	0.02	0.97	0	0.98	0.07	0	0.06	0.99	0.9	0	0.98	0.99	0.99	0.98	0.98	0.99	0.51	0.08	0	1	0.03	0.98	0.97	0.99	0	0.99	0.96	0	0.01	0.09	0.01	0.99	0	0.99	1	0.03	0.99	0
ch01	8.9308e+07	0	1	0	0.98	0.56	0.01	0.99	0.01	1	0.99	0.02	0.97	0	0.98	0.07	0	0.06	0.99	0.89	0	0.98	0.99	0.99	0.98	0.98	0.99	0.5	0.08	0	1	0.03	0.98	0.97	0.99	0	0.99	0.96	0	0.01	0.1	0.01	0.99	0	0.99	1	0.03	0.99	0
ch01	8.9335e+07	0	1	0	0.98	0.51	0.01	0.99	0.01	1	0.99	0.02	0.97	0	0.99	0.08	0	0.06	0.98	0.84	0	0.98	0.97	0.99	0.98	0.97	0.99	0.45	0.08	0	0.98	0.03	0.98	0.97	0.99	0	0.99	0.97	0	0.01	0.12	0.03	0.99	0	0.99	0.99	0.03	0.99	0
ch01	8.93408e+07	0	1	0	0.98	0.5	0.01	0.99	0.01	1	0.99	0.02	0.97	0	0.99	0.08	0	0.06	0.98	0.83	0	0.98	0.96	0.99	0.98	0.97	0.99	0.44	0.09	0	0.97	0.03	0.98	0.97	0.99	0	0.99	0.97	0	0.01	0.12	0.04	0.99	0	0.99	0.99	0.03	0.99	0
ch01	8.95352e+07	0	1	0	0.98	0.18	0	0.97	0.01	0.99	0.96	0.03	0.96	0	0.98	0.07	0	0.07	0.95	0.51	0	0.96	0.64	0.99	0.97	0.96	0.98	0.12	0.06	0	0.65	0.03	0.97	0.96	0.99	0	1	0.97	0	0.01	0.1	0.32	0.98	0	0.97	0.97	0.03	0.98	0
ch01	8.95417e+07	0	1	0	0.98	0.17	0	0.97	0.01	0.99	0.96	0.03	0.96	0	0.98	0.07	0	0.07	0.95	0.5	0	0.96	0.63	0.99	0.97	0.96	0.98	0.11	0.06	0	0.64	0.03	0.97	0.96	0.99	0	1	0.97	0	0.01	0.1	0.33	0.98	0	0.97	0.97	0.02	0.98	0
ch01	8.96157e+07	0	1	0	0.99	0.09	0	0.97	0	0.99	0.96	0.03	0.99	0	0.98	0.07	0	0.05	0.96	0.4	0	0.98	0.51	1	0.99	0.95	0.98	0	0.05	0	0.52	0.02	0.98	0.97	0.99	0	1	0.98	0	0.01	0.09	0.45	0.99	0	0.98	0.97	0.03	0.98	0
ch01	8.96209e+07	0	1	0	0.99	0.09	0	0.97	0	0.99	0.96	0.03	0.99	0	0.98	0.07	0	0.05	0.96	0.39	0	0.98	0.5	1	0.99	0.95	0.98	0	0.05	0	0.51	0.02	0.98	0.97	0.99	0	1	0.98	0	0.01	0.08	0.46	0.99	0	0.98	0.97	0.03	0.98	0
ch01	8.96259e+07	0	1	0	0.99	0.08	0	0.97	0	0.99	0.96	0.03	0.99	0	0.98	0.07	0	0.05	0.96	0.38	0	0.98	0.49	1	0.99	0.95	0.98	0	0.05	0	0.5	0.02	0.98	0.97	0.99	0	1	0.98	0	0.01	0.08	0.47	0.99	0	0.98	0.97	0.03	0.98	0
ch01	8.96408e+07	0	1	0	0.99	0.07	0	0.97	0	0.99	0.96	0.03	0.99	0	0.98	0.07	0	0.05	0.96	0.35	0	0.98	0.46	1	0.99	0.95	0.98	0	0.05	0	0.47	0.02	0.98	0.97	0.99	0	1	0.98	0	0.01	0.08	0.5	0.99	0	0.98	0.97	0.03	0.98	0
ch01	8.96459e+07	0	1	0	0.99	0.06	0	0.97	0	0.99	0.96	0.03	0.99	0	0.98	0.07	0	0.05	0.96	0.34	0	0.98	0.45	1	0.99	0.95	0.98	0	0.05	0	0.46	0.02	0.98	0.97	0.99	0	1	0.98	0	0.01	0.08	0.51	0.99	0	0.98	0.97	0.02	0.98	0
ch01	9.00064e+07	0	1	0.01	1	0.02	0.01	1	0	0.97	0.97	0.01	0.97	0	0.97	0.11	0	0.03	0.97	0	0	0.99	0	0.98	0.98	0.95	1	0	0.09	0	0	0	0.99	0.98	0.99	0	0.98	0.99	0	0	0.03	0.96	0.97	0.49	1	0.98	0.05	0.99	0
ch01	9.00103e+07	0	1	0.01	1	0.02	0.01	1	0	0.97	0.97	0.01	0.97	0	0.97	0.11	0	0.03	0.97	0	0	0.99	0	0.98	0.98	0.95	1	0	0.09	0	0	0	0.99	0.98	0.99	0	0.98	0.99	0	0	0.03	0.96	0.97	0.5	1	0.98	0.05	0.99	0
ch01	9.00142e+07	0	1	0.01	0.99	0.02	0.01	1	0	0.97	0.96	0.01	0.97	0	0.97	0.11	0	0.03	0.97	0	0	0.99	0	0.98	0.98	0.95	1	0	0.09	0	0	0	0.99	0.98	0.99	0	0.98	0.99	0	0	0.03	0.96	0.96	0.51	1	0.98	0.05	0.99	0
ch01	9.03325e+07	0	1	0	0.99	0.03	0.01	0.97	0	0.98	0.97	0.02	0.97	0	0.97	0.14	0	0.04	0.97	0	0	0.96	0	0.99	1	0.98	1	0	0.1	0	0	0	0.96	0.98	0.99	0	0.98	0.98	0	0.5	0	0.96	0.97	0.98	0.98	0.96	0.03	0.95	0
ch01	9.03371e+07	0	1	0	0.99	0.03	0.01	0.97	0	0.98	0.97	0.02	0.98	0	0.96	0.14	0	0.04	0.97	0	0	0.96	0	0.99	1	0.98	1	0	0.1	0	0	0	0.96	0.98	0.99	0	0.98	0.98	0	0.51	0	0.96	0.97	0.97	0.98	0.96	0.03	0.94	0
ch01	9.04296e+07	0	1	0	0.99	0.04	0.01	0.95	0	0.96	0.96	0.02	0.96	0	0.97	0.08	0	0.03	0.97	0.02	0	0.93	0	0.97	0.98	0.98	1	0	0.06	0	0	0	0.94	0.98	0.97	0.01	0.98	0.98	0	0.7	0	0.97	0.98	0.95	0.97	0.94	0.01	0.94	0
ch01	9.04348e+07	0	1	0	0.99	0.04	0.01	0.95	0	0.96	0.96	0.02	0.96	0	0.97	0.08	0	0.03	0.97	0.02	0	0.93	0	0.97	0.98	0.98	1	0	0.06	0	0	0	0.94	0.98	0.97	0.01	0.98	0.98	0	0.71	0	0.97	0.98	0.95	0.97	0.94	0.01	0.94	0
ch01	9.04892e+07	0	1	0	1	0.04	0	0.95	0	0.96	0.97	0.02	0.96	0	0.97	0.08	0	0.03	0.97	0.03	0	0.93	0	0.97	0.98	0.99	1	0	0.05	0	0	0	0.95	0.98	0.97	0.01	0.98	0.98	0	0.81	0.02	0.97	0.99	0.95	0.97	0.94	0.01	0.93	0
ch01	90863682	0	1	0	1	0.04	0	0.95	0	0.96	0.97	0.02	0.96	0	0.97	0.08	0	0.03	0.97	0.03	0	0.93	0	0.97	0.98	0.99	1	0	0.05	0	0	0	0.95	0.98	0.97	0.01	0.98	0.98	0	0.81	0.02	0.97	0.99	0.95	0.97	0.94	0.01	0.93	0
ch02	1	0	1	0.08	0.01	0.17	0.09	0.9	0.87	0.92	0.96	0.89	0.77	0.08	0.94	0.93	0.02	0.12	0.93	0.04	0.1	0.97	0.98	0.92	0.28	0.28	0.97	0.89	0.1	0.03	0.85	0.93	0.83	0.86	0.9	0.88	0.95	0.09	0.87	0.87	0.95	0.2	0.95	0.88	0.97	0.9	0.1	0.79	0.89
ch02	5.8203e+06	0	1	0.08	0.01	0.17	0.09	0.9	0.87	0.92	0.96	0.89	0.77	0.08	0.94	0.93	0.02	0.12	0.93	0.04	0.1	0.97	0.98	0.92	0.28	0.28	0.97	0.89	0.1	0.03	0.85	0.93	0.83	0.86	0.9	0.88	0.95	0.09	0.87	0.87	0.95	0.2	0.95	0.88	0.97	0.9	0.1	0.79	0.89
ch02	1.33656e+07	0	1	0.14	0	0.2	0.14	0.82	0.8	0.94	0.99	0.83	0.77	0.14	0.94	0.94	0.02	0.24	0.96	0.03	0.16	1	0.99	0.9	0.25	0.27	0.98	0.82	0.12	0.03	0.81	0.91	0.8	0.83	0.84	0.89	0.93	0.07	0.78	0.84	0.93	0.23	0.94	0.82	0.98	0.91	0.07	0.77	0.84
ch02	1.3494e+07	0	1	0.14	0	0.2	0.14	0.82	0.8	0.95	0.99	0.83	0.78	0.14	0.94	0.94	0.02	0.24	0.96	0.03	0.16	1	0.99	0.9	0.25	0.27	0.98	0.82	0.12	0.03	0.81	0.91	0.8	0.83	0.84	0.9	0.93	0.07	0.79	0.84	0.93	0.23	0.94	0.82	0.98	0.91	0.07	0.77	0.84
ch02	1.65966e+07	0	1	0.12	0	0.16	0.12	0.84	0.84	0.99	0.99	0.85	0.84	0.12	0.96	0.96	0	0.22	0.98	0	0.12	0.98	0.99	0.91	0.29	0.25	0.98	0.83	0.09	0.01	0.83	0.92	0.81	0.86	0.88	0.91	0.94	0.08	0.82	0.86	0.94	0.23	0.96	0.86	0.99	0.92	0.09	0.78	0.86
ch02	1.67131e+07	0	1	0.11	0	0.16	0.11	0.85	0.85	0.99	0.99	0.86	0.85	0.11	0.96	0.96	0	0.21	0.98	0	0.11	0.98	0.99	0.91	0.28	0.24	0.98	0.84	0.08	0.01	0.84	0.92	0.82	0.87	0.88	0.91	0.94	0.09	0.83	0.87	0.94	0.22	0.96	0.87	0.99	0.92	0.09	0.79	0.87
ch02	3.08705e+07	0	1	0	0.03	0.12	0.03	0.96	0.96	0.94	0.98	0.95	0.93	0.03	0.95	0.94	0.03	0.05	0.95	0.03	0.03	0.91	0.97	0.94	0.11	0.18	1	0.94	0.04	0.03	0.93	0.95	0.89	0.96	0.96	0.99	0.94	0.03	0.93	0.92	1	0.11	0.98	0.91	0.95	0.99	0.09	0.93	0.97
ch02	3.08962e+07	0	1	0	0.03	0.12	0.03	0.96	0.96	0.94	0.98	0.95	0.93	0.03	0.95	0.94	0.03	0.04	0.95	0.03	0.03	0.91	0.97	0.94	0.11	0.18	1	0.94	0.04	0.03	0.93	0.95	0.89	0.96	0.96	0.99	0.94	0.03	0.93	0.92	1	0.12	0.98	0.91	0.95	0.99	0.09	0.93	0.97
ch02	3.20577e+07	0	1	0	0	0.08	0.49	0.51	0.92	0.98	0.98	0.95	0.95	0	0.97	0.99	0	0.05	0.96	0	0	0.89	0.98	0.97	0.49	0.5	0.99	0.95	0.01	0	0.97	0.98	0.92	0.94	0.98	0.96	0.97	0.08	1	0.92	0.98	0.05	0.53	0.94	0.97	0.98	0.07	0.95	0.97
ch02	3.2067e+07	0	1	0	0	0.08	0.5	0.5	0.92	0.98	0.98	0.94	0.94	0	0.97	0.99	0	0.05	0.96	0	0	0.89	0.98	0.97	0.5	0.49	0.99	0.95	0.01	0	0.97	0.98	0.91	0.94	0.98	0.96	0.97	0.08	1	0.92	0.98	0.05	0.52	0.94	0.97	0.98	0.07	0.95	0.97
ch02	3.20763e+07	0	1	0	0	0.08	0.51	0.49	0.92	0.98	0.98	0.94	0.94	0	0.97	0.99	0	0.05	0.96	0	0	0.89	0.98	0.97	0.51	0.5	0.99	0.95	0.01	0	0.97	0.98	0.9	0.94	0.98	0.96	0.97	0.08	1	0.92	0.98	0.05	0.51	0.94	0.97	0.98	0.07	0.95	0.97
ch02	32085676	0	1	0	0	0.08	0.52	0.48	0.92	0.98	0.98	0.94	0.94	0	0.97	0.99	0	0.05	0.96	0	0	0.89	0.98	0.97	0.52	0.51	0.99	0.95	0.01	0	0.97	0.98	0.89	0.94	0.98	0.96	0.97	0.08	1	0.92	0.98	0.05	0.51	0.94	0.97	0.98	0.07	0.95	0.97
ch02	3.2095e+07	0	1	0	0	0.08	0.53	0.47	0.92	0.98	0.98	0.94	0.94	0	0.97	0.99	0	0.05	0.96	0	0	0.89	0.98	0.97	0.53	0.51	0.99	0.95	0.01	0	0.97	0.98	0.88	0.94	0.98	0.96	0.97	0.07	1	0.92	0.98	0.05	0.5	0.94	0.97	0.98	0.07	0.95	0.97
ch02	3.29802e+07	0	1	0	0	0.06	0.97	0	0.96	0.99	0.97	0.98	0.96	0	0.98	0.99	0.07	0.5	0.98	0	0	0.97	1	1	0.69	0.81	0.71	0.52	0.03	0	0.97	0.98	0.94	0.99	0.98	0.96	1	0.13	0.98	0.95	0.96	0.07	0.06	0.96	0.98	0.94	0.02	0.98	0.98
ch02	3.29917e+07	0	1	0	0	0.06	0.97	0	0.96	0.99	0.97	0.98	0.96	0	0.98	0.99	0.08	0.51	0.98	0	0	0.97	1	1	0.69	0.81	0.7	0.51	0.03	0	0.97	0.98	0.95	0.99	0.98	0.96	1	0.14	0.98	0.95	0.96	0.07	0.05	0.96	0.98	0.94	0.02	0.98	0.98
ch02	3.30032e+07	0	1	0	0	0.06	0.97	0	0.96	0.99	0.97	0.98	0.96	0	0.98	0.99	0.09	0.52	0.98	0	0	0.97	1	1	0.69	0.82	0.69	0.5	0.03	0	0.97	0.98	0.96	0.99	0.98	0.96	1	0.15	0.98	0.95	0.96	0.07	0.05	0.96	0.98	0.94	0.02	0.98	0.98
ch02	3.32071e+07	0	1	0	0	0.04	0.98	0	0.98	1	0.99	0.98	0.95	0	0.99	1	0.26	0.68	0.98	0	0	0.97	1	1	0.56	0.86	0.52	0.35	0.03	0	0.96	0.96	0.98	0.98	0.99	0.97	1	0.2	0.95	0.98	0.97	0.08	0.06	0.97	1	0.97	0.01	0.97	1
ch02	3.32194e+07	0	1	0	0	0.04	0.98	0	0.97	0.99	0.99	0.98	0.95	0	0.99	1	0.27	0.69	0.97	0	0	0.96	1	1	0.55	0.85	0.51	0.34	0.03	0	0.95	0.96	0.97	0.97	0.98	0.97	0.99	0.2	0.94	0.97	0.97	0.08	0.06	0.97	0.99	0.97	0.01	0.97	1
ch02	3.32318e+07	0	1	0	0	0.04	0.98	0	0.97	0.99	0.99	0.98	0.95	0	0.99	1	0.28	0.7	0.97	0	0	0.97	1	1	0.54	0.85	0.5	0.33	0.03	0	0.95	0.96	0.97	0.97	0.98	0.97	0.99	0.2	0.94	0.97	0.97	0.07	0.06	0.97	0.99	0.97	0.01	0.97	1
ch02	3.32695e+07	0	1	0	0.01	0.05	0.98	0	0.97	0.99	0.99	0.98	0.96	0	1	1	0.3	0.73	0.98	0.01	0.01	0.97	1	0.99	0.51	0.85	0.47	0.31	0.04	0	0.97	0.96	0.96	0.97	0.98	0.98	0.98	0.22	0.95	0.97	0.96	0.07	0.07	0.98	0.98	0.97	0.01	0.97	0.99
ch02	3.32822e+07	0	1	0	0.01	0.05	0.98	0	0.97	0.99	0.99	0.98	0.96	0	1	0.99	0.31	0.74	0.98	0.01	0.01	0.97	1	0.99	0.5	0.85	0.46	0.3	0.04	0	0.97	0.96	0.95	0.97	0.98	0.98	0.98	0.22	0.95	0.97	0.96	0.07	0.07	0.98	0.98	0.97	0.01	0.97	0.99
ch02	3.33075e+07	0	1	0	0.01	0.05	0.98	0	0.97	0.99	0.99	0.98	0.96	0	1	0.99	0.33	0.75	0.98	0.01	0.01	0.97	1	0.99	0.48	0.86	0.44	0.28	0.04	0	0.97	0.96	0.94	0.97	0.98	0.96	0.98	0.23	0.95	0.97	0.96	0.06	0.07	0.97	0.98	0.96	0.01	0.97	0.99
ch02	3.33201e+07	0	1	0	0.01	0.05	0.98	0	0.97	0.99	0.99	0.98	0.96	0	1	0.99	0.34	0.76	0.98	0.01	0.01	0.97	1	0.99	0.47	0.86	0.43	0.27	0.04	0	0.97	0.96	0.94	0.97	0.98	0.96	0.98	0.23	0.95	0.97	0.96	0.06	0.07	0.97	0.98	0.96	0.01	0.97	0.99
ch02	3.33584e+07	0	1	0	0.01	0.06	0.97	0	0.97	0.99	0.99	0.98	0.96	0	1	0.99	0.37	0.79	0.98	0.01	0.01	0.97	1	0.99	0.47	0.86	0.4	0.24	0.04	0	0.97	0.96	0.94	0.97	0.98	0.96	0.98	0.24	0.95	0.97	0.96	0.06	0.09	0.97	0.98	0.96	0.01	0.97	0.99
ch02	3.3372e+07	0	1	0	0.01	0.06	0.97	0	0.97	0.98	0.99	0.98	0.96	0	1	0.99	0.38	0.8	0.98	0.01	0.01	0.97	1	0.99	0.46	0.86	0.39	0.23	0.04	0	0.97	0.96	0.94	0.97	0.98	0.96	0.98	0.25	0.95	0.97	0.96	0.06	0.09	0.97	0.98	0.96	0.01	0.97	0.99
ch02	3.34183e+07	0	1	0	0.01	0.05	0.97	0	0.97	0.98	0.99	0.98	0.96	0	1	0.99	0.42	0.84	0.98	0.01	0.01	0.97	1	0.99	0.43	0.86	0.35	0.19	0.04	0	0.97	0.96	0.93	0.97	0.98	0.96	0.98	0.26	0.95	0.97	0.96	0.07	0.1	0.97	0.97	0.96	0.02	0.97	0.99
ch02	3.34291e+07	0	1	0	0.01	0.05	0.97	0	0.97	0.97	0.98	0.97	0.96	0	1	0.99	0.43	0.85	0.98	0.01	0.01	0.97	1	0.99	0.42	0.85	0.34	0.18	0.04	0	0.97	0.96	0.92	0.97	0.98	0.96	0.98	0.26	0.95	0.97	0.96	0.07	0.1	0.97	0.96	0.95	0.02	0.97	0.99
ch02	3.35062e+07	0	1	0	0.01	0.05	0.99	0	0.98	0.97	0.98	0.98	0.96	0	1	0.99	0.5	0.9	0.98	0.01	0.01	0.98	1	0.99	0.37	0.86	0.27	0.12	0.04	0	0.98	0.98	0.92	0.98	0.99	0.96	0.98	0.31	0.96	0.97	0.97	0.06	0.1	0.99	0.96	0.95	0.02	0.98	0.99
ch02	3.35196e+07	0	1	0	0.01	0.05	0.99	0	0.98	0.96	0.98	0.98	0.96	0	1	0.98	0.51	0.91	0.98	0.01	0.01	0.98	1	0.99	0.36	0.85	0.26	0.11	0.04	0	0.97	0.98	0.92	0.98	0.99	0.96	0.97	0.3	0.95	0.97	0.97	0.06	0.11	0.99	0.96	0.95	0.02	0.98	0.99
ch02	3.37221e+07	0	1	0	0.01	0.04	0.98	0	0.96	0.93	0.97	0.96	0.92	0	0.96	0.83	0.65	0.99	0.96	0.01	0.01	0.97	0.99	0.99	0.22	0.82	0.11	0	0.04	0	0.95	0.97	0.89	0.97	0.99	0.93	0.96	0.36	0.91	0.95	0.96	0.06	0.22	0.96	0.94	0.94	0.01	0.97	0.97
ch02	3.37349e+07	0	1	0	0.01	0.04	0.98	0	0.96	0.93	0.97	0.96	0.92	0	0.96	0.82	0.66	0.99	0.96	0.01	0.01	0.97	0.99	0.99	0.21	0.82	0.1	0	0.04	0	0.95	0.97	0.89	0.97	0.99	0.93	0.96	0.37	0.91	0.95	0.96	0.06	0.23	0.96	0.94	0.94	0.01	0.97	0.97
ch02	3.39923e+07	0	1	0	0.01	0.05	0.92	0	0.93	0.92	0.93	0.93	0.87	0	0.95	0.63	0.84	0.93	0.91	0.01	0.01	0.94	0.97	0.95	0.14	0.78	0	0	0.04	0	0.92	0.92	0.8	0.95	0.98	0.88	0.96	0.43	0.89	0.95	0.95	0.08	0.4	0.94	0.9	0.91	0.03	0.97	0.95
ch02	3.40039e+07	0	1	0	0.01	0.05	0.92	0	0.93	0.92	0.92	0.93	0.87	0	0.94	0.62	0.84	0.94	0.91	0.01	0.01	0.94	0.97	0.95	0.14	0.79	0	0	0.04	0	0.92	0.92	0.8	0.95	0.98	0.87	0.96	0.43	0.89	0.95	0.95	0.08	0.41	0.94	0.9	0.91	0.03	0.97	0.95
ch02	3.40983e+07	0	1	0	0.01	0.12	0.92	0	0.93	0.92	0.92	0.93	0.88	0	0.94	0.58	0.91	0.94	0.92	0.01	0.01	0.95	0.97	0.95	0.21	0.8	0.02	0	0.06	0	0.92	0.92	0.8	0.95	0.98	0.87	0.96	0.46	0.89	0.96	0.95	0.16	0.5	0.94	0.9	0.91	0.1	0.97	0.95
ch02	3.41079e+07	0	1	0	0.01	0.12	0.92	0	0.93	0.92	0.92	0.93	0.89	0	0.94	0.58	0.92	0.94	0.92	0.01	0.01	0.95	0.97	0.95	0.21	0.81	0.02	0	0.06	0	0.92	0.92	0.81	0.95	0.98	0.87	0.96	0.46	0.89	0.96	0.95	0.16	0.51	0.94	0.9	0.91	0.1	0.98	0.95
ch02	3.41364e+07	0	1	0	0.01	0.12	0.92	0	0.93	0.92	0.92	0.93	0.89	0	0.94	0.55	0.92	0.94	0.92	0.01	0.01	0.95	0.97	0.95	0.21	0.81	0.02	0	0.06	0	0.92	0.92	0.81	0.95	0.98	0.87	0.96	0.46	0.89	0.96	0.95	0.16	0.54	0.94	0.9	0.91	0.1	0.98	0.95
ch02	3.41458e+07	0	1	0	0.01	0.11	0.92	0	0.93	0.92	0.92	0.93	0.89	0	0.94	0.54	0.92	0.94	0.92	0.01	0.01	0.95	0.97	0.95	0.21	0.81	0.02	0	0.06	0	0.92	0.92	0.81	0.95	0.98	0.87	0.96	0.45	0.89	0.96	0.95	0.16	0.55	0.94	0.9	0.91	0.1	0.98	0.95
ch02	3.41551e+07	0	1	0	0.01	0.11	0.92	0	0.93	0.92	0.92	0.93	0.89	0	0.94	0.53	0.92	0.94	0.92	0.01	0.01	0.95	0.97	0.95	0.21	0.81	0.02	0	0.06	0	0.92	0.92	0.81	0.95	0.98	0.87	0.96	0.46	0.89	0.96	0.95	0.16	0.56	0.94	0.9	0.91	0.1	0.98	0.95
ch02	3.4165e+07	0	1	0	0.01	0.11	0.92	0	0.93	0.92	0.92	0.93	0.89	0	0.94	0.52	0.93	0.94	0.92	0.01	0.01	0.95	0.97	0.95	0.21	0.82	0.02	0	0.06	0	0.92	0.92	0.81	0.95	0.98	0.87	0.96	0.46	0.89	0.96	0.95	0.17	0.57	0.94	0.9	0.91	0.1	0.98	0.95
ch02	3.41738e+07	0	1	0	0.01	0.11	0.92	0	0.93	0.92	0.92	0.93	0.89	0	0.94	0.51	0.93	0.94	0.92	0.01	0.01	0.95	0.97	0.95	0.2	0.82	0.02	0	0.06	0	0.92	0.92	0.81	0.95	0.98	0.87	0.96	0.45	0.89	0.96	0.95	0.17	0.58	0.94	0.9	0.91	0.1	0.98	0.95
ch02	3.41826e+07	0	1	0	0.01	0.12	0.92	0	0.93	0.92	0.92	0.93	0.89	0	0.94	0.5	0.93	0.94	0.92	0.01	0.01	0.95	0.97	0.95	0.19	0.82	0.02	0	0.06	0	0.92	0.92	0.81	0.95	0.97	0.87	0.96	0.45	0.89	0.96	0.95	0.17	0.59	0.94	0.9	0.91	0.1	0.98	0.95
ch02	3.45483e+07	0	1	0	0	0.12	0.86	0	0.73	0.96	0.91	0.94	0.88	0	0.94	0.09	0.93	0.94	0.92	0	0	0.92	0.97	0.96	0.2	0.85	0.02	0	0.05	0	0.93	0.93	0.88	0.97	0.96	0.84	0.97	0.5	0.92	0.95	0.96	0.14	0.93	0.94	0.93	0.93	0.1	0.98	0.96
ch02	3.45539e+07	0	1	0	0	0.12	0.86	0	0.72	0.96	0.91	0.94	0.88	0	0.94	0.09	0.93	0.94	0.92	0	0	0.92	0.97	0.96	0.2	0.85	0.02	0	0.05	0	0.93	0.93	0.88	0.97	0.96	0.84	0.97	0.51	0.92	0.95	0.96	0.14	0.93	0.94	0.93	0.93	0.1	0.98	0.96
ch02	3.46792e+07	0	1	0	0	0.13	0.87	0.04	0.51	0.98	0.9	0.95	0.9	0	0.95	0.09	0.9	0.95	0.93	0.01	0	0.9	0.95	0.96	0.21	0.87	0.02	0	0.03	0	0.95	0.94	0.89	0.96	0.94	0.88	0.95	0.56	0.95	0.97	0.96	0.15	0.96	0.97	0.94	0.98	0.12	0.98	0.98
ch02	3.46847e+07	0	1	0	0	0.13	0.87	0.05	0.5	0.97	0.9	0.94	0.9	0	0.95	0.08	0.9	0.95	0.93	0.01	0	0.9	0.95	0.96	0.21	0.87	0.02	0	0.02	0	0.95	0.94	0.89	0.96	0.94	0.88	0.95	0.56	0.95	0.97	0.96	0.14	0.96	0.97	0.94	0.98	0.12	0.98	0.98
ch02	3.47656e+07	0	1	0	0	0.13	0.91	0.17	0.39	0.98	0.95	0.98	0.95	0	0.97	0.09	0.92	0.99	0.98	0.01	0	0.93	0.97	1	0.19	0.88	0.03	0	0.03	0	0.98	0.99	0.96	0.98	0.93	0.92	0.95	0.59	0.97	0.97	0.97	0.13	0.98	0.99	0.98	0.96	0.1	0.98	0.98
ch02	3.47729e+07	0	1	0	0	0.12	0.91	0.18	0.38	0.98	0.95	0.98	0.95	0	0.97	0.08	0.92	0.99	0.98	0.01	0	0.93	0.97	1	0.19	0.88	0.03	0	0.03	0	0.98	0.99	0.96	0.98	0.93	0.92	0.95	0.59	0.97	0.97	0.97	0.12	0.98	0.99	0.98	0.96	0.1	0.98	0.98
ch02	3.49979e+07	0	1	0	0	0.08	0.93	0.5	0.08	0.98	0.94	0.98	0.96	0	0.97	0.05	0.84	0.98	0.97	0.02	0	0.95	0.96	1	0.28	0.8	0.01	0	0.01	0	0.99	0.99	0.96	0.98	0.96	0.93	0.95	0.59	0.99	0.98	0.95	0.05	0.99	0.98	0.98	0.93	0.22	0.98	0.98
ch02	3.50044e+07	0	1	0	0	0.08	0.93	0.51	0.07	0.98	0.94	0.98	0.96	0	0.97	0.05	0.84	0.98	0.97	0.02	0	0.95	0.96	1	0.29	0.8	0.01	0	0.01	0	0.99	0.99	0.96	0.98	0.96	0.93	0.95	0.58	0.99	0.98	0.95	0.05	0.99	0.98	0.98	0.93	0.23	0.98	0.98
ch02	3.51528e+07	0	1	0	0	0.07	0.98	0.73	0.02	0.99	0.94	0.98	0.98	0	0.98	0.07	0.79	0.97	0.97	0.03	0	0.97	0.95	1	0.5	0.76	0.01	0	0.04	0.01	0.99	1	0.96	0.97	0.96	0.98	0.97	0.59	1	0.99	0.95	0.08	0.99	0.99	1	0.91	0.46	0.99	0.99
ch02	3.51588e+07	0	1	0	0	0.08	0.98	0.74	0.03	0.99	0.94	0.98	0.98	0	0.98	0.07	0.79	0.97	0.97	0.03	0	0.97	0.95	1	0.51	0.76	0.01	0	0.04	0.01	0.99	1	0.96	0.97	0.96	0.98	0.97	0.59	1	0.99	0.95	0.08	0.99	0.99	1	0.91	0.47	0.99	0.99
ch02	3.51767e+07	0	1	0	0	0.08	0.98	0.77	0.06	0.99	0.94	0.98	0.98	0	0.98	0.07	0.78	0.97	0.97	0.03	0	0.97	0.95	1	0.54	0.75	0.01	0	0.04	0.01	0.99	1	0.96	0.97	0.96	0.98	0.97	0.58	1	0.99	0.95	0.08	0.99	0.99	1	0.9	0.5	0.99	0.99
ch02	3.51826e+07	0	1	0	0	0.08	0.98	0.78	0.07	0.99	0.94	0.98	0.99	0	0.98	0.06	0.77	0.98	0.97	0.03	0	0.97	0.95	1	0.55	0.74	0.01	0	0.04	0.01	0.99	1	0.95	0.97	0.96	0.98	0.97	0.57	1	0.99	0.95	0.08	0.99	0.99	1	0.89	0.51	0.99	0.99
ch02	3.52131e+07	0	1	0	0	0.07	0.97	0.83	0.12	0.99	0.94	0.99	0.99	0	0.98	0.06	0.77	0.98	0.98	0.03	0	0.97	0.96	1	0.59	0.72	0.01	0	0.04	0.01	0.99	1	0.96	0.98	0.96	0.98	0.97	0.54	1	0.99	0.96	0.07	0.99	0.99	1	0.87	0.56	0.99	0.99
ch02	3.52193e+07	0	1	0	0	0.07	0.97	0.84	0.13	0.99	0.94	0.99	0.99	0	0.98	0.06	0.77	0.98	0.98	0.03	0	0.97	0.96	1	0.6	0.72	0.01	0	0.04	0.01	0.99	1	0.96	0.98	0.96	0.98	0.97	0.55	1	0.99	0.96	0.07	0.99	0.99	1	0.87	0.57	0.99	0.99
ch02	3.5274e+07	0	1	0	0	0.07	0.97	0.93	0.22	0.99	0.94	0.99	0.99	0	0.98	0.08	0.76	0.98	0.97	0.02	0	0.98	0.96	1	0.65	0.7	0.01	0	0.05	0.01	0.99	1	0.96	0.97	0.96	0.98	0.97	0.51	1	0.99	0.96	0.09	0.99	0.99	1	0.86	0.64	0.98	0.99
ch02	3.52805e+07	0	1	0	0	0.07	0.97	0.93	0.22	0.99	0.94	0.99	0.99	0	0.97	0.09	0.75	0.98	0.97	0.02	0	0.97	0.96	0.99	0.65	0.69	0.01	0	0.05	0.01	0.99	1	0.96	0.96	0.95	0.98	0.97	0.5	1	0.98	0.95	0.09	0.99	0.99	1	0.86	0.64	0.98	0.99
ch02	3.54197e+07	0	1	0	0	0.05	0.99	0.97	0.45	1	0.97	1	0.99	0	0.99	0.33	0.79	0.98	0.98	0.02	0	0.99	0.96	0.99	0.88	0.79	0	0	0.09	0.01	0.99	1	0.98	0.96	0.99	1	0.99	0.38	1	0.98	0.94	0.08	0.99	0.99	1	0.91	0.87	0.98	1
ch02	3.54247e+07	0	1	0	0	0.05	0.99	0.97	0.46	1	0.97	0.99	0.98	0	0.99	0.34	0.79	0.98	0.98	0.02	0	0.98	0.96	0.98	0.89	0.79	0	0	0.1	0.01	0.99	1	0.98	0.95	0.99	1	0.99	0.38	1	0.98	0.94	0.08	0.99	0.99	1	0.91	0.88	0.98	1
ch02	3.54447e+07	0	1	0	0	0.05	0.98	0.95	0.5	0.99	0.98	0.99	0.98	0.01	0.99	0.38	0.78	0.98	0.98	0.01	0	0.98	0.94	0.96	0.93	0.76	0	0	0.1	0.01	0.99	1	0.97	0.95	0.98	1	0.98	0.37	1	0.98	0.94	0.08	0.99	0.99	1	0.9	0.92	0.98	1
ch02	3.54498e+07	0	1	0	0	0.05	0.98	0.95	0.51	0.99	0.98	0.99	0.98	0.01	0.99	0.39	0.78	0.98	0.98	0.01	0	0.98	0.94	0.96	0.94	0.76	0	0	0.1	0.01	0.99	1	0.97	0.95	0.98	1	0.98	0.36	1	0.98	0.94	0.08	0.99	0.99	1	0.9	0.93	0.98	1
ch02	3.55088e+07	0	1	0.01	0	0.05	0.94	0.93	0.63	0.99	0.97	0.99	0.97	0.02	0.99	0.5	0.76	0.98	0.97	0.02	0.01	0.98	0.93	0.92	0.99	0.78	0	0.01	0.1	0.02	0.98	0.99	0.95	0.94	0.96	0.98	0.97	0.32	0.99	0.98	0.94	0.1	0.98	1	0.99	0.88	0.97	0.98	0.99
ch02	3.55138e+07	0	1	0.01	0	0.05	0.94	0.93	0.64	0.99	0.97	0.99	0.97	0.02	0.99	0.51	0.76	0.98	0.97	0.02	0.01	0.98	0.93	0.92	0.99	0.78	0	0.01	0.1	0.02	0.98	0.99	0.95	0.94	0.96	0.98	0.97	0.32	0.99	0.98	0.94	0.11	0.98	1	0.99	0.88	0.97	0.98	0.99
ch02	3.55387e+07	0	1	0.01	0	0.06	0.94	0.93	0.69	0.99	0.97	0.99	0.97	0.02	0.99	0.55	0.77	0.98	0.97	0.02	0.01	0.98	0.93	0.92	0.99	0.79	0	0.01	0.11	0.02	0.98	0.99	0.95	0.94	0.96	0.98	0.97	0.29	0.99	0.98	0.94	0.11	0.98	1	0.99	0.88	0.97	0.97	0.99
ch02	3.55437e+07	0	1	0.01	0	0.06	0.94	0.93	0.7	0.99	0.97	0.99	0.97	0.02	0.99	0.56	0.78	0.98	0.97	0.02	0.01	0.98	0.93	0.92	0.99	0.79	0	0.01	0.12	0.02	0.98	0.99	0.95	0.94	0.96	0.98	0.98	0.28	0.99	0.98	0.95	0.11	0.98	1	0.99	0.88	0.97	0.97	0.99
ch02	3.58495e+07	0	1	0.02	0	0.04	0.91	0.92	0.91	0.98	0.97	0.98	0.96	0.02	0.97	0.97	0.87	1	0.97	0.02	0.01	0.91	0.92	0.72	0.97	0.84	0.5	0.01	0.15	0.03	0.97	0.98	0.96	0.98	0.95	0.95	0.96	0.06	0.99	0.98	0.93	0.11	0.98	0.98	0.97	0.91	0.91	0.97	0.97
ch02	3.58553e+07	0	1	0.02	0	0.04	0.91	0.92	0.91	0.98	0.97	0.98	0.96	0.02	0.97	0.97	0.87	1	0.97	0.02	0.01	0.91	0.92	0.72	0.97	0.84	0.51	0.01	0.15	0.04	0.97	0.98	0.96	0.98	0.95	0.95	0.96	0.06	0.99	0.98	0.93	0.11	0.98	0.98	0.97	0.91	0.91	0.97	0.97
ch02	3.59023e+07	0	1	0.02	0	0.04	0.9	0.92	0.91	0.98	0.97	0.98	0.96	0.02	0.97	0.97	0.87	1	0.97	0.02	0.01	0.91	0.91	0.68	0.97	0.83	0.59	0.01	0.15	0.12	0.97	0.98	0.96	0.98	0.95	0.94	0.96	0.06	0.99	0.97	0.93	0.11	0.98	0.98	0.97	0.91	0.9	0.96	0.97
ch02	3.59081e+07	0	1	0.02	0	0.04	0.9	0.92	0.91	0.98	0.97	0.98	0.96	0.02	0.97	0.97	0.87	1	0.97	0.02	0.01	0.91	0.91	0.67	0.97	0.83	0.6	0.01	0.15	0.13	0.97	0.98	0.96	0.98	0.95	0.94	0.96	0.06	0.99	0.97	0.93	0.11	0.98	0.98	0.97	0.91	0.9	0.96	0.97
ch02	3.5925e+07	0	1	0.02	0	0.04	0.9	0.92	0.91	0.98	0.97	0.98	0.96	0.02	0.97	0.97	0.87	1	0.97	0.02	0.01	0.91	0.91	0.67	0.97	0.83	0.63	0.01	0.15	0.16	0.97	0.98	0.96	0.98	0.95	0.94	0.96	0.06	0.99	0.97	0.93	0.11	0.98	0.98	0.97	0.91	0.9	0.96	0.97
ch02	3.59305e+07	0	1	0.02	0	0.04	0.9	0.92	0.91	0.98	0.97	0.98	0.96	0.02	0.97	0.97	0.87	1	0.97	0.02	0.01	0.91	0.91	0.67	0.97	0.83	0.64	0.01	0.15	0.17	0.97	0.98	0.96	0.98	0.95	0.94	0.96	0.06	0.99	0.97	0.93	0.11	0.98	0.98	0.97	0.91	0.9	0.96	0.97
ch02	3.61293e+07	0	1	0.01	0	0.03	0.94	0.91	0.89	0.98	0.96	0.99	0.95	0	0.97	0.97	0.92	0.99	0.97	0.01	0	0.85	0.93	0.67	0.96	0.84	0.99	0	0.13	0.5	0.98	0.98	0.94	1	0.97	0.96	0.97	0.14	1	0.95	0.91	0.08	0.98	0.95	0.98	0.93	0.9	0.97	0.97
ch02	3.6135e+07	0	1	0.01	0	0.02	0.94	0.91	0.89	0.98	0.96	0.99	0.95	0	0.97	0.97	0.92	0.99	0.97	0.01	0	0.85	0.93	0.67	0.96	0.84	0.99	0	0.13	0.51	0.98	0.98	0.94	1	0.97	0.96	0.97	0.15	1	0.95	0.91	0.08	0.98	0.95	0.98	0.93	0.9	0.97	0.97
ch02	3.6367e+07	0	1	0	0	0.02	0.94	0.92	0.93	0.95	0.96	0.99	0.95	0	0.97	0.96	0.91	0.99	0.98	0	0.2	0.88	0.94	0.8	0.99	0.9	0.98	0	0.1	0.9	0.97	0.96	0.92	0.99	0.96	0.93	0.97	0.5	0.97	0.94	0.92	0.05	0.98	0.95	0.99	0.94	0.91	0.96	0.98
ch02	3.6373e+07	0	1	0	0	0.02	0.94	0.92	0.93	0.95	0.96	0.99	0.95	0	0.97	0.96	0.91	0.99	0.98	0	0.21	0.88	0.94	0.8	0.99	0.9	0.98	0	0.1	0.91	0.97	0.96	0.92	0.99	0.96	0.93	0.97	0.51	0.97	0.94	0.92	0.05	0.98	0.95	0.99	0.94	0.91	0.96	0.98
ch02	3.65984e+07	0	1	0.01	0	0.05	0.94	0.94	0.94	0.95	0.97	0.98	0.93	0.01	0.97	0.95	0.93	0.99	0.99	0	0.5	0.91	0.95	0.89	0.97	0.94	0.98	0	0.13	0.95	0.96	0.94	0.93	0.95	0.97	0.93	0.95	0.77	0.94	0.93	0.93	0.06	0.97	0.95	0.98	0.96	0.94	0.96	0.97
ch02	3.66073e+07	0	1	0.01	0	0.05	0.94	0.94	0.94	0.95	0.97	0.98	0.93	0.01	0.97	0.95	0.93	0.99	0.99	0	0.51	0.91	0.95	0.89	0.97	0.94	0.98	0	0.13	0.95	0.96	0.94	0.93	0.95	0.97	0.93	0.95	0.78	0.94	0.93	0.93	0.06	0.97	0.95	0.98	0.96	0.94	0.96	0.97
ch02	3.67343e+07	0	1	0.01	0	0.04	0.93	0.98	0.97	0.95	0.98	0.98	0.95	0.02	0.97	0.96	0.95	1	0.99	0	0.66	0.95	0.98	0.93	0.98	0.98	0.99	0	0.14	0.97	0.95	0.95	0.97	0.95	0.98	0.93	0.96	0.9	0.94	0.94	0.95	0.06	0.98	0.97	0.97	0.96	0.95	0.97	0.98
ch02	3.67423e+07	0	1	0.01	0	0.04	0.93	0.98	0.97	0.95	0.98	0.98	0.95	0.02	0.97	0.96	0.95	1	0.99	0	0.67	0.95	0.98	0.94	0.98	0.98	0.99	0	0.14	0.97	0.95	0.95	0.97	0.95	0.98	0.93	0.96	0.91	0.94	0.94	0.95	0.06	0.98	0.97	0.97	0.96	0.95	0.97	0.98
ch02	3.68782e+07	0	1	0.01	0	0.05	0.91	0.98	0.94	0.94	0.98	0.98	0.93	0.02	0.96	0.94	0.95	1	0.98	0.02	0.84	0.94	0.98	0.94	0.97	0.97	0.99	0	0.11	0.97	0.94	0.93	0.95	0.95	0.98	0.92	0.96	0.94	0.94	0.95	0.94	0.07	0.98	0.97	0.97	0.94	0.94	0.97	0.98
ch02	3.68857e+07	0	1	0.01	0	0.05	0.91	0.98	0.94	0.94	0.98	0.98	0.93	0.02	0.96	0.94	0.95	1	0.98	0.02	0.85	0.94	0.98	0.95	0.97	0.97	0.99	0	0.11	0.97	0.94	0.93	0.95	0.95	0.98	0.92	0.96	0.94	0.94	0.95	0.94	0.07	0.98	0.97	0.97	0.94	0.94	0.97	0.98
ch02	3.69455e+07	0	1	0.01	0	0.05	0.91	0.98	0.94	0.96	0.98	0.98	0.93	0.02	0.96	0.94	0.95	1	0.98	0.02	0.93	0.93	0.98	0.96	0.97	0.97	0.99	0	0.12	0.98	0.95	0.93	0.97	0.96	0.98	0.93	0.97	0.94	0.94	0.95	0.94	0.07	0.98	0.97	0.97	0.94	0.95	0.98	0.98
ch02	3.69528e+07	0	1	0.01	0	0.05	0.91	0.98	0.94	0.96	0.97	0.98	0.93	0.02	0.96	0.94	0.95	1	0.98	0.02	0.94	0.92	0.98	0.96	0.97	0.97	0.99	0	0.12	0.98	0.95	0.93	0.97	0.95	0.98	0.93	0.97	0.94	0.94	0.95	0.94	0.07	0.98	0.97	0.97	0.94	0.96	0.98	0.98
ch02	3.70243e+07	0	1	0.01	0	0.05	0.9	0.99	0.94	0.91	0.96	0.97	0.88	0.02	0.96	0.94	0.96	1	0.98	0.02	0.98	0.9	0.98	0.98	0.97	0.98	1	0	0.12	0.98	0.94	0.94	0.96	0.92	0.95	0.94	0.95	0.94	0.91	0.91	0.94	0.08	0.96	0.95	0.95	0.92	0.95	0.97	0.98
ch02	3.70314e+07	0	1	0.01	0	0.05	0.9	0.99	0.94	0.91	0.96	0.97	0.88	0.02	0.96	0.94	0.96	1	0.98	0.02	0.98	0.9	0.98	0.98	0.97	0.98	1	0	0.12	0.98	0.94	0.94	0.96	0.92	0.95	0.94	0.95	0.94	0.91	0.91	0.94	0.08	0.96	0.95	0.95	0.92	0.95	0.97	0.98
ch02	3.73061e+07	0	1	0	0	0.05	0.92	0.99	0.9	0.92	0.97	0.97	0.93	0.01	0.98	0.97	0.99	1	0.97	0.05	1	0.91	0.99	0.97	0.99	0.96	1	0	0.12	1	0.97	0.97	0.97	0.93	0.97	0.98	0.98	0.99	0.96	0.95	0.96	0.1	0.98	0.97	0.97	0.88	0.95	0.97	0.99
ch02	3.73109e+07	0	1	0	0	0.05	0.91	0.99	0.89	0.92	0.97	0.97	0.92	0.01	0.98	0.97	0.99	1	0.97	0.05	1	0.91	0.99	0.97	0.99	0.96	1	0	0.13	0.99	0.97	0.97	0.97	0.92	0.96	0.98	0.98	0.99	0.96	0.95	0.96	0.11	0.97	0.97	0.96	0.87	0.94	0.97	0.99
ch02	3.74062e+07	0	1	0.01	0.01	0.07	0.91	0.97	0.89	0.93	0.94	0.97	0.9	0.17	0.97	0.97	0.97	0.99	0.96	0.05	0.97	0.88	0.98	0.98	0.97	0.95	0.98	0	0.11	0.98	0.97	0.96	0.94	0.9	0.93	0.98	0.98	0.98	0.94	0.94	0.95	0.27	0.96	0.97	0.94	0.86	0.92	0.95	0.99
ch02	3.74111e+07	0	1	0.01	0.01	0.06	0.91	0.97	0.89	0.94	0.94	0.97	0.9	0.18	0.97	0.97	0.97	0.99	0.96	0.05	0.97	0.88	0.98	0.98	0.97	0.95	0.98	0	0.11	0.98	0.97	0.96	0.94	0.9	0.93	0.98	0.98	0.98	0.94	0.94	0.95	0.28	0.96	0.97	0.94	0.86	0.92	0.95	0.99
ch02	3.74852e+07	0	1	0.01	0.01	0.06	0.93	0.95	0.91	0.93	0.94	0.97	0.91	0.33	0.96	0.98	0.93	0.99	0.97	0.03	0.97	0.89	0.97	0.98	0.97	0.94	0.98	0	0.11	0.97	0.97	0.97	0.94	0.88	0.92	0.96	0.96	0.98	0.93	0.93	0.97	0.41	0.96	0.95	0.93	0.84	0.92	0.93	0.99
ch02	3.74897e+07	0	1	0.01	0.01	0.06	0.93	0.95	0.9	0.93	0.94	0.97	0.91	0.34	0.96	0.98	0.92	0.99	0.97	0.03	0.97	0.89	0.96	0.98	0.96	0.94	0.98	0	0.11	0.97	0.97	0.97	0.93	0.87	0.92	0.96	0.96	0.98	0.93	0.92	0.97	0.41	0.96	0.95	0.93	0.84	0.92	0.93	0.99
ch02	3.74942e+07	0	1	0.01	0.01	0.06	0.93	0.95	0.89	0.93	0.94	0.97	0.91	0.35	0.96	0.97	0.92	0.99	0.97	0.03	0.97	0.89	0.95	0.98	0.96	0.93	0.98	0	0.1	0.97	0.97	0.97	0.92	0.87	0.92	0.96	0.96	0.98	0.93	0.92	0.96	0.42	0.96	0.94	0.93	0.84	0.92	0.93	0.99
ch02	3.74988e+07	0	1	0.01	0.01	0.06	0.92	0.95	0.88	0.93	0.94	0.97	0.91	0.36	0.96	0.96	0.91	0.99	0.97	0.03	0.96	0.89	0.94	0.98	0.96	0.92	0.98	0	0.1	0.97	0.97	0.97	0.92	0.87	0.92	0.96	0.95	0.98	0.93	0.92	0.95	0.43	0.96	0.94	0.93	0.84	0.92	0.93	0.99
ch02	3.75175e+07	0	1	0.01	0.01	0.07	0.91	0.95	0.88	0.93	0.94	0.97	0.91	0.39	0.96	0.96	0.91	0.99	0.97	0.03	0.95	0.9	0.93	0.97	0.96	0.92	0.98	0.01	0.1	0.96	0.97	0.97	0.91	0.86	0.92	0.96	0.95	0.98	0.93	0.92	0.95	0.47	0.95	0.94	0.93	0.84	0.92	0.93	0.99
ch02	3.75223e+07	0	1	0.01	0.01	0.08	0.91	0.95	0.88	0.93	0.95	0.97	0.91	0.4	0.96	0.96	0.91	0.99	0.97	0.03	0.95	0.91	0.93	0.97	0.96	0.92	0.98	0.01	0.1	0.96	0.97	0.97	0.91	0.87	0.92	0.96	0.95	0.98	0.93	0.92	0.95	0.48	0.95	0.94	0.93	0.84	0.92	0.93	0.99
ch02	3.75371e+07	0	1	0.01	0.01	0.08	0.93	0.95	0.88	0.94	0.96	0.97	0.94	0.43	0.96	0.96	0.91	0.99	0.97	0.03	0.95	0.93	0.93	0.97	0.96	0.92	0.98	0.01	0.09	0.96	0.97	0.97	0.91	0.89	0.93	0.96	0.96	0.98	0.95	0.93	0.95	0.5	0.96	0.95	0.94	0.85	0.93	0.93	0.99
ch02	3.75422e+07	0	1	0.01	0.01	0.08	0.94	0.95	0.88	0.95	0.96	0.97	0.95	0.44	0.96	0.96	0.91	0.99	0.97	0.03	0.95	0.93	0.93	0.98	0.96	0.92	0.98	0.01	0.09	0.96	0.97	0.97	0.91	0.89	0.94	0.96	0.97	0.98	0.96	0.94	0.95	0.51	0.97	0.95	0.95	0.86	0.94	0.93	0.99
ch02	3.75751e+07	0	1	0.01	0.01	0.08	0.94	0.95	0.87	0.97	0.95	0.98	0.96	0.5	0.97	0.96	0.91	0.99	0.97	0.03	0.95	0.94	0.93	0.96	0.96	0.91	0.98	0.02	0.1	0.96	0.98	0.97	0.92	0.9	0.94	0.96	0.95	0.99	0.97	0.96	0.95	0.56	0.97	0.94	0.95	0.86	0.94	0.95	0.99
ch02	3.75807e+07	0	1	0.01	0.01	0.08	0.94	0.95	0.87	0.97	0.95	0.98	0.96	0.51	0.97	0.96	0.91	0.99	0.97	0.03	0.95	0.94	0.93	0.96	0.96	0.91	0.98	0.02	0.1	0.96	0.98	0.97	0.92	0.9	0.94	0.96	0.95	0.99	0.97	0.96	0.95	0.57	0.97	0.94	0.95	0.85	0.94	0.95	0.99
ch02	3.79054e+07	0	1	0.01	0.01	0.04	0.96	0.94	0.91	0.98	0.97	0.98	0.94	0.95	0.97	0.97	0.92	0.98	0.99	0.01	0.94	0.95	0.94	0.97	0.96	0.92	0.98	0.02	0.05	0.95	0.98	0.98	0.92	0.93	0.95	0.96	0.93	0.99	0.96	0.97	0.96	0.96	0.97	0.92	0.96	0.89	0.95	0.96	1
ch02	3.79104e+07	0	1	0.01	0.01	0.04	0.95	0.94	0.9	0.98	0.97	0.98	0.94	0.95	0.97	0.97	0.92	0.98	0.99	0.01	0.94	0.94	0.94	0.96	0.96	0.91	0.98	0.02	0.06	0.95	0.97	0.98	0.93	0.92	0.95	0.96	0.93	1	0.95	0.97	0.96	0.96	0.96	0.92	0.96	0.89	0.95	0.95	1
ch02	3.79406e+07	0	1	0	0	0.05	0.95	0.96	0.89	0.98	0.99	0.98	0.96	0.97	0.98	0.97	0.93	0.99	1	0.01	0.97	0.97	0.95	0.96	0.97	0.92	0.99	0.02	0.05	0.96	0.98	0.98	0.95	0.94	0.98	0.97	0.93	1	0.97	0.98	0.97	0.97	0.97	0.91	0.99	0.89	0.96	0.97	1
ch02	3.79461e+07	0	1	0	0	0.05	0.95	0.96	0.89	0.98	0.99	0.98	0.96	0.97	0.98	0.97	0.93	0.99	1	0.01	0.97	0.97	0.95	0.96	0.97	0.92	0.99	0.02	0.05	0.96	0.98	0.98	0.95	0.94	0.98	0.97	0.93	1	0.97	0.98	0.97	0.97	0.97	0.9	0.99	0.89	0.96	0.97	1
ch02	3.80395e+07	0	1	0	0	0.15	0.96	0.98	0.87	0.97	0.99	0.96	0.94	0.98	1	0.96	0.97	0.99	0.98	0.01	0.95	0.97	0.93	0.96	0.97	0.92	0.99	0.02	0.06	0.95	0.97	0.99	0.96	0.92	0.97	0.97	0.95	1	0.98	0.99	0.96	0.98	0.97	0.75	1	0.91	0.98	0.99	1
ch02	3.8045e+07	0	1	0	0	0.16	0.96	0.98	0.87	0.96	0.99	0.96	0.93	0.98	1	0.96	0.97	0.99	0.98	0.01	0.95	0.97	0.93	0.96	0.97	0.92	0.99	0.02	0.06	0.95	0.97	0.98	0.95	0.91	0.97	0.97	0.95	1	0.98	0.99	0.96	0.98	0.97	0.74	1	0.91	0.98	0.99	1
ch02	3.82004e+07	0	1	0	0	0.4	0.97	0.99	0.92	0.95	0.98	0.97	0.92	0.95	0.98	0.96	1	0.98	0.98	0	0.97	0.94	0.97	0.99	0.99	0.93	0.95	0	0.08	0.97	0.95	0.97	0.95	0.91	0.96	0.96	0.98	0.98	0.98	0.99	0.96	0.98	0.97	0.51	1	0.92	0.98	0.98	0.99
ch02	3.82047e+07	0	1	0	0	0.41	0.97	0.99	0.92	0.95	0.98	0.97	0.93	0.95	0.98	0.96	1	0.98	0.98	0	0.97	0.93	0.97	0.99	0.99	0.93	0.95	0	0.08	0.97	0.95	0.97	0.94	0.91	0.96	0.96	0.98	0.98	0.99	0.99	0.96	0.98	0.98	0.5	1	0.92	0.98	0.98	0.99
ch02	3.82472e+07	0	1	0	0	0.5	0.97	0.99	0.92	0.95	0.98	0.97	0.95	0.93	0.98	0.96	1	0.98	0.97	0	0.97	0.93	0.97	0.99	0.99	0.93	0.95	0	0.05	0.97	0.95	0.96	0.9	0.91	0.96	0.95	0.98	0.97	0.99	0.99	0.96	0.98	0.98	0.4	1	0.91	0.98	0.98	0.99
ch02	3.8251e+07	0	1	0	0	0.51	0.97	0.99	0.91	0.95	0.98	0.97	0.95	0.93	0.98	0.96	1	0.98	0.97	0	0.97	0.93	0.97	0.99	0.99	0.93	0.95	0	0.05	0.97	0.95	0.96	0.9	0.91	0.96	0.95	0.98	0.97	0.98	0.99	0.96	0.98	0.98	0.39	1	0.91	0.98	0.98	0.99
ch02	3.85524e+07	0	1	0	0	0.95	0.98	0.96	0.94	0.97	0.97	0.97	0.97	0.92	0.98	0.95	0.91	0.97	0.98	0	0.99	0.91	0.98	0.99	0.98	0.93	0.94	0	0.07	0.94	0.97	0.97	0.87	0.95	0.96	0.97	0.99	0.95	0.98	0.95	0.96	0.96	0.98	0	0.98	0.9	0.99	0.98	0.99
ch02	3.85569e+07	0	1	0	0	0.95	0.98	0.96	0.94	0.97	0.97	0.97	0.97	0.92	0.98	0.95	0.9	0.97	0.98	0	0.99	0.91	0.98	0.99	0.98	0.93	0.94	0	0.07	0.94	0.97	0.97	0.87	0.95	0.96	0.97	0.99	0.95	0.98	0.95	0.96	0.96	0.98	0	0.98	0.9	0.99	0.98	0.99
ch02	3.88526e+07	0	1	0	0	0.92	0.96	0.96	0.81	0.97	0.99	0.97	0.97	0.97	0.98	0.96	0.85	0.98	0.96	0.01	0.99	0.93	0.97	0.98	0.95	0.91	0.95	0	0.08	0.94	0.98	0.98	0.95	0.95	0.98	0.97	0.97	0.7	0.95	0.94	0.95	0.96	0.95	0	0.96	0.86	0.97	0.97	0.99
ch02	3.88584e+07	0	1	0	0	0.92	0.95	0.95	0.8	0.97	0.99	0.97	0.97	0.96	0.98	0.96	0.84	0.98	0.95	0.01	0.99	0.92	0.97	0.98	0.95	0.9	0.95	0	0.09	0.93	0.98	0.98	0.95	0.95	0.97	0.97	0.96	0.69	0.95	0.93	0.95	0.96	0.95	0	0.95	0.86	0.96	0.96	0.98
ch02	3.88905e+07	0	1	0	0	0.91	0.95	0.95	0.75	0.97	0.99	0.96	0.96	0.95	0.98	0.96	0.84	0.98	0.94	0.01	0.99	0.91	0.97	0.99	0.95	0.9	0.95	0	0.09	0.92	0.97	0.98	0.95	0.94	0.97	0.96	0.96	0.64	0.95	0.93	0.94	0.96	0.95	0	0.95	0.85	0.96	0.96	0.98
ch02	3.88971e+07	0	1	0	0	0.91	0.95	0.95	0.75	0.97	0.99	0.96	0.96	0.95	0.98	0.96	0.84	0.98	0.94	0.01	0.99	0.92	0.97	0.99	0.95	0.9	0.95	0	0.09	0.92	0.97	0.98	0.95	0.94	0.97	0.96	0.96	0.63	0.95	0.93	0.94	0.96	0.95	0	0.95	0.85	0.96	0.96	0.98
ch02	3.89583e+07	0	1	0	0	0.93	0.95	0.97	0.67	0.98	0.99	0.97	0.97	0.97	0.98	0.97	0.85	0.99	0.95	0.01	1	0.94	0.97	0.97	0.96	0.92	0.96	0	0.1	0.94	0.98	0.99	0.96	0.92	0.96	0.97	0.96	0.54	0.95	0.95	0.95	0.97	0.96	0	0.97	0.86	0.97	0.97	0.98
ch02	3.89642e+07	0	1	0	0	0.93	0.95	0.97	0.66	0.98	0.99	0.97	0.97	0.97	0.98	0.98	0.85	0.99	0.95	0.01	1	0.94	0.97	0.97	0.96	0.92	0.96	0	0.11	0.94	0.98	0.99	0.96	0.92	0.96	0.97	0.96	0.54	0.95	0.95	0.95	0.98	0.96	0	0.97	0.86	0.97	0.97	0.98
ch02	3.89701e+07	0	1	0	0	0.93	0.95	0.97	0.65	0.98	0.99	0.97	0.97	0.97	0.98	0.98	0.85	0.99	0.95	0.01	1	0.94	0.97	0.97	0.96	0.92	0.96	0	0.1	0.94	0.98	0.99	0.96	0.92	0.96	0.97	0.96	0.53	0.95	0.95	0.95	0.98	0.96	0	0.97	0.86	0.97	0.97	0.98
ch02	3.89759e+07	0	1	0	0	0.93	0.95	0.97	0.64	0.98	0.99	0.97	0.97	0.97	0.98	0.98	0.86	0.99	0.95	0.01	1	0.94	0.97	0.97	0.96	0.93	0.97	0	0.1	0.94	0.98	0.99	0.96	0.92	0.96	0.97	0.96	0.52	0.95	0.95	0.95	0.98	0.96	0	0.97	0.87	0.97	0.97	0.98
ch02	3.89819e+07	0	1	0	0	0.93	0.95	0.97	0.63	0.98	0.99	0.97	0.97	0.97	0.98	0.98	0.86	0.99	0.95	0.01	1	0.94	0.97	0.97	0.96	0.93	0.97	0	0.1	0.94	0.98	0.99	0.96	0.92	0.96	0.97	0.96	0.51	0.95	0.95	0.95	0.98	0.96	0	0.97	0.87	0.97	0.97	0.98
ch02	3.89879e+07	0	1	0	0	0.93	0.95	0.97	0.62	0.98	0.99	0.97	0.97	0.97	0.98	0.98	0.86	0.99	0.95	0.01	1	0.94	0.97	0.97	0.96	0.93	0.97	0	0.1	0.94	0.98	0.99	0.96	0.92	0.96	0.97	0.96	0.5	0.95	0.95	0.95	0.98	0.96	0	0.97	0.87	0.97	0.97	0.98
ch02	3.90555e+07	0	1	0	0	0.91	0.94	0.97	0.51	0.97	0.99	0.95	0.96	0.96	0.98	0.98	0.85	0.99	0.93	0.01	0.99	0.93	0.97	0.97	0.97	0.92	0.97	0	0.09	0.94	0.98	0.99	0.94	0.91	0.96	0.95	0.95	0.4	0.94	0.94	0.95	0.98	0.96	0	0.97	0.86	0.97	0.97	0.98
ch02	3.90618e+07	0	1	0	0	0.91	0.94	0.97	0.5	0.97	0.99	0.95	0.96	0.96	0.98	0.98	0.86	0.99	0.93	0.01	0.99	0.93	0.97	0.97	0.97	0.92	0.97	0	0.1	0.94	0.98	0.99	0.94	0.91	0.96	0.95	0.95	0.4	0.94	0.94	0.94	0.98	0.96	0	0.97	0.87	0.97	0.97	0.98
ch02	3.91053e+07	0	1	0	0	0.9	0.94	0.98	0.44	0.97	0.98	0.96	0.96	0.96	0.99	0.99	0.9	0.99	0.94	0.01	0.99	0.95	0.97	0.97	0.97	0.93	0.98	0	0.1	0.97	0.98	0.98	0.96	0.91	0.97	0.93	0.96	0.33	0.96	0.95	0.94	0.98	0.97	0	0.96	0.89	0.96	0.96	0.98
ch02	3.91115e+07	0	1	0	0	0.9	0.94	0.98	0.43	0.97	0.98	0.96	0.96	0.96	0.99	0.99	0.9	0.99	0.94	0.01	0.99	0.95	0.97	0.97	0.97	0.93	0.98	0	0.1	0.97	0.98	0.98	0.96	0.91	0.97	0.93	0.96	0.32	0.96	0.95	0.94	0.98	0.97	0	0.96	0.89	0.96	0.96	0.98
ch02	3.96319e+07	0	1	0.01	0	0.66	0.98	1	0	0.98	0.98	0.95	0.97	0.98	0.97	0.99	0.96	0.69	0.98	0.02	0.99	0.96	0.99	1	0.98	0.96	0.96	0.01	0.13	0.98	1	0.96	0.94	0.98	0.98	0.93	0.97	0.07	0.99	0.99	0.99	1	0.99	0	0.96	0.92	0.54	0.95	1
ch02	3.96367e+07	0	1	0.01	0	0.65	0.98	1	0	0.98	0.98	0.95	0.96	0.98	0.97	0.99	0.96	0.68	0.98	0.02	0.99	0.96	0.99	0.99	0.98	0.95	0.96	0.01	0.13	0.98	1	0.96	0.94	0.98	0.98	0.93	0.97	0.07	0.99	0.99	0.99	1	0.99	0	0.96	0.92	0.53	0.94	1
ch02	3.96466e+07	0	1	0.01	0.01	0.63	0.98	1	0	0.98	0.98	0.94	0.95	0.98	0.97	0.99	0.97	0.66	0.98	0.02	0.98	0.96	0.99	0.99	0.98	0.94	0.96	0.01	0.13	0.98	1	0.96	0.94	0.98	0.98	0.94	0.97	0.07	0.99	0.99	0.98	1	0.99	0	0.96	0.93	0.51	0.93	1
ch02	3.96517e+07	0	1	0.01	0.01	0.63	0.99	1	0	0.98	0.98	0.94	0.95	0.98	0.97	0.99	0.98	0.65	0.99	0.02	0.98	0.96	0.99	0.99	0.98	0.94	0.96	0.01	0.13	0.98	1	0.96	0.94	0.98	0.98	0.95	0.98	0.07	0.99	0.99	0.98	1	0.99	0	0.96	0.93	0.5	0.93	1
ch02	3.97325e+07	0	1	0.01	0.01	0.51	0.97	0.98	0	0.97	0.98	0.96	0.94	0.97	0.94	0.99	0.96	0.51	0.99	0.02	0.98	0.95	0.98	0.99	0.97	0.95	0.95	0.01	0.12	0.97	0.99	0.95	0.91	0.97	0.97	0.97	0.97	0.06	1	1	0.99	1	0.99	0	0.97	0.92	0.39	0.92	0.99
ch02	3.97388e+07	0	1	0.01	0.01	0.5	0.97	0.98	0	0.97	0.98	0.96	0.94	0.97	0.94	0.99	0.96	0.5	0.99	0.02	0.98	0.95	0.98	0.99	0.97	0.95	0.95	0.01	0.12	0.97	0.99	0.95	0.91	0.97	0.97	0.97	0.97	0.06	1	1	0.99	1	0.99	0	0.97	0.92	0.38	0.92	0.99
ch02	4.00276e+07	0	1	0.01	0.02	0.15	0.97	0.97	0	0.97	0.98	0.97	0.93	0.96	0.95	0.99	0.94	0.17	0.98	0.01	0.97	0.96	0.99	0.98	0.97	0.95	0.96	0.01	0.11	0.97	0.98	0.94	0.89	0.98	0.97	0.96	0.96	0.04	0.98	0.98	0.97	0.99	0.99	0	0.96	0.61	0.05	0.92	0.99
ch02	4.00339e+07	0	1	0.01	0.02	0.16	0.97	0.97	0	0.97	0.99	0.97	0.94	0.97	0.96	1	0.94	0.16	0.98	0.01	0.97	0.96	0.99	0.98	0.97	0.95	0.97	0.01	0.11	0.98	0.98	0.95	0.88	0.98	0.97	0.97	0.97	0.04	0.98	0.98	0.97	0.99	0.99	0	0.96	0.6	0.05	0.92	0.99
ch02	4.00925e+07	0	1	0.01	0.02	0.09	0.97	0.96	0.02	0.96	0.97	0.96	0.93	0.96	0.96	1	0.94	0.09	0.98	0.03	0.97	0.96	0.99	0.98	0.96	0.95	0.96	0.03	0.12	0.97	0.97	0.95	0.88	0.97	0.95	0.96	0.96	0.06	0.97	0.98	0.96	0.98	0.98	0	0.96	0.52	0.07	0.91	0.99
ch02	4.00989e+07	0	1	0.01	0.02	0.08	0.97	0.96	0.02	0.96	0.97	0.96	0.93	0.96	0.96	1	0.94	0.09	0.98	0.03	0.97	0.96	0.99	0.98	0.96	0.95	0.96	0.03	0.12	0.97	0.97	0.95	0.88	0.97	0.95	0.96	0.96	0.06	0.97	0.98	0.96	0.98	0.98	0	0.96	0.51	0.07	0.91	0.99
ch02	4.01053e+07	0	1	0.01	0.02	0.07	0.96	0.95	0.02	0.96	0.96	0.96	0.93	0.96	0.96	1	0.94	0.08	0.97	0.03	0.97	0.96	0.99	0.98	0.96	0.94	0.95	0.03	0.11	0.97	0.97	0.95	0.88	0.96	0.94	0.95	0.96	0.06	0.97	0.98	0.96	0.98	0.97	0	0.96	0.5	0.07	0.91	0.99
ch02	4.02255e+07	0	1	0.01	0.02	0.04	0.94	0.92	0.02	0.97	0.93	0.96	0.94	0.96	0.96	1	0.94	0.07	0.94	0.02	0.97	0.96	0.99	0.97	0.94	0.91	0.92	0.03	0.07	0.97	0.97	0.96	0.9	0.93	0.91	0.93	0.97	0.05	0.97	0.98	0.94	0.98	0.94	0	0.98	0.3	0.07	0.94	0.99
ch02	4.02315e+07	0	1	0.01	0.02	0.04	0.94	0.92	0.02	0.97	0.93	0.96	0.94	0.96	0.96	1	0.94	0.07	0.94	0.02	0.97	0.96	0.99	0.97	0.94	0.91	0.92	0.03	0.07	0.97	0.97	0.96	0.9	0.93	0.91	0.93	0.97	0.05	0.97	0.98	0.94	0.98	0.94	0	0.98	0.29	0.07	0.94	0.99
ch02	4.05857e+07	0	1	0	0	0.04	0.95	0.93	0	0.99	0.92	0.98	0.96	0.97	1	0.97	0.98	0.04	0.95	0	0.99	0.95	0.99	0.97	0.97	0.95	0.94	0	0.04	0.96	0.97	0.95	0.88	0.95	0.92	0.92	0.97	0.03	0.97	1	0.94	0.99	0.94	0	0.99	0	0.03	0.92	0.98
ch02	4.05893e+07	0	1	0	0	0.04	0.95	0.93	0	0.99	0.93	0.98	0.96	0.97	1	0.97	0.98	0.04	0.95	0	0.99	0.95	0.99	0.97	0.97	0.95	0.94	0	0.04	0.96	0.97	0.95	0.88	0.95	0.93	0.93	0.97	0.03	0.97	1	0.94	0.99	0.94	0	0.99	0	0.03	0.93	0.98
ch02	4.0608e+07	0	1	0	0	0.04	0.98	0.97	0	0.99	0.97	0.97	0.96	0.97	1	0.96	0.98	0.03	0.99	0	0.99	0.95	0.99	0.98	0.98	0.99	0.98	0	0.04	0.95	0.96	0.95	0.87	0.99	0.97	0.95	0.97	0.03	0.96	1	0.94	0.99	0.98	0	0.99	0	0.03	0.91	0.98
ch02	4.06121e+07	0	1	0	0	0.04	0.98	0.97	0	0.99	0.97	0.97	0.96	0.97	1	0.96	0.98	0.03	0.99	0	0.99	0.95	0.99	0.98	0.98	0.99	0.98	0	0.04	0.95	0.96	0.95	0.87	0.99	0.97	0.95	0.97	0.03	0.96	1	0.94	0.99	0.98	0	0.99	0	0.03	0.91	0.98
ch02	4.06631e+07	0	1	0	0	0.04	0.98	0.97	0	0.99	0.97	0.97	0.96	0.97	1	0.96	0.98	0.03	0.98	0	0.99	0.95	0.99	0.98	0.99	0.99	0.98	0	0.05	0.95	0.96	0.94	0.87	0.98	0.97	0.95	0.96	0.03	0.95	1	0.96	0.99	0.98	0	0.99	0	0.02	0.91	0.87
ch02	4.06677e+07	0	1	0	0	0.04	0.98	0.97	0	0.99	0.97	0.97	0.96	0.97	1	0.96	0.98	0.03	0.98	0	0.99	0.95	0.99	0.98	0.99	0.99	0.98	0	0.05	0.95	0.96	0.94	0.87	0.98	0.97	0.95	0.96	0.03	0.95	1	0.96	0.99	0.98	0	0.99	0	0.02	0.91	0.86
ch02	4.08325e+07	0	1	0	0	0.05	0.98	0.98	0.01	0.99	0.98	0.97	0.98	0.96	1	0.98	0.98	0.05	0.97	0	0.99	0.95	0.99	0.98	0.98	0.98	0.98	0	0.08	0.96	0.97	0.94	0.93	0.98	0.99	0.93	0.96	0.02	0.96	1	0.98	0.99	0.98	0	0.99	0.01	0.05	0.95	0.51
ch02	4.08365e+07	0	1	0	0	0.05	0.98	0.98	0.01	0.99	0.98	0.97	0.97	0.96	1	0.98	0.99	0.05	0.97	0	0.99	0.95	0.99	0.98	0.98	0.98	0.98	0	0.08	0.96	0.97	0.95	0.93	0.98	0.99	0.93	0.96	0.02	0.96	1	0.98	0.99	0.98	0	0.99	0.01	0.05	0.95	0.5
ch02	4.10253e+07	0	1	0	0	0.06	0.98	0.96	0.01	0.98	0.96	0.74	0.95	0.96	0.98	0.94	0.96	0.5	0.97	0	0.98	0.97	0.98	0.97	0.96	0.95	1	0	0.06	0.98	0.98	0.99	0.96	0.98	0.95	0.93	0.97	0.04	0.99	0.97	0.96	0.99	1	0	1	0.01	0.09	0.97	0
ch02	4.10281e+07	0	1	0	0	0.06	0.98	0.96	0.01	0.98	0.96	0.73	0.95	0.96	0.98	0.94	0.96	0.51	0.97	0	0.98	0.97	0.98	0.97	0.96	0.95	1	0	0.06	0.98	0.98	0.99	0.96	0.98	0.95	0.93	0.97	0.04	0.99	0.97	0.96	0.99	1	0	1	0.01	0.09	0.97	0
ch02	4.10635e+07	0	1	0	0	0.07	0.98	0.96	0.01	0.98	0.96	0.61	0.95	0.96	0.98	0.94	0.96	0.63	0.97	0	0.98	0.97	0.98	0.97	0.96	0.95	1	0	0.05	0.98	0.98	0.99	0.95	0.98	0.95	0.92	0.97	0.04	0.99	0.97	0.96	0.99	1	0	1	0.01	0.11	0.97	0
ch02	4.10665e+07	0	1	0	0	0.07	0.98	0.96	0.01	0.98	0.96	0.6	0.95	0.97	0.98	0.94	0.96	0.64	0.97	0	0.98	0.97	0.98	0.97	0.96	0.95	1	0	0.05	0.98	0.98	0.99	0.95	0.98	0.95	0.93	0.97	0.04	0.99	0.97	0.96	0.99	1	0	1	0.01	0.11	0.98	0
ch02	4.10724e+07	0	1	0	0	0.06	0.98	0.96	0.01	0.98	0.96	0.58	0.95	0.97	0.98	0.94	0.96	0.65	0.97	0	0.98	0.97	0.98	0.97	0.96	0.95	1	0	0.05	0.98	0.98	0.99	0.96	0.98	0.95	0.94	0.97	0.04	0.99	0.97	0.96	0.99	1	0	1	0.01	0.11	0.98	0
ch02	4.10754e+07	0	1	0	0	0.06	0.98	0.96	0.01	0.98	0.96	0.57	0.95	0.97	0.98	0.94	0.96	0.66	0.97	0	0.98	0.97	0.98	0.97	0.96	0.95	1	0	0.05	0.98	0.98	0.99	0.96	0.98	0.95	0.94	0.97	0.04	0.99	0.97	0.96	0.99	1	0	1	0.01	0.11	0.98	0
ch02	4.10785e+07	0	1	0	0	0.06	0.98	0.96	0.01	0.98	0.96	0.56	0.95	0.97	0.98	0.94	0.96	0.67	0.97	0	0.98	0.97	0.98	0.97	0.96	0.95	1	0	0.05	0.98	0.98	0.99	0.96	0.98	0.95	0.94	0.97	0.04	0.99	0.97	0.96	0.99	1	0	1	0.01	0.11	0.98	0
ch02	4.10816e+07	0	1	0	0	0.06	0.98	0.96	0.01	0.98	0.96	0.55	0.95	0.97	0.98	0.94	0.96	0.68	0.97	0	0.98	0.97	0.98	0.97	0.96	0.95	1	0	0.04	0.98	0.98	0.99	0.96	0.98	0.95	0.94	0.97	0.04	0.99	0.97	0.95	0.99	1	0	1	0.01	0.11	0.98	0
ch02	4.10847e+07	0	1	0	0	0.05	0.98	0.96	0.01	0.98	0.96	0.54	0.95	0.96	0.98	0.94	0.96	0.69	0.97	0	0.98	0.97	0.98	0.97	0.95	0.95	1	0	0.04	0.97	0.98	0.99	0.96	0.98	0.95	0.94	0.97	0.04	0.99	0.97	0.95	0.99	1	0	1	0.01	0.11	0.98	0
ch02	4.10892e+07	0	1	0	0	0.05	0.98	0.95	0.01	0.98	0.95	0.53	0.95	0.96	0.97	0.94	0.96	0.7	0.97	0.01	0.98	0.97	0.98	0.97	0.94	0.95	1	0	0.03	0.96	0.98	0.99	0.96	0.98	0.95	0.94	0.97	0.04	0.99	0.97	0.95	0.99	1	0	1	0.01	0.1	0.98	0
ch02	4.10981e+07	0	1	0	0	0.03	0.98	0.93	0.01	0.98	0.95	0.51	0.95	0.96	0.97	0.93	0.96	0.72	0.97	0.03	0.98	0.97	0.98	0.97	0.93	0.95	1	0	0.03	0.94	0.98	0.99	0.96	0.98	0.95	0.93	0.97	0.04	0.98	0.97	0.94	0.99	1	0	1	0.01	0.09	0.98	0
ch02	4.11026e+07	0	1	0	0	0.03	0.98	0.92	0.01	0.98	0.95	0.5	0.95	0.96	0.97	0.93	0.96	0.73	0.97	0.04	0.98	0.97	0.98	0.97	0.93	0.95	1	0	0.03	0.94	0.98	0.99	0.96	0.98	0.95	0.92	0.97	0.04	0.98	0.97	0.94	0.99	1	0	1	0.01	0.09	0.98	0
ch02	4.12961e+07	0	1	0	0	0.05	0.95	0.51	0	0.98	0.94	0.08	0.96	0.66	0.94	0.94	0.96	0.98	0.98	0.46	0.98	0.96	0.98	0.97	0.94	0.96	0.99	0	0.11	0.93	0.99	0.99	0.96	0.96	0.94	0.9	0.95	0.03	0.98	0.96	0.92	0.98	0.99	0	0.99	0	0.09	0.98	0
ch02	4.1301e+07	0	1	0	0	0.05	0.95	0.5	0	0.98	0.94	0.07	0.96	0.65	0.94	0.94	0.96	0.98	0.98	0.47	0.98	0.96	0.98	0.97	0.94	0.97	0.99	0	0.11	0.93	0.99	0.99	0.97	0.96	0.94	0.91	0.95	0.03	0.98	0.96	0.92	0.98	0.99	0	0.99	0	0.09	0.98	0
ch02	4.13162e+07	0	1	0	0	0.06	0.95	0.48	0	0.99	0.94	0.05	0.97	0.62	0.94	0.94	0.97	0.98	0.98	0.5	0.98	0.97	0.98	0.98	0.94	0.97	0.99	0	0.13	0.93	0.99	0.99	0.97	0.96	0.95	0.91	0.96	0.04	0.98	0.96	0.92	0.98	0.99	0	0.99	0	0.09	0.98	0
ch02	41321375	0	1	0	0	0.06	0.95	0.47	0	0.99	0.94	0.04	0.97	0.61	0.94	0.94	0.97	0.98	0.98	0.51	0.98	0.97	0.98	0.98	0.94	0.97	0.99	0	0.13	0.93	0.99	0.99	0.97	0.96	0.95	0.91	0.96	0.04	0.98	0.96	0.92	0.98	0.99	0	0.99	0	0.09	0.98	0
ch02	4.13822e+07	0	1	0	0	0.06	0.96	0.37	0	0.99	0.96	0	0.98	0.51	0.96	0.96	0.99	0.98	0.98	0.62	0.92	0.99	1	0.99	0.95	0.99	0.99	0	0.12	0.94	1	0.98	0.97	0.98	0.98	0.91	0.98	0.04	0.99	0.98	0.95	0.99	0.99	0	0.99	0	0.1	0.98	0
ch02	4.13879e+07	0	1	0	0	0.06	0.96	0.36	0	0.99	0.96	0	0.98	0.5	0.96	0.96	0.99	0.98	0.98	0.63	0.91	0.99	1	0.99	0.95	0.99	0.99	0	0.12	0.94	1	0.98	0.97	0.98	0.98	0.91	0.98	0.04	0.99	0.98	0.95	0.99	0.99	0	0.99	0	0.1	0.98	0
ch02	4.13936e+07	0	1	0	0	0.06	0.96	0.35	0	0.99	0.96	0	0.98	0.49	0.96	0.97	0.99	0.99	0.98	0.64	0.9	0.99	1	0.99	0.95	0.99	0.99	0	0.12	0.94	1	0.98	0.97	0.98	0.98	0.91	0.98	0.04	0.99	0.98	0.95	0.99	0.99	0	0.99	0	0.09	0.98	0
ch02	4.13992e+07	0	1	0	0	0.06	0.96	0.34	0	0.99	0.96	0	0.98	0.48	0.96	0.97	0.99	0.99	0.98	0.65	0.89	0.99	1	0.99	0.95	0.99	0.99	0	0.12	0.94	1	0.98	0.97	0.98	0.98	0.91	0.98	0.04	0.99	0.98	0.95	0.99	0.99	0	0.99	0	0.08	0.98	0
ch02	4.14049e+07	0	1	0	0	0.06	0.96	0.33	0	0.99	0.96	0	0.98	0.47	0.96	0.97	0.99	0.99	0.98	0.66	0.88	0.99	1	0.99	0.95	0.99	0.99	0	0.12	0.94	1	0.98	0.97	0.98	0.98	0.91	0.98	0.04	0.99	0.98	0.95	0.99	0.99	0	0.99	0	0.08	0.98	0
ch02	4.16356e+07	0	1	0	0	0.05	0.96	0	0.01	0.99	0.99	0	0.98	0.12	0.97	0.99	0.98	0.99	0.98	0.98	0.51	0.96	1	0.99	1	0.98	0.99	0	0.15	0.98	0.99	0.99	0.95	0.98	0.99	0.95	0.98	0.06	1	0.96	0.95	0.99	0.96	0	0.98	0	0.05	0.99	0
ch02	4.16411e+07	0	1	0	0	0.05	0.96	0	0.01	0.99	0.99	0	0.98	0.11	0.97	0.99	0.98	0.99	0.98	0.98	0.5	0.96	1	0.99	1	0.98	0.99	0	0.15	0.98	0.99	0.99	0.95	0.98	0.99	0.96	0.98	0.06	1	0.96	0.95	0.99	0.96	0	0.98	0	0.05	0.99	0
ch02	4.20664e+07	0	1	0	0.04	0.03	0.51	0.04	0.01	0.98	0.95	0.04	0.94	0.01	0.95	0.95	0.93	0.98	0.93	0.91	0.01	0.94	0.99	0.97	0.98	0.95	0.96	0.01	0.11	0.94	0.95	0.96	0.89	1	0.98	0.95	0.96	0.09	0.95	0.93	0.95	0.98	0.97	0.04	0.93	0.03	0.01	0.99	0.03
ch02	42075240	0	1	0	0.04	0.03	0.5	0.04	0.01	0.97	0.95	0.04	0.93	0.01	0.95	0.95	0.93	0.98	0.93	0.91	0.01	0.94	0.99	0.96	0.98	0.95	0.96	0.01	0.11	0.94	0.95	0.95	0.89	1	0.98	0.94	0.96	0.09	0.95	0.93	0.95	0.98	0.97	0.04	0.92	0.03	0.01	0.99	0.03
ch02	4.21641e+07	0	1	0	0.04	0.03	0.41	0.04	0.01	0.97	0.94	0.04	0.94	0.01	0.93	0.95	0.92	0.98	0.93	0.9	0.01	0.95	0.99	0.97	0.98	0.96	0.96	0.01	0.11	0.95	0.96	0.95	0.88	0.99	0.98	0.91	0.96	0.09	0.95	0.93	0.94	0.98	0.98	0.04	0.92	0.03	0.01	0.98	0.03
ch02	4.21731e+07	0	1	0	0.04	0.03	0.4	0.04	0.01	0.97	0.94	0.04	0.94	0.01	0.92	0.95	0.92	0.97	0.93	0.9	0.01	0.95	0.99	0.97	0.97	0.95	0.96	0.01	0.11	0.95	0.96	0.95	0.88	0.98	0.98	0.9	0.96	0.09	0.95	0.93	0.94	0.98	0.98	0.04	0.92	0.03	0.01	0.98	0.03
ch02	4.26159e+07	0	1	0	0.04	0.04	0.02	0.04	0	0.98	0.94	0.04	0.94	0.01	0.91	0.94	0.93	0.97	0.8	0.91	0.01	0.94	0.96	0.97	0.93	0.94	0.65	0.01	0.11	0.91	0.96	0.93	0.88	0.98	0.96	0.87	0.95	0.07	0.94	0.92	0.89	0.97	1	0.04	0.92	0.03	0.04	0.96	0.03
ch02	4.26232e+07	0	1	0	0.04	0.05	0.02	0.04	0	0.98	0.94	0.04	0.94	0	0.91	0.94	0.93	0.97	0.79	0.91	0.01	0.94	0.96	0.97	0.93	0.95	0.64	0.01	0.11	0.91	0.96	0.93	0.88	0.98	0.96	0.87	0.95	0.07	0.94	0.92	0.89	0.97	1	0.04	0.92	0.03	0.04	0.96	0.03
ch02	4.26529e+07	0	1	0	0.04	0.05	0.02	0.04	0	0.98	0.94	0.04	0.95	0	0.91	0.94	0.93	0.97	0.75	0.92	0.01	0.95	0.96	0.97	0.93	0.95	0.6	0.01	0.11	0.92	0.96	0.94	0.89	0.98	0.97	0.87	0.95	0.06	0.94	0.93	0.89	0.97	1	0.04	0.93	0.03	0.04	0.96	0.03
ch02	4.26605e+07	0	1	0	0.04	0.05	0.02	0.04	0	0.98	0.94	0.04	0.95	0	0.91	0.94	0.93	0.97	0.74	0.92	0.01	0.95	0.96	0.97	0.93	0.95	0.59	0.01	0.1	0.92	0.96	0.94	0.89	0.98	0.97	0.87	0.95	0.06	0.94	0.93	0.89	0.97	1	0.04	0.93	0.03	0.04	0.96	0.03
ch02	4.27215e+07	0	1	0	0.04	0.05	0.02	0.04	0	0.98	0.94	0.04	0.94	0	0.9	0.95	0.93	0.97	0.68	0.9	0.01	0.94	0.96	0.89	0.92	0.95	0.51	0.01	0.1	0.92	0.96	0.94	0.9	0.98	0.96	0.86	0.94	0.06	0.94	0.93	0.89	0.97	1	0.04	0.93	0.03	0.04	0.96	0.03
ch02	4.27291e+07	0	1	0	0.04	0.05	0.02	0.04	0	0.98	0.94	0.04	0.94	0	0.9	0.95	0.93	0.97	0.67	0.9	0.01	0.95	0.96	0.88	0.92	0.95	0.5	0.01	0.1	0.92	0.96	0.94	0.9	0.98	0.95	0.86	0.94	0.06	0.94	0.93	0.89	0.97	1	0.04	0.93	0.03	0.05	0.96	0.03
ch02	4.28648e+07	0	1	0	0	0.08	0	0	0	0.99	0.99	0	0.97	0	0.96	0.97	0.98	0.99	0.51	0.95	0	0.95	0.97	0.73	0.93	0.95	0.32	0	0.09	0.95	0.99	0.98	0.93	0.99	0.95	0.91	0.97	0.04	0.99	0.97	0.9	0.98	1	0	0.99	0	0.05	0.96	0
ch02	4.287e+07	0	1	0	0	0.08	0	0	0	0.99	0.99	0	0.97	0	0.96	0.97	0.99	0.99	0.5	0.95	0	0.95	0.97	0.72	0.93	0.95	0.31	0	0.1	0.95	0.99	0.98	0.93	0.99	0.95	0.91	0.97	0.04	0.99	0.97	0.9	0.98	1	0	0.99	0	0.05	0.96	0
ch02	4.29654e+07	0	1	0	0	0.09	0	0	0	0.99	0.99	0	0.97	0	0.99	0.98	1	1	0.32	0.96	0	0.94	0.98	0.59	0.93	0.93	0.13	0	0.11	0.94	0.99	0.99	0.94	1	0.95	0.94	0.97	0.03	1	0.98	0.95	0.99	0.99	0	0.98	0	0.07	0.96	0
ch02	4.2971e+07	0	1	0	0	0.09	0	0	0	0.99	1	0	0.97	0	0.99	0.98	1	1	0.31	0.96	0	0.94	0.99	0.58	0.93	0.93	0.12	0	0.11	0.95	0.99	0.99	0.95	1	0.95	0.94	0.97	0.03	1	0.98	0.95	0.99	0.99	0	0.98	0	0.07	0.97	0
ch02	4.29762e+07	0	1	0	0	0.09	0	0	0	0.99	1	0	0.97	0	0.99	0.97	0.99	1	0.3	0.96	0	0.95	0.99	0.57	0.94	0.93	0.11	0	0.1	0.95	0.99	0.99	0.95	1	0.95	0.94	0.97	0.03	1	0.99	0.96	0.99	0.98	0	0.98	0	0.07	0.97	0
ch02	4.30213e+07	0	1	0	0	0.08	0	0	0	0.99	1	0	0.96	0	0.99	0.97	0.99	1	0.23	0.96	0	0.97	0.99	0.51	0.94	0.91	0.03	0	0.1	0.96	0.99	0.99	0.95	0.99	0.94	0.94	0.97	0.04	1	0.99	0.97	0.99	0.98	0	0.97	0	0.08	0.97	0
ch02	4.3027e+07	0	1	0	0	0.08	0	0	0	0.99	1	0	0.96	0	0.99	0.97	0.99	1	0.22	0.96	0	0.98	0.99	0.5	0.94	0.91	0.02	0	0.1	0.96	0.99	0.99	0.95	0.99	0.94	0.95	0.97	0.04	1	0.99	0.98	0.99	0.98	0	0.97	0	0.08	0.98	0
ch02	4.31955e+07	0	1	0	0	0.08	0	0	0	0.99	0.98	0.01	0.95	0	0.98	0.96	0.96	0.99	0.04	0.96	0	0.96	1	0.22	0.97	0.93	0.01	0	0.07	0.95	0.97	0.98	0.93	0.97	0.93	0.92	0.95	0.07	1	0.74	0.95	0.98	0.98	0	0.95	0	0.07	0.97	0
ch02	4.32011e+07	0	1	0	0	0.08	0	0	0	0.99	0.98	0.01	0.95	0	0.98	0.97	0.96	0.99	0.04	0.97	0	0.96	1	0.22	0.97	0.93	0.01	0	0.07	0.95	0.97	0.98	0.93	0.97	0.94	0.93	0.96	0.07	1	0.74	0.96	0.99	0.98	0	0.96	0	0.07	0.97	0
ch02	4.32068e+07	0	1	0	0	0.08	0	0	0	0.99	0.98	0.01	0.95	0	0.98	0.97	0.96	0.99	0.04	0.97	0	0.96	1	0.21	0.97	0.93	0.01	0	0.07	0.95	0.97	0.98	0.93	0.97	0.94	0.93	0.96	0.07	1	0.73	0.96	0.99	0.98	0	0.96	0	0.06	0.97	0
ch02	4.32125e+07	0	1	0	0	0.08	0	0	0	0.99	0.98	0.01	0.95	0	0.98	0.97	0.96	0.99	0.04	0.97	0	0.96	1	0.2	0.97	0.93	0.01	0	0.07	0.95	0.97	0.98	0.93	0.97	0.94	0.93	0.96	0.07	1	0.72	0.96	0.99	0.98	0	0.96	0	0.05	0.97	0
ch02	4.33344e+07	0	1	0	0	0.07	0	0	0	0.99	0.98	0.01	0.98	0	0.98	0.97	0.95	0.99	0.02	0.99	0	0.96	1	0.16	0.99	0.92	0.01	0	0.06	0.95	0.97	0.98	0.94	0.97	0.97	0.97	0.97	0.08	1	0.51	0.96	0.99	0.98	0	0.96	0	0.04	0.97	0
ch02	4.33404e+07	0	1	0	0	0.06	0	0	0	0.99	0.98	0.01	0.97	0	0.98	0.97	0.95	0.99	0.02	0.99	0	0.96	1	0.15	0.99	0.91	0.01	0	0.05	0.95	0.97	0.98	0.94	0.97	0.97	0.97	0.97	0.07	1	0.5	0.96	0.99	0.98	0	0.96	0	0.04	0.97	0
ch02	4.36788e+07	0	1	0	0	0.07	0	0	0	0.95	0.99	0.01	0.95	0	0.96	0.99	0.98	0.98	0	0.98	0	0.93	1	0.09	0.98	0.96	0	0	0.03	0.95	1	0.95	0.91	0.97	0.97	0.93	0.96	0.06	0.99	0.09	0.95	0.98	0.96	0	0.99	0	0.01	0.96	0
ch02	4.36822e+07	0	1	0	0	0.07	0	0	0	0.95	0.99	0.01	0.95	0	0.96	0.99	0.98	0.98	0	0.98	0	0.93	1	0.09	0.98	0.96	0	0	0.03	0.95	1	0.95	0.91	0.97	0.97	0.93	0.96	0.06	0.99	0.09	0.95	0.98	0.96	0	0.99	0	0.01	0.96	0
ch02	4.36856e+07	0	1	0	0	0.07	0	0	0	0.95	0.99	0.01	0.95	0	0.96	0.99	0.98	0.98	0	0.98	0	0.93	1	0.1	0.98	0.96	0	0	0.03	0.95	1	0.95	0.91	0.97	0.97	0.93	0.96	0.06	0.99	0.09	0.95	0.98	0.96	0	0.99	0	0.01	0.96	0
ch02	4.36889e+07	0	1	0	0	0.07	0	0	0	0.95	0.99	0.01	0.95	0	0.96	0.99	0.98	0.98	0	0.98	0	0.93	1	0.1	0.98	0.96	0	0	0.03	0.95	1	0.95	0.91	0.97	0.97	0.93	0.96	0.05	0.99	0.08	0.95	0.98	0.96	0	0.99	0	0.01	0.96	0
ch02	4.39101e+07	0	1	0	0	0.09	0.03	0.03	0	0.94	0.95	0.02	0.91	0.5	0.97	0.98	0.99	0.97	0.01	0.99	0	0.94	0.99	0.1	0.96	0.96	0	0	0.06	0.92	0.98	0.95	0.9	0.96	0.96	0.93	0.96	0.05	0.98	0.07	0.95	0.98	0.96	0	0.98	0	0.02	0.98	0
ch02	4.39144e+07	0	1	0	0	0.09	0.03	0.03	0	0.94	0.95	0.02	0.91	0.51	0.97	0.98	0.99	0.97	0.01	0.99	0	0.94	0.99	0.1	0.97	0.96	0	0	0.06	0.92	0.98	0.95	0.89	0.97	0.96	0.93	0.96	0.05	0.98	0.07	0.95	0.98	0.96	0	0.98	0	0.02	0.98	0
ch02	4.41121e+07	0	1	0	0	0.03	0.07	0.05	0	0.95	0.91	0.02	0.91	0.9	0.98	0.98	0.99	0.99	0.01	0.98	0	0.98	0.95	0.17	0.68	0.96	0	0	0.11	0.95	0.97	0.96	0.51	0.96	0.96	0.97	0.97	0.05	0.97	0.06	0.99	0.94	0.99	0	0.98	0	0.03	0.98	0
ch02	4.41171e+07	0	1	0	0	0.04	0.07	0.05	0	0.95	0.91	0.02	0.9	0.91	0.98	0.98	0.99	0.99	0.01	0.98	0	0.98	0.95	0.17	0.67	0.95	0	0	0.11	0.95	0.97	0.96	0.5	0.96	0.96	0.97	0.97	0.05	0.97	0.06	0.99	0.94	0.99	0	0.98	0	0.03	0.98	0
ch02	4.42221e+07	0	1	0	0	0.04	0.07	0.06	0	0.96	0.92	0.01	0.92	0.95	0.98	0.98	0.99	0.99	0.01	0.99	0	0.97	0.95	0.13	0.51	0.94	0	0	0.1	0.96	0.98	0.97	0.32	0.98	0.97	0.96	0.98	0.05	0.98	0.08	0.99	0.95	0.99	0	0.99	0	0.03	0.98	0
ch02	4.42272e+07	0	1	0	0	0.04	0.07	0.06	0	0.96	0.92	0.01	0.92	0.95	0.98	0.98	0.99	0.99	0.01	0.99	0	0.97	0.95	0.14	0.5	0.94	0	0	0.1	0.96	0.98	0.97	0.31	0.98	0.97	0.96	0.98	0.05	0.98	0.08	0.99	0.95	0.99	0	0.99	0	0.03	0.98	0
ch02	4.43836e+07	0	1	0	0	0.04	0.06	0.05	0	0.95	0.93	0.02	0.91	0.91	0.96	0.96	0.96	0.96	0.02	0.94	0	0.94	0.95	0.42	0.27	0.93	0	0	0.15	0.91	0.94	0.93	0.05	0.96	0.98	0.9	0.97	0.05	0.95	0.05	0.95	0.92	0.97	0	0.99	0	0.05	0.94	0
ch02	4.43884e+07	0	1	0	0	0.04	0.06	0.05	0	0.95	0.93	0.02	0.91	0.91	0.96	0.96	0.96	0.96	0.02	0.94	0	0.94	0.95	0.42	0.27	0.93	0	0	0.16	0.9	0.94	0.93	0.05	0.96	0.98	0.9	0.97	0.05	0.95	0.05	0.95	0.92	0.97	0	0.99	0	0.06	0.94	0
ch02	4.43928e+07	0	1	0	0	0.04	0.06	0.05	0	0.95	0.93	0.02	0.9	0.9	0.96	0.95	0.95	0.96	0.02	0.94	0	0.94	0.94	0.43	0.26	0.93	0	0	0.16	0.89	0.94	0.92	0.04	0.96	0.97	0.9	0.97	0.05	0.95	0.05	0.94	0.92	0.97	0	0.99	0	0.06	0.94	0
ch02	4.43973e+07	0	1	0	0	0.04	0.06	0.05	0	0.95	0.93	0.02	0.9	0.9	0.96	0.95	0.95	0.96	0.02	0.94	0	0.94	0.94	0.44	0.25	0.93	0	0	0.16	0.88	0.94	0.92	0.03	0.96	0.97	0.9	0.96	0.05	0.95	0.06	0.94	0.92	0.97	0	0.99	0	0.06	0.94	0
ch02	4.44298e+07	0	1	0	0	0.04	0.06	0.03	0	0.95	0.93	0.02	0.9	0.9	0.96	0.95	0.95	0.96	0.02	0.94	0	0.94	0.94	0.5	0.19	0.93	0	0	0.15	0.81	0.94	0.92	0.02	0.96	0.97	0.9	0.95	0.05	0.95	0.08	0.94	0.92	0.97	0	0.99	0	0.06	0.94	0
ch02	4.44346e+07	0	1	0	0	0.04	0.06	0.03	0	0.95	0.93	0.02	0.9	0.91	0.96	0.95	0.95	0.96	0.02	0.95	0	0.94	0.94	0.51	0.18	0.93	0	0	0.15	0.8	0.94	0.92	0.02	0.96	0.98	0.91	0.95	0.05	0.96	0.08	0.94	0.92	0.97	0	0.99	0	0.06	0.94	0
ch02	4.44582e+07	0	1	0	0	0.04	0.05	0.03	0	0.95	0.95	0.02	0.92	0.91	0.96	0.95	0.94	0.96	0.02	0.95	0	0.94	0.95	0.56	0.19	0.94	0	0	0.17	0.75	0.94	0.92	0.02	0.96	0.98	0.91	0.95	0.05	0.96	0.1	0.94	0.92	0.97	0	0.99	0	0.07	0.94	0
ch02	4.44632e+07	0	1	0	0	0.04	0.05	0.03	0	0.95	0.95	0.02	0.92	0.91	0.96	0.95	0.94	0.96	0.02	0.95	0	0.94	0.95	0.57	0.2	0.94	0	0	0.18	0.74	0.94	0.92	0.02	0.96	0.98	0.91	0.95	0.05	0.96	0.1	0.94	0.92	0.97	0	0.99	0	0.07	0.94	0
ch02	4.44878e+07	0	1	0	0	0.06	0.05	0.03	0	0.96	0.95	0.02	0.93	0.92	0.96	0.95	0.94	0.96	0.02	0.95	0	0.94	0.95	0.61	0.2	0.93	0	0	0.16	0.7	0.94	0.93	0.03	0.97	0.98	0.91	0.95	0.05	0.96	0.09	0.95	0.93	0.97	0	0.99	0	0.07	0.95	0
ch02	4.44926e+07	0	1	0	0	0.06	0.05	0.03	0	0.96	0.95	0.02	0.92	0.92	0.96	0.95	0.94	0.96	0.02	0.95	0	0.94	0.95	0.61	0.19	0.93	0	0	0.17	0.69	0.94	0.93	0.03	0.97	0.98	0.91	0.95	0.05	0.96	0.09	0.95	0.93	0.97	0	0.99	0	0.07	0.95	0
ch02	4.45612e+07	0	1	0	0	0.06	0.05	0.03	0	0.98	0.98	0.02	0.91	0.93	0.96	0.96	0.95	0.96	0.03	0.95	0	0.95	0.98	0.74	0.23	0.93	0	0	0.17	0.52	0.95	0.95	0.03	0.98	0.99	0.92	0.96	0.03	0.96	0.09	0.93	0.97	0.97	0	0.98	0	0.07	0.95	0
ch02	4.45647e+07	0	1	0	0	0.06	0.05	0.03	0	0.98	0.98	0.02	0.91	0.93	0.96	0.96	0.95	0.96	0.03	0.95	0	0.95	0.98	0.74	0.23	0.93	0	0	0.16	0.51	0.95	0.95	0.03	0.98	0.99	0.92	0.96	0.03	0.96	0.1	0.93	0.97	0.97	0	0.98	0	0.07	0.95	0
ch02	4.45683e+07	0	1	0	0	0.06	0.05	0.03	0	0.98	0.98	0.02	0.91	0.93	0.96	0.96	0.95	0.96	0.03	0.95	0	0.95	0.98	0.74	0.23	0.93	0	0	0.15	0.5	0.95	0.95	0.03	0.98	0.99	0.92	0.96	0.03	0.96	0.1	0.93	0.97	0.97	0	0.98	0	0.07	0.95	0
ch02	4.45913e+07	0	1	0	0	0.05	0.03	0.03	0	0.98	0.98	0.02	0.91	0.93	0.96	0.95	0.95	0.95	0.04	0.94	0	0.95	0.97	0.79	0.24	0.94	0	0	0.15	0.44	0.95	0.94	0.02	0.98	0.98	0.91	0.96	0.03	0.96	0.1	0.93	0.96	0.97	0	0.98	0	0.07	0.95	0
ch02	4.45953e+07	0	1	0	0	0.04	0.03	0.03	0	0.98	0.98	0.02	0.92	0.93	0.96	0.95	0.95	0.95	0.04	0.94	0	0.95	0.97	0.8	0.24	0.95	0	0	0.15	0.43	0.95	0.94	0.02	0.98	0.98	0.91	0.96	0.03	0.96	0.1	0.93	0.96	0.97	0	0.98	0	0.07	0.95	0
ch02	4.45993e+07	0	1	0	0	0.04	0.03	0.03	0	0.98	0.98	0.02	0.92	0.93	0.96	0.95	0.95	0.95	0.04	0.94	0	0.95	0.97	0.81	0.24	0.95	0	0	0.15	0.42	0.95	0.94	0.02	0.98	0.98	0.91	0.96	0.03	0.96	0.09	0.93	0.96	0.97	0	0.98	0	0.07	0.95	0
ch02	4.46034e+07	0	1	0	0	0.04	0.03	0.03	0	0.98	0.98	0.02	0.91	0.93	0.96	0.95	0.95	0.95	0.04	0.94	0	0.95	0.97	0.82	0.24	0.95	0	0	0.15	0.41	0.95	0.94	0.02	0.98	0.98	0.91	0.96	0.03	0.96	0.09	0.93	0.96	0.97	0	0.98	0	0.07	0.95	0
ch02	4.46072e+07	0	1	0	0	0.03	0.03	0.02	0	0.98	0.98	0.02	0.91	0.93	0.96	0.95	0.95	0.95	0.04	0.94	0	0.95	0.97	0.83	0.23	0.95	0	0	0.15	0.4	0.95	0.94	0.02	0.98	0.98	0.91	0.96	0.02	0.96	0.09	0.93	0.96	0.97	0	0.98	0	0.07	0.95	0
ch02	4.4641e+07	0	1	0	0	0.05	0.03	0.02	0	0.98	0.98	0.02	0.91	0.93	0.96	0.95	0.95	0.95	0.04	0.94	0	0.96	0.97	0.93	0.25	0.95	0	0	0.16	0.3	0.95	0.94	0.02	0.98	0.98	0.92	0.96	0.02	0.96	0.09	0.93	0.96	0.97	0	0.98	0	0.07	0.96	0
ch02	4.46443e+07	0	1	0	0	0.06	0.03	0.02	0	0.98	0.98	0.02	0.91	0.93	0.96	0.95	0.95	0.95	0.04	0.94	0	0.96	0.97	0.94	0.25	0.95	0	0	0.17	0.29	0.95	0.94	0.02	0.98	0.98	0.92	0.96	0.03	0.96	0.09	0.93	0.96	0.97	0	0.98	0	0.07	0.96	0
ch02	4.46923e+07	0	1	0	0	0.07	0.03	0.02	0	0.98	0.97	0.02	0.91	0.96	0.95	0.96	0.96	0.98	0.05	0.97	0	0.98	0.97	0.99	0.26	0.97	0	0	0.15	0.16	0.97	0.96	0.02	0.98	0.98	0.94	0.96	0.03	0.99	0.09	0.94	0.97	0.98	0	0.98	0	0.07	0.99	0
ch02	4.46955e+07	0	1	0	0	0.08	0.03	0.03	0	0.98	0.97	0.02	0.91	0.96	0.95	0.96	0.96	0.98	0.05	0.97	0	0.98	0.97	0.99	0.27	0.97	0	0	0.16	0.15	0.97	0.96	0.02	0.98	0.98	0.94	0.96	0.03	0.99	0.09	0.94	0.97	0.98	0	0.98	0	0.07	0.99	0
ch02	4.47679e+07	0	1	0	0	0.08	0.01	0.02	0	1	0.99	0	0.94	0.98	0.98	0.98	0.99	0.99	0.05	0.99	0	0.99	0.99	0.99	0.26	0.96	0	0	0.12	0	0.99	0.99	0.02	1	0.99	0.98	0.96	0.04	0.98	0.11	0.96	0.98	1	0	0.99	0	0.04	1	0
ch02	4.47713e+07	0	1	0	0	0.08	0.01	0.02	0	1	0.99	0	0.94	0.98	0.98	0.98	0.99	0.99	0.05	0.99	0	0.99	0.99	0.99	0.27	0.96	0	0	0.13	0	0.99	0.99	0.02	1	0.99	0.98	0.97	0.05	0.98	0.1	0.96	0.98	1	0	0.99	0	0.04	1	0
ch02	4.47747e+07	0	1	0	0	0.08	0.01	0.02	0	1	0.99	0	0.94	0.98	0.98	0.98	0.99	0.99	0.05	0.99	0	0.99	0.99	0.99	0.28	0.96	0	0	0.13	0	0.99	0.99	0.02	1	0.99	0.98	0.98	0.05	0.98	0.09	0.96	0.98	1	0	0.99	0	0.04	1	0
ch02	4.47779e+07	0	1	0	0	0.08	0.01	0.02	0	1	0.99	0	0.94	0.98	0.98	0.97	0.99	0.99	0.05	0.99	0	0.99	0.99	0.99	0.28	0.96	0	0	0.13	0	0.99	0.99	0.02	1	0.99	0.98	0.98	0.05	0.98	0.09	0.96	0.98	1	0	0.99	0	0.04	1	0
ch02	4.47873e+07	0	1	0	0	0.09	0.01	0.02	0	1	0.99	0	0.94	0.98	0.98	0.97	0.99	0.99	0.05	0.99	0	0.99	0.99	0.99	0.27	0.96	0	0	0.13	0	0.99	0.99	0.02	1	0.99	0.98	0.98	0.05	0.98	0.08	0.96	0.98	1	0	0.99	0	0.03	1	0
ch02	4.47906e+07	0	1	0	0	0.09	0.01	0.02	0	1	0.99	0	0.94	0.98	0.98	0.97	0.99	0.99	0.05	0.99	0	0.99	0.99	0.99	0.27	0.96	0	0	0.13	0	0.99	0.99	0.02	1	0.99	0.98	0.98	0.05	0.98	0.08	0.96	0.98	1	0	0.99	0	0.03	1	0
ch02	4.47938e+07	0	1	0	0	0.09	0.01	0.02	0	1	0.99	0	0.93	0.98	0.98	0.97	0.99	0.99	0.05	0.99	0	0.99	0.99	0.99	0.27	0.96	0	0	0.13	0	0.99	0.99	0.02	1	0.99	0.98	0.98	0.05	0.98	0.08	0.96	0.98	1	0	0.98	0	0.03	1	0
ch02	4.47971e+07	0	1	0	0	0.09	0.01	0.02	0	1	0.99	0	0.92	0.98	0.98	0.97	0.99	0.99	0.05	0.99	0	0.99	0.99	0.99	0.27	0.96	0	0	0.14	0	0.99	0.99	0.02	1	0.99	0.98	0.98	0.05	0.98	0.08	0.96	0.98	1	0	0.98	0	0.03	1	0
ch02	4.4878e+07	0	1	0	0	0.08	0.01	0.02	0	0.98	0.78	0	0.88	0.87	0.97	0.93	0.98	0.96	0.05	0.96	0	0.93	0.93	0.98	0.23	0.93	0	0	0.12	0	0.97	0.97	0.01	0.99	0.96	0.97	0.97	0.05	0.93	0.04	0.96	0.96	0.97	0	0.97	0	0.01	0.98	0
ch02	4.4882e+07	0	1	0	0	0.08	0.01	0.02	0	0.98	0.77	0	0.88	0.86	0.97	0.93	0.98	0.96	0.05	0.96	0	0.93	0.92	0.98	0.22	0.93	0	0	0.12	0	0.97	0.97	0.01	0.99	0.96	0.97	0.97	0.05	0.93	0.04	0.96	0.96	0.97	0	0.97	0	0.01	0.98	0
ch02	4.49017e+07	0	1	0	0	0.08	0	0.02	0	0.98	0.72	0	0.89	0.81	0.97	0.93	0.98	0.96	0.04	0.96	0	0.93	0.87	0.98	0.2	0.93	0	0	0.11	0	0.97	0.97	0.01	0.99	0.96	0.97	0.97	0.05	0.93	0.04	0.96	0.96	0.97	0	0.98	0	0.01	0.98	0
ch02	4.49059e+07	0	1	0	0	0.08	0	0.02	0	0.98	0.71	0	0.89	0.8	0.97	0.93	0.98	0.96	0.04	0.96	0	0.93	0.86	0.98	0.2	0.93	0	0	0.12	0	0.97	0.97	0.01	0.99	0.96	0.97	0.97	0.05	0.93	0.03	0.96	0.96	0.97	0	0.98	0	0.01	0.98	0
ch02	4.49343e+07	0	1	0	0	0.08	0	0.02	0	0.98	0.64	0	0.9	0.73	0.97	0.94	0.98	0.97	0.03	0.97	0	0.93	0.8	0.98	0.2	0.92	0	0	0.12	0	0.97	0.98	0.01	0.99	0.97	0.98	0.97	0.05	0.91	0.03	0.96	0.97	0.97	0	0.98	0	0.01	0.98	0
ch02	4.49386e+07	0	1	0	0	0.08	0	0.02	0	0.98	0.63	0	0.9	0.72	0.97	0.94	0.98	0.97	0.03	0.97	0	0.93	0.79	0.97	0.2	0.92	0	0	0.12	0	0.97	0.98	0.01	0.99	0.97	0.98	0.97	0.05	0.91	0.03	0.96	0.97	0.97	0	0.98	0	0.01	0.98	0
ch02	4.4947e+07	0	1	0	0	0.08	0	0.02	0	0.98	0.61	0	0.91	0.7	0.97	0.94	0.98	0.97	0.03	0.97	0	0.93	0.77	0.97	0.2	0.92	0	0	0.13	0	0.96	0.98	0.01	0.99	0.97	0.98	0.97	0.05	0.91	0.04	0.96	0.97	0.97	0	0.98	0	0.01	0.98	0
ch02	4.49512e+07	0	1	0	0	0.09	0	0.02	0	0.98	0.6	0	0.91	0.69	0.97	0.94	0.98	0.97	0.03	0.97	0	0.93	0.76	0.96	0.2	0.92	0	0	0.13	0	0.96	0.98	0.01	0.99	0.97	0.98	0.97	0.05	0.91	0.04	0.96	0.97	0.97	0	0.98	0	0.01	0.98	0
ch02	4.49899e+07	0	1	0	0	0.08	0	0.02	0	0.98	0.51	0	0.91	0.6	0.97	0.94	0.97	0.96	0.03	0.97	0	0.92	0.67	0.95	0.21	0.92	0	0	0.12	0	0.96	0.98	0.01	0.99	0.96	0.98	0.97	0.05	0.91	0.04	0.96	0.96	0.97	0	0.98	0	0.01	0.98	0
ch02	4.49942e+07	0	1	0	0	0.08	0	0.02	0	0.97	0.5	0	0.91	0.59	0.97	0.94	0.97	0.96	0.03	0.97	0	0.92	0.66	0.94	0.2	0.92	0	0	0.11	0	0.95	0.98	0.01	0.99	0.96	0.98	0.97	0.05	0.91	0.04	0.96	0.96	0.97	0	0.98	0	0.01	0.98	0
ch02	4.50071e+07	0	1	0	0	0.07	0	0.02	0	0.95	0.47	0	0.91	0.56	0.97	0.94	0.97	0.96	0.03	0.97	0	0.92	0.63	0.94	0.19	0.92	0	0	0.1	0	0.93	0.98	0.01	0.99	0.96	0.98	0.97	0.04	0.91	0.04	0.96	0.96	0.97	0	0.98	0	0.01	0.98	0
ch02	4.50116e+07	0	1	0	0	0.07	0	0.02	0	0.95	0.46	0	0.91	0.55	0.97	0.94	0.97	0.96	0.03	0.97	0	0.92	0.62	0.94	0.19	0.92	0	0	0.1	0	0.93	0.98	0.01	0.99	0.96	0.98	0.97	0.04	0.91	0.04	0.96	0.96	0.97	0	0.98	0	0.01	0.98	0
ch02	4.50174e+07	0	1	0	0	0.07	0	0.02	0	0.95	0.45	0	0.91	0.54	0.97	0.94	0.97	0.96	0.03	0.97	0	0.92	0.61	0.94	0.19	0.92	0	0	0.11	0	0.93	0.98	0.01	0.99	0.96	0.98	0.97	0.04	0.91	0.04	0.96	0.96	0.97	0	0.98	0	0.01	0.98	0
ch02	4.50232e+07	0	1	0	0	0.07	0	0.02	0	0.94	0.44	0	0.9	0.53	0.97	0.94	0.97	0.96	0.03	0.97	0	0.92	0.6	0.94	0.19	0.92	0	0	0.11	0	0.93	0.98	0.01	0.99	0.96	0.97	0.97	0.04	0.91	0.04	0.96	0.96	0.97	0	0.98	0	0.01	0.98	0
ch02	4.50352e+07	0	1	0	0	0.06	0	0.02	0	0.94	0.42	0	0.91	0.51	0.97	0.94	0.96	0.95	0.03	0.97	0	0.92	0.58	0.93	0.18	0.9	0	0	0.11	0	0.93	0.98	0.01	0.99	0.95	0.97	0.96	0.04	0.91	0.04	0.95	0.96	0.97	0	0.98	0	0.01	0.98	0
ch02	4.50412e+07	0	1	0	0	0.06	0	0.02	0	0.94	0.42	0	0.91	0.5	0.98	0.95	0.96	0.95	0.03	0.97	0	0.92	0.57	0.93	0.18	0.9	0	0	0.11	0	0.93	0.98	0.01	0.99	0.95	0.98	0.96	0.04	0.91	0.04	0.95	0.96	0.97	0	0.98	0	0.01	0.98	0
ch02	4.50816e+07	0	1	0	0	0.06	0	0.02	0	0.94	0.36	0	0.91	0.44	0.98	0.95	0.96	0.95	0.02	0.97	0	0.92	0.51	0.93	0.16	0.9	0	0	0.11	0	0.93	0.98	0	0.99	0.95	0.98	0.96	0.04	0.91	0.04	0.95	0.96	0.97	0	0.98	0	0.01	0.97	0
ch02	4.50885e+07	0	1	0	0	0.06	0	0.01	0	0.94	0.35	0	0.91	0.43	0.98	0.95	0.96	0.95	0.02	0.97	0	0.92	0.5	0.93	0.15	0.9	0	0	0.11	0	0.93	0.98	0	0.99	0.95	0.98	0.96	0.04	0.91	0.04	0.95	0.96	0.97	0	0.98	0	0.01	0.97	0
ch02	4.53425e+07	0	1	0	0	0.07	0.02	0	0	0.93	0	0	0.92	0.1	0.97	0.96	0.96	0.93	0.01	0.96	0	0.91	0.15	0.88	0.08	0.92	0	0	0.1	0	0.92	0.96	0.02	0.96	0.93	0.94	0.95	0.02	0.9	0.04	0.96	0.96	0.97	0	0.99	0	0.02	0.94	0
ch02	4.53494e+07	0	1	0	0	0.07	0.02	0	0	0.93	0	0.01	0.93	0.09	0.97	0.96	0.96	0.93	0.01	0.96	0	0.9	0.14	0.87	0.08	0.92	0	0	0.1	0	0.93	0.96	0.02	0.95	0.93	0.94	0.95	0.02	0.9	0.04	0.96	0.96	0.97	0	0.98	0	0.02	0.93	0
ch02	4.53633e+07	0	1	0	0	0.07	0.02	0	0	0.94	0	0.01	0.94	0.07	0.97	0.97	0.96	0.93	0.01	0.97	0	0.9	0.12	0.88	0.07	0.92	0	0	0.1	0	0.93	0.97	0.02	0.95	0.93	0.94	0.96	0.02	0.91	0.04	0.97	0.97	0.97	0	0.98	0	0.02	0.94	0
ch02	4.53704e+07	0	1	0	0	0.07	0.02	0	0	0.94	0	0.01	0.94	0.06	0.97	0.97	0.96	0.93	0.01	0.97	0	0.9	0.11	0.88	0.08	0.92	0	0	0.1	0	0.93	0.97	0.02	0.95	0.93	0.94	0.96	0.02	0.91	0.04	0.97	0.97	0.97	0	0.98	0	0.02	0.94	0
ch02	4.53774e+07	0	1	0	0	0.08	0.02	0	0	0.94	0	0.01	0.94	0.05	0.97	0.97	0.96	0.93	0.01	0.97	0	0.9	0.1	0.88	0.08	0.92	0	0	0.1	0	0.93	0.97	0.02	0.95	0.93	0.94	0.96	0.02	0.91	0.04	0.97	0.97	0.97	0	0.98	0	0.02	0.94	0
ch02	4.53843e+07	0	1	0	0	0.08	0.02	0	0	0.95	0	0.01	0.95	0.05	0.98	0.98	0.97	0.94	0.01	0.98	0	0.91	0.1	0.89	0.08	0.93	0	0	0.1	0	0.94	0.98	0.02	0.96	0.94	0.95	0.97	0.02	0.92	0.04	0.98	0.98	0.98	0	0.99	0	0.02	0.95	0
ch02	4.5392e+07	0	1	0	0	0.08	0.03	0	0	0.95	0	0.01	0.95	0.04	0.98	0.98	0.97	0.94	0.01	0.98	0	0.91	0.09	0.89	0.08	0.93	0	0	0.1	0	0.94	0.98	0.02	0.96	0.94	0.95	0.97	0.02	0.92	0.04	0.97	0.98	0.98	0	0.99	0	0.02	0.95	0
ch02	4.57683e+07	0	1	0	0	0.06	0.5	0	0	0.97	0.01	0.03	0.93	0	0.97	0.97	0.98	0.97	0.06	0.97	0	0.92	0.18	0.91	0.05	0.98	0	0	0.07	0	0.97	0.97	0.06	0.94	0.97	0.94	0.97	0.04	0.95	0.04	0.53	0.99	0.99	0	0.99	0	0.07	0.92	0
ch02	4.57758e+07	0	1	0	0	0.06	0.51	0	0	0.97	0.01	0.03	0.93	0	0.97	0.97	0.98	0.97	0.07	0.97	0	0.92	0.19	0.91	0.05	0.98	0	0	0.07	0	0.97	0.97	0.06	0.94	0.97	0.94	0.97	0.04	0.95	0.04	0.52	0.99	0.99	0	0.99	0	0.07	0.92	0
ch02	4.57976e+07	0	1	0	0	0.06	0.54	0	0	0.97	0.01	0.03	0.93	0	0.97	0.97	0.98	0.97	0.1	0.97	0	0.92	0.22	0.91	0.05	0.98	0	0	0.08	0	0.97	0.97	0.06	0.94	0.97	0.94	0.97	0.06	0.95	0.04	0.51	0.99	0.99	0	0.99	0	0.09	0.92	0
ch02	4.58046e+07	0	1	0	0	0.06	0.55	0	0	0.97	0.01	0.03	0.93	0	0.97	0.97	0.98	0.97	0.11	0.97	0	0.92	0.23	0.91	0.05	0.98	0	0	0.09	0	0.97	0.97	0.06	0.94	0.97	0.94	0.97	0.07	0.95	0.04	0.5	0.99	0.99	0	0.99	0	0.09	0.93	0
ch02	4.59814e+07	0	1	0	0	0.04	0.8	0	0	0.97	0.01	0.03	0.95	0	0.96	0.97	0.97	0.98	0.38	0.97	0	0.91	0.5	0.96	0.08	0.98	0	0	0.13	0	0.98	0.98	0.05	0.96	0.98	0.97	0.98	0.32	0.95	0.02	0.25	1	0.99	0	0.99	0	0.08	0.93	0
ch02	4.59876e+07	0	1	0	0	0.04	0.81	0	0	0.97	0.01	0.03	0.95	0	0.96	0.97	0.97	0.98	0.39	0.97	0	0.91	0.51	0.96	0.08	0.98	0	0	0.13	0	0.98	0.98	0.05	0.96	0.98	0.97	0.98	0.33	0.95	0.02	0.24	1	0.99	0	0.99	0	0.08	0.93	0
ch02	4.60603e+07	0	1	0	0	0.02	0.93	0	0	0.98	0.01	0.02	0.97	0	0.97	0.97	0.97	0.99	0.5	0.97	0	0.93	0.63	0.97	0.09	0.99	0	0	0.1	0	0.99	0.99	0.05	0.98	0.99	0.98	0.99	0.45	0.95	0.02	0.14	1	0.99	0	1	0	0.08	0.96	0
ch02	4.60659e+07	0	1	0	0	0.02	0.94	0	0	0.98	0.01	0.02	0.97	0	0.97	0.97	0.97	0.99	0.51	0.97	0	0.93	0.64	0.97	0.09	0.99	0	0	0.1	0	0.99	0.99	0.05	0.98	0.99	0.98	0.99	0.46	0.95	0.02	0.14	1	0.99	0	1	0	0.08	0.96	0
ch02	4.60885e+07	0	1	0	0	0.01	0.97	0	0	0.98	0.01	0.02	0.97	0	0.97	0.97	0.97	0.99	0.55	0.97	0	0.93	0.68	0.97	0.08	0.99	0	0	0.1	0	0.99	0.99	0.05	0.98	0.99	0.98	0.99	0.5	0.95	0.02	0.15	1	0.99	0	1	0	0.08	0.96	0
ch02	4.60939e+07	0	1	0	0	0.01	0.97	0	0	0.98	0.01	0.02	0.97	0	0.97	0.97	0.97	0.99	0.56	0.97	0	0.93	0.69	0.97	0.08	0.99	0	0	0.1	0	0.99	0.99	0.05	0.98	0.99	0.98	0.99	0.51	0.95	0.02	0.16	1	0.99	0	1	0	0.08	0.96	0
ch02	4.62351e+07	0	1	0	0	0.01	1	0	0	0.97	0	0.01	0.96	0	0.98	0.98	0.98	0.99	0.82	0.98	0	0.95	0.96	0.99	0.1	0.99	0.14	0	0.1	0	0.99	0.99	0.02	0.98	0.97	0.99	0.99	0.77	0.95	0.04	0.37	1	0.99	0	1	0	0.03	0.97	0
ch02	4.624e+07	0	1	0	0	0.01	1	0	0	0.98	0	0.01	0.97	0	0.99	0.99	0.98	0.99	0.83	0.98	0	0.96	0.97	0.99	0.1	0.99	0.15	0	0.1	0	0.99	1	0.02	0.99	0.98	1	1	0.78	0.96	0.04	0.38	1	0.99	0	1	0	0.03	0.98	0
ch02	4.6297e+07	0	1	0	0	0.01	1	0	0	0.98	0	0	0.98	0	0.99	0.99	0.97	0.99	0.95	0.98	0	0.96	1	0.99	0.13	0.99	0.27	0	0.11	0	0.99	0.99	0.02	0.99	0.97	1	1	0.9	0.97	0.04	0.5	0.99	0.99	0	1	0	0.03	0.98	0
ch02	4.63008e+07	0	1	0	0	0.01	1	0	0	0.98	0	0	0.99	0	0.99	0.99	0.97	1	0.95	0.98	0	0.96	1	1	0.12	0.99	0.28	0	0.11	0	0.99	0.99	0.02	0.99	0.97	1	1	0.91	0.97	0.04	0.51	0.99	1	0	1	0	0.03	0.98	0
ch02	4.63832e+07	0	1	0	0	0.01	0.98	0	0	0.99	0	0	0.99	0	0.99	0.98	0.99	1	0.99	0.98	0	0.98	0.99	1	0.11	0.98	0.5	0	0.27	0	0.99	0.99	0.01	0.99	0.96	0.99	0.99	0.99	0.99	0.04	0.7	0.99	1	0	0.99	0	0.02	0.99	0
ch02	4.6387e+07	0	1	0	0	0.01	0.98	0	0	0.99	0	0	0.99	0	0.99	0.98	0.99	1	0.99	0.98	0	0.98	0.99	1	0.11	0.98	0.51	0	0.27	0	0.99	0.99	0.01	0.99	0.96	0.99	0.99	0.99	0.99	0.04	0.71	0.99	1	0	0.99	0	0.02	0.99	0
ch02	4.65018e+07	0	1	0	0	0.01	0.93	0	0	0.95	0	0	0.96	0	0.99	0.96	0.99	1	0.95	0.97	0	0.89	0.98	0.99	0.12	0.95	0.79	0	0.5	0	0.97	0.98	0.01	0.99	0.95	0.96	0.97	0.99	0.97	0.04	0.96	0.97	1	0	0.98	0	0.02	0.97	0
ch02	4.6506e+07	0	1	0	0	0.02	0.93	0	0	0.95	0	0	0.96	0	0.99	0.96	0.99	1	0.95	0.97	0	0.89	0.98	0.99	0.13	0.95	0.8	0	0.51	0	0.97	0.98	0.01	0.99	0.95	0.96	0.97	0.99	0.97	0.05	0.96	0.97	1	0	0.98	0	0.02	0.97	0
ch02	4.6768e+07	0	1	0	0	0.06	0.93	0	0	0.96	0	0.01	0.95	0.01	0.98	0.96	1	1	0.95	0.83	0	0.87	0.98	0.99	0.13	0.94	0.98	0	0.92	0	0.97	0.98	0.01	0.98	0.98	0.94	0.97	0.98	0.97	0.05	0.97	0.97	1	0	0.98	0	0.05	0.96	0
ch02	4.6774e+07	0	1	0	0	0.06	0.94	0	0	0.96	0	0.01	0.95	0.01	0.99	0.97	1	1	0.96	0.82	0	0.87	0.99	0.99	0.13	0.95	0.99	0	0.92	0	0.97	0.98	0.01	0.98	0.98	0.95	0.97	0.98	0.97	0.05	0.98	0.97	1	0	0.99	0	0.05	0.97	0
ch02	4.68808e+07	0	1	0	0	0.11	0.95	0	0	0.96	0	0.01	0.93	0.01	0.99	0.97	1	1	0.94	0.65	0	0.85	0.99	0.99	0.14	0.95	0.99	0	0.93	0	0.96	0.98	0.01	0.99	0.99	0.95	0.97	0.99	0.97	0.04	0.98	0.97	1	0	0.99	0	0.03	0.95	0
ch02	4.68873e+07	0	1	0	0	0.11	0.95	0	0	0.96	0	0.01	0.93	0.01	0.99	0.97	1	1	0.94	0.64	0	0.84	0.99	0.99	0.14	0.95	0.99	0	0.93	0	0.96	0.98	0.01	0.99	0.99	0.95	0.97	0.99	0.97	0.04	0.98	0.97	1	0	0.99	0	0.03	0.95	0
ch02	4.69745e+07	0	1	0	0	0.12	0.95	0	0	0.96	0	0.02	0.93	0.01	0.99	0.98	1	1	0.94	0.51	0	0.71	0.99	0.99	0.15	0.95	0.99	0	0.92	0	0.96	0.99	0.01	0.99	0.99	0.95	0.97	0.98	0.97	0.05	0.98	0.97	1	0	0.99	0	0.03	0.96	0
ch02	4.69808e+07	0	1	0	0	0.12	0.95	0	0	0.96	0	0.02	0.93	0.01	0.99	0.98	1	1	0.94	0.5	0	0.7	0.99	0.99	0.15	0.95	0.99	0	0.92	0	0.96	0.99	0.01	0.99	0.99	0.95	0.97	0.98	0.97	0.05	0.98	0.97	1	0	0.99	0	0.03	0.96	0
ch02	4.71445e+07	0	1	0	0	0.09	0.99	0	0	1	0	0.01	0.93	0.01	0.98	0.99	0.99	1	0.95	0.23	0	0.51	1	1	0.16	0.97	0.99	0.01	0.94	0.01	0.98	0.97	0.02	0.98	1	0.94	0.97	0.97	0.99	0.04	0.97	0.99	1	0	1	0	0.03	0.97	0
ch02	4.71486e+07	0	1	0	0	0.09	0.99	0	0	1	0	0.01	0.93	0.01	0.98	0.99	0.99	1	0.95	0.22	0	0.5	1	1	0.17	0.97	0.99	0.01	0.94	0.01	0.98	0.97	0.02	0.98	1	0.94	0.97	0.97	0.99	0.04	0.97	0.99	1	0	1	0	0.03	0.97	0
ch02	4.72095e+07	0	1	0	0	0.09	0.99	0	0	1	0	0.01	0.94	0	0.99	1	0.99	1	0.94	0.07	0	0.36	1	1	0.17	0.98	0.99	0.02	0.96	0.01	0.99	0.98	0.03	0.98	0.99	0.95	0.97	0.96	0.98	0.04	0.97	0.99	1	0	1	0	0.02	0.97	0
ch02	4.72135e+07	0	1	0	0	0.09	0.99	0	0	1	0	0.01	0.94	0	0.99	1	0.99	1	0.94	0.06	0	0.35	1	1	0.17	0.98	0.99	0.02	0.96	0.01	0.99	0.98	0.03	0.98	0.99	0.95	0.97	0.96	0.98	0.04	0.97	0.99	1	0	1	0	0.01	0.97	0
ch02	4.74645e+07	0	1	0	0	0.08	0.97	0	0	0.99	0	0.01	0.96	0	0.98	0.94	0.99	1	0.96	0	0.32	0	1	0.99	0.11	0.94	1	0.02	0.9	0.01	0.97	0.99	0.02	0.97	0.99	0.94	0.97	0.98	0.96	0.05	0.96	0.97	0.99	0	0.97	0	0.02	0.94	0
ch02	4.74685e+07	0	1	0	0	0.08	0.97	0	0	0.99	0	0.01	0.96	0	0.98	0.94	0.99	1	0.96	0	0.33	0	1	0.99	0.12	0.94	1	0.02	0.9	0.01	0.97	0.99	0.02	0.97	0.99	0.94	0.97	0.98	0.96	0.05	0.96	0.97	0.99	0	0.97	0	0.02	0.94	0
ch02	4.75367e+07	0	1	0	0	0.1	0.94	0	0	0.99	0	0.02	0.97	0	0.97	0.93	0.98	1	0.96	0	0.5	0	0.99	0.97	0.13	0.91	1	0.02	0.88	0	0.95	0.99	0.03	0.95	0.98	0.97	0.94	0.98	0.94	0.04	0.94	0.97	0.99	0	0.97	0	0.02	0.94	0
ch02	4.7541e+07	0	1	0	0	0.1	0.93	0	0	0.99	0	0.02	0.97	0	0.97	0.93	0.98	1	0.95	0	0.51	0	0.98	0.96	0.13	0.91	1	0.01	0.87	0	0.95	0.99	0.04	0.94	0.98	0.97	0.94	0.99	0.93	0.04	0.94	0.97	0.99	0	0.97	0	0.02	0.94	0
ch02	4.75789e+07	0	1	0	0	0.1	0.93	0	0	0.96	0	0.02	0.97	0	0.98	0.93	0.98	0.98	0.95	0	0.59	0	0.98	0.96	0.13	0.91	1	0	0.85	0	0.95	0.97	0.03	0.94	0.98	0.97	0.94	1	0.94	0.04	0.95	0.97	0.99	0	0.96	0	0.02	0.94	0
ch02	4.75831e+07	0	1	0	0	0.1	0.93	0	0	0.96	0	0.02	0.97	0	0.98	0.93	0.98	0.98	0.95	0	0.6	0	0.98	0.96	0.13	0.91	1	0	0.85	0	0.95	0.97	0.03	0.94	0.98	0.97	0.94	1	0.94	0.04	0.95	0.97	0.99	0	0.96	0	0.02	0.94	0
ch02	4.79395e+07	0	1	0	0	0.02	0.98	0	0	0.96	0	0	0.97	0	0.99	0.99	0.98	0.98	0.97	0.02	0.95	0	0.51	0.97	0.06	0.95	0.97	0	0.95	0	0.96	1	0.02	0.94	0.61	0.97	0.96	0.98	0.97	0.08	0.94	0.92	0.99	0	0.96	0	0.04	0.98	0
ch02	4.79428e+07	0	1	0	0	0.02	0.98	0	0	0.96	0	0	0.97	0	0.99	0.99	0.98	0.98	0.97	0.02	0.95	0	0.5	0.97	0.06	0.95	0.97	0	0.95	0	0.96	1	0.02	0.94	0.6	0.97	0.96	0.98	0.97	0.08	0.94	0.92	0.99	0	0.96	0	0.04	0.98	0
ch02	4.79755e+07	0	1	0	0	0.01	0.98	0	0	0.96	0	0	0.97	0	0.99	0.99	0.98	0.98	0.96	0	0.95	0	0.41	0.97	0.04	0.94	0.97	0	0.95	0	0.96	1	0.04	0.94	0.51	0.97	0.96	0.98	0.97	0.07	0.94	0.92	0.99	0	0.96	0	0.02	0.98	0
ch02	4.79797e+07	0	1	0	0	0.01	0.98	0	0	0.96	0	0	0.97	0	0.99	0.99	0.98	0.98	0.96	0	0.95	0	0.4	0.97	0.04	0.94	0.97	0	0.95	0	0.96	1	0.04	0.94	0.5	0.97	0.96	0.98	0.97	0.07	0.94	0.92	0.99	0	0.96	0	0.02	0.98	0
ch02	4.82164e+07	0	1	0	0	0.02	0.99	0	0	0.98	0.01	0	0.97	0	0.99	0.97	0.97	0.98	0.98	0.02	0.98	0	0	0.99	0.06	0.96	0.99	0	0.89	0	0.96	0.83	0.05	0.98	0.2	0.98	0.97	0.97	0.99	0.06	0.92	1	0.99	0	0.98	0	0.06	0.97	0
ch02	4.8222e+07	0	1	0	0	0.02	0.99	0	0	0.98	0.01	0	0.97	0	0.99	0.97	0.97	0.98	0.98	0.02	0.98	0	0	0.99	0.06	0.96	0.99	0	0.89	0	0.96	0.82	0.05	0.98	0.2	0.98	0.97	0.97	0.99	0.06	0.92	1	0.99	0	0.98	0	0.06	0.97	0
ch02	4.84232e+07	0	1	0	0	0.03	0.96	0	0	0.97	0.02	0.01	0.93	0	0.98	0.63	0.97	0.95	0.98	0.03	0.97	0	0	0.65	0.06	0.97	1	0	0.81	0	0.97	0.55	0.04	0.97	0.19	0.95	0.94	0.95	0.97	0.09	0.9	1	0.99	0.02	0.99	0	0.07	0.95	0
ch02	4.84292e+07	0	1	0	0	0.03	0.96	0	0	0.97	0.02	0.01	0.93	0	0.98	0.62	0.97	0.95	0.98	0.03	0.97	0	0	0.64	0.06	0.97	1	0	0.81	0	0.97	0.54	0.04	0.97	0.19	0.95	0.94	0.95	0.97	0.09	0.9	1	0.99	0.02	0.99	0	0.07	0.94	0
ch02	4.84531e+07	0	1	0	0	0.04	0.96	0	0	0.97	0.03	0.01	0.93	0	0.97	0.58	0.97	0.96	0.98	0.03	0.97	0	0	0.6	0.07	0.98	1	0	0.8	0	0.98	0.51	0.03	0.98	0.2	0.95	0.95	0.95	0.97	0.09	0.9	1	0.99	0.02	0.99	0	0.06	0.95	0
ch02	4.8459e+07	0	1	0	0	0.04	0.96	0	0	0.97	0.03	0.01	0.93	0	0.97	0.57	0.97	0.96	0.98	0.03	0.97	0	0	0.59	0.08	0.98	1	0	0.8	0	0.98	0.5	0.03	0.98	0.2	0.95	0.95	0.95	0.97	0.09	0.9	1	0.99	0.02	0.99	0	0.07	0.95	0
ch02	4.84707e+07	0	1	0	0	0.04	0.96	0	0	0.97	0.03	0.01	0.93	0	0.97	0.55	0.97	0.96	0.98	0.03	0.97	0	0	0.57	0.1	0.98	1	0	0.8	0	0.98	0.48	0.03	0.98	0.2	0.95	0.95	0.95	0.97	0.09	0.9	1	0.99	0.02	0.99	0	0.07	0.95	0
ch02	4.84765e+07	0	1	0	0	0.04	0.96	0	0	0.97	0.03	0.01	0.93	0	0.97	0.54	0.97	0.96	0.98	0.03	0.97	0	0	0.56	0.1	0.98	1	0	0.8	0	0.98	0.47	0.03	0.98	0.2	0.95	0.95	0.95	0.97	0.09	0.9	1	0.99	0.02	0.99	0	0.07	0.95	0
ch02	4.84939e+07	0	1	0	0	0.04	0.96	0	0	0.97	0.03	0.01	0.93	0	0.97	0.51	0.97	0.96	0.98	0.03	0.97	0	0	0.53	0.13	0.98	1	0	0.8	0	0.98	0.46	0.02	0.98	0.21	0.95	0.95	0.95	0.97	0.09	0.9	1	0.99	0.02	0.99	0	0.07	0.95	0
ch02	4.84996e+07	0	1	0	0	0.04	0.96	0	0	0.97	0.03	0.01	0.93	0	0.97	0.5	0.97	0.96	0.98	0.03	0.97	0	0	0.52	0.13	0.98	1	0	0.8	0	0.98	0.45	0.01	0.98	0.21	0.95	0.95	0.95	0.97	0.1	0.9	1	0.99	0.02	0.99	0	0.07	0.95	0
ch02	4.85054e+07	0	1	0	0	0.04	0.96	0	0	0.97	0.03	0.01	0.93	0	0.97	0.49	0.97	0.96	0.98	0.03	0.97	0	0	0.51	0.13	0.98	1	0	0.8	0	0.98	0.44	0.01	0.98	0.21	0.95	0.95	0.95	0.97	0.1	0.9	1	0.99	0.02	0.99	0	0.07	0.95	0
ch02	4.85111e+07	0	1	0	0	0.04	0.96	0	0	0.96	0.03	0.01	0.92	0	0.97	0.48	0.97	0.96	0.99	0.03	0.97	0	0	0.5	0.13	0.99	1	0	0.8	0	0.98	0.43	0.01	0.98	0.21	0.95	0.95	0.95	0.97	0.1	0.9	1	0.99	0.02	0.99	0	0.07	0.95	0
ch02	4.85553e+07	0	1	0	0	0.06	0.95	0	0	0.96	0.02	0.01	0.92	0	0.97	0.39	0.97	0.96	0.99	0.03	0.97	0	0	0.41	0.13	0.99	1	0	0.82	0	0.98	0.35	0.01	0.97	0.23	0.95	0.94	0.95	0.96	0.1	0.89	1	0.99	0.02	0.99	0	0.07	0.95	0
ch02	4.85604e+07	0	1	0	0	0.06	0.95	0	0	0.96	0.02	0.01	0.92	0	0.97	0.38	0.97	0.95	0.99	0.03	0.97	0	0	0.4	0.13	0.99	1	0	0.81	0	0.98	0.35	0.01	0.97	0.24	0.94	0.94	0.94	0.96	0.1	0.89	1	0.99	0.02	0.99	0	0.07	0.95	0
ch02	4.87021e+07	0	1	0	0	0.05	0.94	0	0	0.95	0.03	0.01	0.91	0	0.98	0.07	0.97	0.94	0.99	0.01	0.99	0	0	0.07	0.11	0.98	1	0	0.87	0	0.98	0.16	0	0.95	0.5	0.93	0.94	0.94	0.97	0.08	0.91	0.99	0.99	0.02	0.98	0	0.03	0.96	0
ch02	4.87049e+07	0	1	0	0	0.05	0.94	0	0	0.95	0.03	0.01	0.91	0	0.98	0.06	0.97	0.94	0.99	0.01	0.99	0	0	0.06	0.11	0.98	1	0	0.87	0	0.98	0.15	0	0.95	0.51	0.93	0.94	0.94	0.97	0.08	0.91	0.99	0.99	0.02	0.98	0	0.02	0.96	0
ch02	4.8914e+07	0	1	0	0	0.26	0.96	0.01	0	0.97	0.02	0.01	0.75	0	0.98	0.01	0.96	0.96	0.97	0	1	0	0	0.24	0.09	0.99	1	0	0.92	0	0.97	0.09	0	0.95	0.95	0.96	0.95	0.96	0.96	0.1	0.51	0.98	0.99	0	0.98	0	0.04	0.98	0.01
ch02	4.89194e+07	0	1	0	0	0.27	0.96	0.02	0	0.97	0.02	0.01	0.75	0	0.98	0.01	0.96	0.96	0.97	0	1	0	0	0.25	0.09	0.99	1	0	0.92	0	0.97	0.09	0	0.95	0.95	0.96	0.95	0.96	0.96	0.1	0.5	0.98	0.99	0	0.98	0	0.04	0.98	0.01
ch02	4.89502e+07	0	1	0	0	0.32	0.96	0.02	0	0.96	0.02	0.01	0.75	0	0.96	0.01	0.96	0.97	0.97	0.01	1	0	0	0.31	0.08	0.99	1	0	0.92	0	0.97	0.08	0	0.96	0.99	0.96	0.95	0.96	0.97	0.11	0.45	0.98	0.99	0	0.98	0	0.04	0.98	0.01
ch02	4.8955e+07	0	1	0	0	0.33	0.96	0.02	0	0.96	0.02	0.01	0.75	0	0.96	0.01	0.96	0.98	0.97	0.01	1	0	0	0.32	0.08	0.99	1	0	0.91	0	0.97	0.08	0	0.96	0.99	0.97	0.95	0.97	0.97	0.11	0.44	0.98	0.99	0	0.98	0	0.04	0.98	0.01
ch02	4.90427e+07	0	1	0	0	0.5	0.98	0.03	0	0.97	0.02	0.01	0.78	0	0.95	0.01	0.98	0.98	0.98	0.01	1	0	0	0.5	0.1	0.99	1	0	0.91	0	0.98	0.07	0	0.98	0.99	0.97	0.97	0.99	0.96	0.12	0.29	0.99	0.99	0	1	0	0.04	0.98	0.01
ch02	4.90476e+07	0	1	0	0	0.51	0.98	0.03	0	0.97	0.02	0.01	0.78	0	0.95	0.01	0.98	0.98	0.98	0.01	1	0	0	0.51	0.11	0.99	1	0	0.91	0	0.98	0.08	0	0.98	0.99	0.97	0.97	0.99	0.96	0.13	0.29	0.99	0.99	0	1	0	0.04	0.98	0.01
ch02	4.90621e+07	0	1	0	0	0.54	0.98	0.03	0	0.97	0.02	0.01	0.78	0	0.95	0.01	0.98	0.98	0.98	0.01	1	0	0	0.54	0.14	0.99	1	0	0.91	0	0.98	0.08	0	0.98	0.99	0.97	0.97	0.99	0.96	0.14	0.28	0.99	0.99	0	1	0	0.04	0.98	0.01
ch02	4.90669e+07	0	1	0	0	0.55	0.98	0.03	0	0.97	0.02	0.01	0.78	0	0.95	0.01	0.98	0.98	0.98	0.01	1	0	0	0.55	0.14	0.99	1	0	0.91	0	0.98	0.09	0	0.98	0.99	0.97	0.97	0.99	0.96	0.14	0.27	0.99	0.99	0	1	0	0.04	0.98	0.01
ch02	4.93561e+07	0	1	0	0	0.97	0.95	0.04	0	0.95	0.02	0	0.99	0	0.95	0.45	0.98	0.95	0.97	0.01	0.99	0	0	0.99	0.12	0.97	0.99	0	0.9	0	0.97	0.1	0.02	0.95	0.97	0.93	0.97	0.95	0.96	0.11	0.11	0.96	0.98	0.01	0.99	0	0.21	0.96	0
ch02	4.93613e+07	0	1	0	0	0.97	0.95	0.04	0	0.95	0.02	0	0.99	0	0.95	0.46	0.98	0.95	0.97	0.01	0.99	0	0	0.99	0.13	0.97	0.99	0	0.9	0	0.97	0.1	0.02	0.95	0.97	0.93	0.97	0.95	0.96	0.11	0.1	0.96	0.98	0.01	0.99	0	0.22	0.96	0
ch02	4.93912e+07	0	1	0	0	0.97	0.94	0.05	0	0.95	0.02	0	0.99	0	0.95	0.5	0.98	0.95	0.97	0.01	0.99	0	0	0.99	0.12	0.95	0.99	0	0.9	0	0.97	0.11	0.02	0.95	0.97	0.93	0.98	0.95	0.96	0.12	0.1	0.96	0.97	0.01	0.99	0	0.28	0.96	0
ch02	4.93961e+07	0	1	0	0	0.97	0.94	0.04	0	0.95	0.02	0	0.99	0	0.95	0.51	0.98	0.95	0.97	0.01	0.99	0	0	0.99	0.12	0.95	0.99	0	0.9	0	0.97	0.12	0.02	0.95	0.97	0.93	0.98	0.95	0.96	0.12	0.1	0.96	0.97	0.01	0.99	0	0.29	0.96	0
ch02	4.9515e+07	0	1	0	0	0.95	0.94	0.03	0	0.94	0.02	0.01	0.96	0	0.96	0.72	0.99	0.93	0.97	0	0.99	0	0	0.99	0.12	0.91	0.99	0	0.93	0	0.97	0.11	0.02	0.96	0.95	0.94	0.97	0.94	0.94	0.13	0.1	0.97	0.97	0.01	0.99	0	0.5	0.94	0
ch02	4.95205e+07	0	1	0	0	0.95	0.94	0.02	0	0.94	0.02	0.01	0.96	0	0.96	0.73	0.99	0.93	0.97	0	0.99	0	0	0.99	0.12	0.91	0.99	0	0.93	0	0.97	0.11	0.02	0.96	0.95	0.94	0.97	0.94	0.94	0.13	0.1	0.97	0.97	0.01	0.99	0	0.51	0.94	0
ch02	4.9526e+07	0	1	0	0	0.95	0.94	0.02	0	0.94	0.02	0.01	0.96	0	0.96	0.74	0.99	0.93	0.97	0	0.99	0	0	0.99	0.12	0.91	0.99	0	0.93	0	0.97	0.11	0.02	0.96	0.95	0.94	0.97	0.94	0.94	0.13	0.1	0.97	0.97	0.01	0.99	0	0.52	0.94	0
ch02	4.97231e+07	0	1	0	0	0.95	0.93	0.03	0	0.95	0.02	0.01	0.95	0	0.95	0.88	1	0.92	0.97	0	0.98	0	0	0.91	0.11	0.9	0.99	0	0.89	0	0.97	0.09	0.04	0.96	0.95	0.9	0.96	0.92	0.95	0.12	0.08	0.96	0.97	0	0.98	0	0.83	0.94	0
ch02	4.97286e+07	0	1	0	0	0.95	0.93	0.03	0	0.95	0.02	0.01	0.95	0	0.95	0.88	1	0.93	0.97	0	0.98	0	0	0.9	0.11	0.9	0.99	0	0.89	0	0.97	0.09	0.04	0.96	0.95	0.9	0.96	0.92	0.95	0.11	0.08	0.96	0.97	0	0.98	0	0.84	0.94	0
ch02	4.97565e+07	0	1	0	0	0.96	0.93	0.03	0	0.95	0.01	0.01	0.95	0	0.95	0.88	1	0.94	0.97	0	0.98	0	0	0.85	0.1	0.9	0.99	0	0.89	0	0.97	0.11	0.04	0.97	0.95	0.92	0.96	0.92	0.95	0.11	0.07	0.96	0.97	0	0.98	0	0.89	0.94	0
ch02	4.9762e+07	0	1	0	0	0.96	0.93	0.03	0	0.95	0.01	0.01	0.95	0	0.95	0.88	1	0.94	0.97	0	0.98	0	0	0.84	0.1	0.9	0.99	0	0.89	0	0.97	0.11	0.04	0.97	0.95	0.92	0.96	0.92	0.95	0.11	0.08	0.96	0.97	0	0.98	0	0.9	0.94	0
ch02	4.9863e+07	0	1	0.12	0	0.94	0.93	0.03	0	0.97	0	0.02	0.95	0	0.94	0.9	0.98	0.94	0.99	0	0.99	0.04	0	0.69	0.1	0.88	0.99	0.14	0.88	0	0.99	0.09	0.03	0.99	0.96	0.9	0.95	0.94	0.97	0.09	0.07	0.96	0.99	0	0.99	0	0.94	0.95	0
ch02	4.98684e+07	0	1	0.13	0	0.94	0.93	0.03	0	0.97	0	0.02	0.95	0	0.94	0.9	0.98	0.94	0.99	0	0.99	0.05	0	0.68	0.1	0.88	0.99	0.15	0.88	0	0.99	0.09	0.03	0.99	0.96	0.9	0.95	0.94	0.97	0.09	0.06	0.96	0.99	0	0.99	0	0.94	0.95	0
ch02	4.99631e+07	0	1	0.29	0	0.93	0.94	0.02	0	0.98	0	0.02	0.95	0	0.95	0.93	0.96	0.95	0.98	0	0.98	0.21	0	0.51	0.09	0.87	0.99	0.31	0.88	0	0.98	0.08	0.03	0.98	0.95	0.89	0.95	0.94	0.97	0.06	0.07	0.96	1	0	0.99	0	0.95	0.95	0
ch02	4.99684e+07	0	1	0.3	0	0.93	0.94	0.02	0	0.98	0	0.02	0.95	0	0.95	0.92	0.96	0.96	0.98	0	0.98	0.21	0	0.5	0.09	0.87	0.98	0.32	0.88	0	0.98	0.08	0.03	0.98	0.95	0.89	0.94	0.94	0.97	0.06	0.07	0.96	1	0	0.98	0	0.94	0.95	0
ch02	5.00703e+07	0	1	0.49	0	0.95	0.94	0.02	0	1	0.02	0.01	0.98	0	0.96	0.91	0.96	0.96	0.99	0	0.98	0.4	0	0.35	0.12	0.88	0.98	0.5	0.85	0	0.98	0.12	0.05	0.98	0.96	0.86	0.96	0.96	0.99	0.06	0.06	0.95	0.99	0	0.98	0	0.95	0.95	0
ch02	5.00755e+07	0	1	0.5	0	0.95	0.94	0.02	0	1	0.02	0.01	0.98	0	0.96	0.91	0.96	0.96	0.99	0	0.98	0.41	0	0.34	0.12	0.88	0.98	0.51	0.85	0	0.98	0.12	0.05	0.98	0.96	0.86	0.96	0.96	0.99	0.06	0.06	0.95	0.99	0	0.98	0	0.95	0.95	0
ch02	5.00807e+07	0	1	0.51	0	0.95	0.94	0.02	0	1	0.02	0.01	0.98	0	0.96	0.91	0.96	0.96	0.99	0	0.98	0.42	0	0.33	0.12	0.88	0.98	0.52	0.85	0	0.98	0.12	0.05	0.98	0.96	0.86	0.96	0.96	0.99	0.06	0.06	0.95	0.99	0	0.98	0	0.95	0.95	0
ch02	5.00858e+07	0	1	0.52	0	0.95	0.94	0.02	0	1	0.02	0.01	0.98	0	0.96	0.91	0.96	0.96	0.99	0	0.98	0.43	0	0.32	0.12	0.88	0.98	0.53	0.85	0	0.98	0.12	0.05	0.98	0.96	0.86	0.96	0.96	0.99	0.06	0.06	0.95	0.99	0	0.98	0	0.95	0.95	0
ch02	5.0091e+07	0	1	0.53	0	0.95	0.94	0.02	0	0.99	0.02	0.02	0.98	0	0.96	0.92	0.96	0.96	0.99	0	0.98	0.43	0	0.31	0.12	0.88	0.98	0.54	0.85	0	0.98	0.12	0.05	0.98	0.96	0.86	0.96	0.96	0.99	0.06	0.06	0.95	0.99	0	0.98	0	0.95	0.95	0
ch02	5.01342e+07	0	1	0.62	0	0.95	0.95	0.06	0	0.99	0.03	0.03	0.98	0	0.98	0.95	0.96	0.97	0.99	0	0.99	0.5	0	0.22	0.09	0.9	0.97	0.63	0.88	0	0.99	0.12	0.05	0.99	0.97	0.89	0.95	0.96	1	0.09	0.06	0.95	0.99	0	0.98	0	0.95	0.95	0
ch02	5.01391e+07	0	1	0.63	0	0.95	0.95	0.06	0	0.99	0.03	0.03	0.98	0	0.98	0.95	0.96	0.97	0.99	0	0.99	0.51	0	0.21	0.09	0.9	0.97	0.64	0.89	0	0.99	0.11	0.05	0.99	0.97	0.9	0.95	0.96	1	0.09	0.05	0.95	0.99	0	0.98	0	0.95	0.95	0
ch02	5.01438e+07	0	1	0.64	0	0.95	0.95	0.06	0	0.99	0.03	0.03	0.98	0	0.98	0.95	0.96	0.97	0.99	0	0.99	0.52	0	0.2	0.09	0.9	0.97	0.65	0.89	0	0.99	0.11	0.05	0.99	0.97	0.9	0.95	0.96	1	0.09	0.05	0.95	0.99	0	0.98	0	0.95	0.95	0
ch02	5.01485e+07	0	1	0.65	0	0.96	0.96	0.06	0	0.99	0.03	0.03	0.98	0	0.99	0.95	0.96	0.98	0.99	0	0.99	0.53	0	0.19	0.1	0.9	0.97	0.66	0.9	0	0.99	0.12	0.05	0.99	0.98	0.91	0.95	0.96	0.99	0.09	0.05	0.95	0.99	0	0.98	0	0.96	0.95	0
ch02	5.01805e+07	0	1	0.72	0	0.96	0.96	0.05	0	0.99	0.03	0.03	0.99	0	0.99	0.95	0.96	0.98	0.99	0	0.99	0.6	0	0.12	0.09	0.91	0.97	0.73	0.91	0	0.99	0.12	0.05	0.99	0.98	0.92	0.95	0.98	0.99	0.09	0.07	0.95	0.99	0	0.98	0	0.97	0.95	0
ch02	5.01854e+07	0	1	0.73	0	0.96	0.96	0.05	0	0.99	0.03	0.03	0.99	0	0.99	0.95	0.96	0.98	0.99	0	0.99	0.61	0	0.11	0.09	0.9	0.97	0.74	0.91	0	0.99	0.12	0.05	0.99	0.98	0.93	0.95	0.99	0.99	0.09	0.07	0.95	0.99	0	0.98	0	0.97	0.95	0
ch02	5.02235e+07	0	1	0.81	0	0.96	0.96	0.05	0	0.99	0.03	0.03	0.99	0	0.99	0.97	0.96	0.98	0.99	0	0.99	0.69	0	0.06	0.09	0.9	0.97	0.82	0.91	0	0.99	0.13	0.03	0.99	0.98	0.93	0.95	0.99	0.99	0.07	0.09	0.97	0.99	0	0.98	0	0.97	0.95	0
ch02	5.02281e+07	0	1	0.82	0	0.96	0.96	0.05	0	0.99	0.03	0.03	0.99	0	0.99	0.97	0.96	0.98	0.99	0	0.99	0.7	0	0.06	0.09	0.9	0.97	0.83	0.91	0	0.99	0.13	0.02	0.99	0.98	0.93	0.95	0.99	0.99	0.07	0.1	0.97	0.99	0	0.98	0	0.97	0.95	0
ch02	5.06297e+07	0	1	0.98	0	0.99	0.99	0.02	0	0.98	0.01	0.01	0.94	0	0.98	0.98	0.98	0.94	0.95	0	0.98	0.94	0	0.01	0.12	0.85	0.97	0.98	0.9	0	0.96	0.06	0.01	0.93	0.97	0.95	0.96	0.97	0.89	0.03	0.13	0.98	0.9	0	0.98	0	0.51	0.94	0
ch02	5.06345e+07	0	1	0.98	0	0.99	0.99	0.02	0	0.98	0.01	0.01	0.94	0	0.98	0.98	0.98	0.94	0.95	0	0.98	0.94	0	0.01	0.12	0.85	0.97	0.98	0.9	0	0.96	0.06	0.01	0.93	0.97	0.95	0.96	0.97	0.89	0.03	0.13	0.98	0.9	0	0.98	0	0.5	0.94	0
ch02	5.06392e+07	0	1	0.98	0	0.99	0.99	0.02	0	0.98	0.01	0.01	0.94	0	0.98	0.98	0.98	0.94	0.95	0	0.98	0.94	0	0.01	0.11	0.85	0.97	0.98	0.9	0	0.96	0.06	0.01	0.93	0.97	0.95	0.96	0.97	0.89	0.03	0.13	0.98	0.9	0	0.98	0	0.49	0.94	0
ch02	5.06874e+07	0	1	0.98	0	0.99	0.99	0.02	0	0.98	0.01	0.01	0.94	0	0.98	0.98	0.98	0.94	0.95	0	0.98	0.94	0	0.01	0.15	0.85	0.97	0.98	0.9	0	0.96	0.05	0.01	0.93	0.97	0.95	0.95	0.96	0.89	0.03	0.09	0.98	0.9	0	0.98	0	0.38	0.94	0
ch02	5.06916e+07	0	1	0.98	0	0.99	0.99	0.02	0	0.98	0.01	0.01	0.94	0	0.98	0.98	0.98	0.94	0.95	0	0.98	0.94	0	0.01	0.16	0.84	0.97	0.98	0.9	0	0.96	0.05	0.01	0.93	0.97	0.95	0.95	0.96	0.89	0.03	0.09	0.98	0.9	0	0.98	0	0.37	0.94	0
ch02	5.07189e+07	0	1	0.97	0	0.99	0.99	0.02	0	0.98	0.01	0.01	0.96	0	0.98	0.97	0.98	0.96	0.96	0	0.99	0.97	0	0.01	0.18	0.84	0.98	0.99	0.92	0	0.97	0.07	0.01	0.95	0.98	0.96	0.95	0.96	0.9	0.03	0.08	0.98	0.91	0	0.98	0	0.33	0.96	0
ch02	5.07224e+07	0	1	0.97	0	0.99	0.99	0.02	0	0.98	0.01	0.01	0.96	0	0.98	0.97	0.98	0.96	0.96	0	0.99	0.97	0	0.01	0.18	0.84	0.98	0.99	0.92	0	0.97	0.07	0.01	0.95	0.98	0.96	0.95	0.96	0.9	0.03	0.08	0.98	0.91	0	0.98	0	0.32	0.96	0
ch02	5.07255e+07	0	1	0.97	0	0.99	0.99	0.02	0	0.98	0.01	0.01	0.96	0	0.98	0.97	0.98	0.96	0.96	0	0.99	0.97	0	0.01	0.18	0.85	0.98	0.99	0.92	0	0.97	0.07	0.01	0.95	0.98	0.96	0.95	0.96	0.9	0.03	0.08	0.98	0.91	0	0.98	0	0.31	0.96	0
ch02	5.07287e+07	0	1	0.97	0	0.99	0.99	0.02	0	0.98	0.01	0.01	0.95	0	0.97	0.97	0.98	0.96	0.95	0	0.99	0.96	0	0.01	0.18	0.84	0.97	0.99	0.91	0	0.96	0.07	0.01	0.95	0.98	0.95	0.94	0.96	0.89	0.03	0.08	0.98	0.9	0	0.98	0	0.3	0.96	0
ch02	5.07319e+07	0	1	0.96	0	0.98	0.99	0.02	0	0.98	0.01	0.01	0.95	0	0.97	0.97	0.97	0.95	0.95	0	0.98	0.96	0	0.01	0.18	0.83	0.97	0.98	0.91	0	0.96	0.07	0.01	0.95	0.98	0.95	0.94	0.96	0.88	0.03	0.08	0.98	0.9	0	0.97	0	0.29	0.96	0
ch02	5.07414e+07	0	1	0.96	0	0.98	0.99	0.01	0	0.98	0.01	0	0.95	0	0.97	0.97	0.97	0.95	0.95	0	0.98	0.96	0	0.02	0.17	0.83	0.97	0.98	0.91	0	0.96	0.07	0.01	0.95	0.98	0.95	0.94	0.96	0.88	0.03	0.08	0.98	0.9	0	0.97	0	0.26	0.96	0
ch02	50744500	0	1	0.96	0	0.98	0.99	0.01	0	0.98	0.01	0	0.95	0	0.97	0.97	0.97	0.95	0.95	0	0.98	0.96	0	0.02	0.17	0.83	0.97	0.98	0.91	0	0.96	0.07	0.02	0.95	0.98	0.95	0.94	0.96	0.88	0.03	0.08	0.98	0.9	0	0.97	0	0.25	0.96	0
ch02	5.07549e+07	0	1	0.96	0	0.98	0.99	0.01	0	0.98	0.01	0	0.95	0	0.97	0.97	0.97	0.95	0.95	0	0.98	0.96	0	0.02	0.17	0.83	0.97	0.98	0.91	0	0.96	0.07	0.01	0.95	0.98	0.95	0.94	0.96	0.88	0.03	0.08	0.98	0.9	0	0.97	0	0.22	0.97	0
ch02	5.07583e+07	0	1	0.97	0	0.98	0.99	0.01	0	0.98	0.01	0	0.96	0	0.97	0.97	0.97	0.96	0.96	0	0.98	0.97	0	0.02	0.17	0.84	0.97	0.98	0.92	0	0.97	0.07	0.01	0.95	0.98	0.96	0.94	0.96	0.88	0.03	0.08	0.98	0.9	0	0.98	0	0.21	0.97	0
ch02	5.09376e+07	0	1	0.96	0	0.94	0.96	0.04	0	0.96	0.02	0	0.94	0	0.97	0.99	0.96	0.96	0.97	0	0.97	0.96	0	0.04	0.17	0.87	0.98	0.94	0.9	0	0.97	0.03	0.01	0.94	0.92	0.93	0.95	0.96	0.91	0.04	0.04	0.95	0.94	0.01	0.95	0	0.04	0.92	0
ch02	50942274	0	1	0.96	0	0.94	0.96	0.04	0	0.96	0.02	0	0.94	0	0.97	0.99	0.96	0.96	0.97	0	0.97	0.96	0	0.04	0.18	0.87	0.98	0.94	0.9	0	0.97	0.03	0.01	0.94	0.92	0.93	0.95	0.96	0.91	0.04	0.04	0.95	0.94	0.01	0.95	0	0.04	0.92	0
ch02	5.11814e+07	0	1	0.98	0	0.95	0.94	0.05	0.01	0.98	0.02	0	0.95	0	0.98	0.99	0.98	0.96	0.97	0	0.98	0.95	0	0.03	0.14	0.92	0.98	0.94	0.92	0.01	0.96	0.02	0.03	0.97	0.93	0.96	0.98	0.99	0.95	0.01	0.02	0.97	0.95	0.01	0.96	0	0.08	0.92	0
ch02	5.11869e+07	0	1	0.98	0	0.95	0.94	0.05	0.01	0.98	0.02	0	0.95	0	0.98	0.98	0.97	0.96	0.97	0	0.98	0.94	0	0.03	0.14	0.91	0.98	0.94	0.92	0.01	0.96	0.02	0.02	0.97	0.93	0.96	0.98	0.99	0.95	0.01	0.02	0.97	0.95	0.01	0.96	0	0.08	0.92	0
ch02	5.1489e+07	0	1	0.98	0	0.99	0.97	0.07	0.01	0.51	0	0.03	0.98	0	0.98	0.97	0.96	0.98	0.97	0	0.98	0.98	0	0.01	0.12	0.87	1	0.97	0.93	0.01	0.95	0.06	0.03	0.98	0.99	0.97	0.96	0.99	0.95	0.08	0.12	0.99	0.97	0	0.99	0	0.07	0.97	0
ch02	5.1493e+07	0	1	0.98	0	0.99	0.97	0.07	0.01	0.5	0	0.03	0.98	0	0.98	0.97	0.96	0.98	0.97	0	0.98	0.98	0	0.02	0.12	0.87	1	0.97	0.93	0.01	0.95	0.06	0.03	0.98	0.99	0.97	0.96	0.99	0.95	0.09	0.13	0.99	0.97	0	0.99	0	0.07	0.97	0
ch02	5.1501e+07	0	1	0.98	0	0.99	0.97	0.08	0.01	0.48	0	0.04	0.98	0	0.98	0.97	0.96	0.98	0.97	0	0.98	0.98	0	0.02	0.14	0.87	1	0.97	0.93	0.01	0.95	0.06	0.03	0.98	0.99	0.97	0.96	0.99	0.95	0.11	0.15	0.99	0.97	0	0.99	0	0.07	0.97	0
ch02	5.15055e+07	0	1	0.98	0	0.99	0.97	0.08	0.01	0.47	0	0.04	0.97	0	0.98	0.96	0.96	0.98	0.97	0	0.98	0.97	0	0.02	0.14	0.86	0.99	0.97	0.93	0.01	0.94	0.06	0.03	0.98	0.99	0.96	0.96	0.98	0.95	0.11	0.15	0.98	0.97	0	0.99	0	0.07	0.97	0
ch02	5.15435e+07	0	1	0.99	0	0.99	0.98	0.08	0.01	0.39	0	0.04	0.96	0	0.98	0.95	0.96	0.98	0.96	0	0.97	0.95	0	0.02	0.15	0.85	0.98	0.98	0.93	0.01	0.93	0.06	0.03	0.97	0.99	0.94	0.95	0.97	0.96	0.12	0.17	0.96	0.99	0	0.98	0	0.06	0.97	0
ch02	5.15485e+07	0	1	0.99	0	0.99	0.98	0.09	0.01	0.38	0	0.04	0.96	0	0.98	0.95	0.96	0.98	0.96	0	0.97	0.95	0	0.02	0.16	0.85	0.98	0.98	0.93	0.01	0.93	0.06	0.03	0.97	0.99	0.94	0.95	0.97	0.96	0.12	0.17	0.96	0.99	0	0.98	0	0.06	0.97	0
ch02	5.15735e+07	0	1	0.98	0	0.99	0.98	0.08	0.01	0.33	0	0.04	0.95	0	0.98	0.95	0.96	0.98	0.96	0	0.96	0.95	0	0.03	0.19	0.83	0.97	0.98	0.93	0	0.93	0.06	0.02	0.97	0.99	0.93	0.94	0.97	0.95	0.12	0.17	0.96	0.99	0	0.98	0	0.06	0.97	0
ch02	5.15786e+07	0	1	0.98	0	0.99	0.98	0.08	0.01	0.32	0	0.04	0.95	0	0.98	0.95	0.96	0.98	0.96	0	0.96	0.95	0	0.03	0.19	0.83	0.97	0.98	0.93	0	0.93	0.06	0.02	0.97	0.99	0.93	0.94	0.97	0.95	0.12	0.17	0.96	0.99	0	0.98	0	0.06	0.97	0
ch02	5.15836e+07	0	1	0.98	0	0.99	0.98	0.08	0.01	0.31	0	0.04	0.95	0	0.98	0.95	0.96	0.98	0.96	0	0.96	0.95	0	0.03	0.2	0.83	0.97	0.98	0.93	0	0.93	0.06	0.02	0.97	0.99	0.93	0.94	0.97	0.95	0.12	0.17	0.96	0.99	0	0.98	0	0.06	0.97	0
ch02	5.1589e+07	0	1	0.98	0	0.99	0.98	0.08	0.01	0.3	0	0.04	0.95	0	0.98	0.95	0.96	0.98	0.96	0	0.96	0.95	0	0.03	0.21	0.83	0.97	0.98	0.93	0	0.93	0.06	0.02	0.97	0.99	0.93	0.94	0.97	0.95	0.12	0.17	0.96	0.99	0	0.98	0	0.06	0.97	0
ch02	5.17755e+07	0	1	0.98	0	0.98	0.99	0.21	0	0	0.15	0.02	0.96	0	0.98	0.96	0.97	0.99	0.95	0	0.97	0.95	0	0.03	0.48	0.82	0.97	0.98	0.92	0	0.93	0.07	0.02	0.96	0.99	0.9	0.93	0.97	0.95	0.1	0.15	0.96	0.97	0.01	0.98	0	0.03	0.96	0
ch02	5.17813e+07	0	1	0.98	0	0.98	0.99	0.22	0	0	0.16	0.01	0.96	0	0.98	0.96	0.97	0.99	0.95	0	0.97	0.95	0	0.03	0.49	0.82	0.97	0.98	0.92	0	0.93	0.07	0.02	0.96	0.99	0.9	0.93	0.97	0.95	0.09	0.15	0.96	0.97	0.01	0.98	0	0.03	0.96	0
ch02	5.1787e+07	0	1	0.98	0	0.98	0.99	0.23	0	0	0.17	0.01	0.96	0	0.98	0.96	0.97	0.99	0.95	0	0.97	0.95	0	0.03	0.5	0.82	0.97	0.98	0.92	0	0.93	0.07	0.02	0.96	1	0.9	0.93	0.97	0.95	0.09	0.16	0.96	0.97	0.01	0.98	0	0.03	0.96	0
ch02	5.17927e+07	0	1	0.98	0	0.98	0.99	0.23	0	0	0.18	0.01	0.96	0	0.98	0.96	0.97	0.99	0.95	0	0.97	0.95	0	0.04	0.51	0.81	0.97	0.98	0.92	0	0.93	0.07	0.02	0.96	1	0.89	0.92	0.96	0.95	0.09	0.16	0.96	0.97	0.01	0.98	0	0.03	0.96	0
ch02	5.1804e+07	0	1	0.98	0	0.98	0.99	0.25	0	0	0.2	0.01	0.96	0	0.98	0.96	0.97	0.99	0.95	0	0.97	0.95	0	0.05	0.53	0.81	0.97	0.98	0.92	0	0.93	0.06	0.03	0.96	1	0.89	0.92	0.96	0.95	0.07	0.16	0.96	0.97	0.01	0.98	0	0.03	0.96	0
ch02	5.18097e+07	0	1	0.98	0	0.98	0.99	0.26	0	0	0.21	0.01	0.96	0	0.98	0.96	0.97	0.99	0.95	0	0.97	0.95	0	0.05	0.54	0.81	0.97	0.98	0.92	0	0.93	0.06	0.03	0.96	1	0.89	0.92	0.96	0.95	0.07	0.15	0.96	0.97	0.01	0.98	0	0.03	0.96	0
ch02	5.19438e+07	0	1	0.98	0	0.97	0.96	0.5	0	0	0.43	0.01	0.91	0	0.99	0.96	0.98	0.99	0.96	0	0.98	0.94	0	0.06	0.78	0.81	0.97	0.98	0.91	0	0.93	0.07	0.03	0.97	1	0.92	0.89	0.95	0.95	0.05	0.1	0.95	0.96	0.01	0.96	0	0.04	0.96	0
ch02	5.19491e+07	0	1	0.98	0	0.97	0.96	0.51	0	0	0.44	0.01	0.91	0	0.99	0.96	0.98	0.99	0.96	0	0.98	0.94	0	0.06	0.79	0.81	0.97	0.98	0.91	0	0.93	0.07	0.02	0.97	1	0.92	0.89	0.95	0.95	0.05	0.1	0.95	0.96	0.01	0.96	0	0.04	0.96	0
ch02	5.19544e+07	0	1	0.98	0	0.97	0.96	0.51	0	0	0.45	0.01	0.91	0	0.99	0.96	0.98	0.99	0.96	0	0.98	0.94	0	0.06	0.8	0.82	0.97	0.98	0.91	0	0.94	0.06	0.02	0.97	1	0.92	0.89	0.95	0.96	0.05	0.1	0.95	0.96	0.01	0.96	0	0.04	0.96	0
ch02	5.19597e+07	0	1	0.98	0	0.97	0.96	0.51	0	0	0.46	0.01	0.91	0	0.99	0.96	0.98	0.99	0.96	0	0.98	0.94	0	0.06	0.81	0.83	0.97	0.98	0.91	0	0.95	0.05	0.02	0.97	1	0.92	0.89	0.95	0.97	0.05	0.1	0.95	0.96	0.01	0.96	0	0.04	0.96	0
ch02	5.19699e+07	0	1	0.98	0	0.97	0.96	0.53	0	0	0.48	0.01	0.91	0	0.99	0.96	0.98	0.99	0.96	0	0.98	0.94	0	0.07	0.83	0.83	0.97	0.98	0.91	0	0.95	0.05	0.02	0.97	1	0.92	0.89	0.95	0.97	0.05	0.1	0.95	0.96	0.01	0.96	0	0.04	0.96	0
ch02	5.19746e+07	0	1	0.98	0	0.97	0.96	0.53	0	0	0.48	0.01	0.91	0	0.99	0.96	0.98	0.99	0.96	0	0.98	0.94	0	0.07	0.84	0.83	0.97	0.98	0.91	0	0.96	0.05	0.02	0.97	1	0.92	0.89	0.95	0.97	0.05	0.1	0.95	0.96	0.01	0.96	0	0.04	0.96	0
ch02	5.19842e+07	0	1	0.98	0	0.97	0.96	0.55	0	0	0.5	0.01	0.91	0	0.99	0.96	0.98	0.99	0.96	0	0.98	0.94	0	0.06	0.86	0.83	0.97	0.98	0.91	0	0.96	0.05	0.02	0.97	1	0.92	0.89	0.95	0.97	0.05	0.1	0.95	0.96	0.01	0.96	0	0.04	0.96	0
ch02	5.19892e+07	0	1	0.98	0	0.97	0.96	0.56	0	0	0.51	0.01	0.91	0	0.99	0.96	0.98	0.99	0.96	0	0.98	0.94	0	0.06	0.85	0.83	0.97	0.98	0.9	0	0.95	0.05	0.02	0.97	1	0.92	0.89	0.94	0.97	0.05	0.1	0.95	0.96	0.01	0.96	0	0.04	0.96	0
ch02	5.2323e+07	0	1	1	0	0.97	0.97	0.99	0	0	0.95	0.01	0.93	0	0.99	0.99	0.99	0.99	0.99	0	0.98	0.98	0	0.06	0.99	0.88	1	0.98	0.92	0	0.93	0.11	0.01	0.98	1	0.51	0.91	0.96	0.98	0.03	0.1	0.99	0.97	0	0.97	0	0.06	0.97	0
ch02	5.23289e+07	0	1	1	0	0.97	0.97	0.99	0	0	0.95	0.01	0.93	0	0.99	0.99	0.99	0.99	0.99	0	0.98	0.98	0	0.05	0.99	0.88	1	0.98	0.92	0	0.93	0.11	0	0.98	1	0.5	0.91	0.96	0.98	0.03	0.1	0.99	0.97	0	0.97	0	0.06	0.97	0
ch02	5.24995e+07	0	1	1	0	0.98	1	1	0	0	0.98	0.01	0.95	0	0.97	1	1	1	0.98	0	0.98	0.99	0	0.04	0.95	0.9	1	0.98	0.96	0	0.92	0.07	0	0.97	1	0.23	0.84	0.97	0.98	0.04	0.1	0.98	0.98	0	0.98	0	0.06	0.97	0
ch02	5.25062e+07	0	1	1	0	0.98	1	1	0	0	0.98	0.01	0.95	0	0.97	1	1	1	0.98	0	0.98	0.99	0	0.04	0.95	0.9	1	0.98	0.96	0	0.92	0.07	0	0.97	1	0.22	0.83	0.97	0.98	0.04	0.1	0.98	0.98	0	0.98	0	0.06	0.97	0
ch02	5.254e+07	0	1	0.97	0	0.98	1	1	0	0	0.99	0.01	0.94	0	0.97	1	1	1	0.98	0	0.97	0.99	0	0.03	0.9	0.9	1	0.98	0.95	0	0.92	0.07	0	0.97	1	0.17	0.78	0.96	0.97	0.04	0.1	0.98	0.98	0	0.97	0	0.06	0.97	0
ch02	5.25468e+07	0	1	0.97	0	0.98	1	1	0	0	0.99	0.01	0.94	0	0.97	1	1	1	0.98	0	0.97	0.99	0	0.03	0.89	0.9	1	0.98	0.95	0	0.92	0.07	0	0.97	1	0.16	0.77	0.96	0.97	0.04	0.1	0.98	0.98	0	0.97	0	0.06	0.97	0
ch02	5.26473e+07	0	1	0.97	0	0.98	0.98	1	0	0	0.97	0.02	0.95	0	0.98	1	1	1	0.99	0	0.96	0.97	0	0.03	0.76	0.88	1	0.98	0.95	0	0.94	0.07	0	0.97	0.99	0.02	0.61	0.98	0.97	0.05	0.06	0.98	0.96	0	0.98	0	0.06	0.97	0
ch02	5.26527e+07	0	1	0.97	0	0.98	0.98	1	0	0	0.97	0.02	0.95	0	0.98	1	1	1	0.99	0	0.96	0.97	0	0.03	0.75	0.88	1	0.98	0.95	0	0.94	0.07	0	0.97	0.99	0.01	0.6	0.98	0.97	0.05	0.06	0.98	0.96	0	0.98	0	0.06	0.97	0
ch02	5.26637e+07	0	1	0.97	0	0.98	0.97	0.99	0	0	0.97	0.02	0.94	0	0.97	1	1	0.99	0.99	0	0.96	0.95	0	0.03	0.73	0.86	1	0.98	0.93	0	0.93	0.08	0	0.97	0.98	0	0.58	0.98	0.96	0.05	0.06	0.96	0.96	0	0.98	0	0.06	0.95	0
ch02	5.26691e+07	0	1	0.97	0	0.98	0.97	0.99	0	0	0.97	0.02	0.94	0	0.97	1	1	0.99	0.99	0	0.96	0.95	0	0.04	0.72	0.86	1	0.98	0.93	0	0.93	0.08	0	0.97	0.98	0	0.57	0.98	0.96	0.05	0.06	0.96	0.96	0	0.98	0	0.06	0.95	0
ch02	5.27142e+07	0	1	0.96	0	0.97	0.96	0.98	0	0	0.96	0.02	0.93	0	0.97	1	0.99	0.99	0.99	0	0.95	0.94	0	0.06	0.66	0.85	1	0.98	0.92	0	0.92	0.08	0	0.97	0.98	0	0.51	0.97	0.95	0.05	0.07	0.95	0.95	0.03	0.98	0	0.06	0.93	0
ch02	5.272e+07	0	1	0.96	0	0.97	0.96	0.98	0	0	0.96	0.02	0.93	0	0.97	1	0.99	0.99	0.99	0	0.95	0.94	0	0.07	0.65	0.85	1	0.98	0.92	0	0.92	0.07	0	0.97	0.98	0	0.5	0.97	0.95	0.05	0.08	0.95	0.95	0.04	0.98	0	0.06	0.93	0
ch02	5.28252e+07	0	1	0.96	0	0.96	0.96	0.98	0	0	0.96	0.02	0.93	0	0.97	1	0.99	0.99	0.99	0	0.96	0.94	0	0.06	0.52	0.88	1	0.98	0.92	0	0.94	0.08	0	0.97	0.98	0	0.32	0.97	0.95	0.05	0.1	0.95	0.96	0.23	0.98	0	0.07	0.93	0
ch02	5.28302e+07	0	1	0.96	0	0.96	0.96	0.98	0	0	0.96	0.02	0.93	0	0.97	1	0.99	0.99	0.99	0	0.96	0.94	0	0.06	0.51	0.88	1	0.98	0.92	0	0.94	0.08	0	0.97	0.98	0	0.31	0.97	0.95	0.05	0.1	0.95	0.96	0.24	0.98	0	0.07	0.93	0
ch02	5.28351e+07	0	1	0.96	0	0.96	0.96	0.98	0	0	0.96	0.02	0.93	0	0.96	1	0.99	0.99	0.99	0	0.96	0.94	0	0.07	0.5	0.88	1	0.98	0.92	0	0.94	0.08	0	0.97	0.98	0	0.3	0.97	0.95	0.05	0.1	0.95	0.96	0.25	0.98	0	0.07	0.93	0
ch02	5.29225e+07	0	1	0.96	0	0.95	0.95	0.98	0	0	0.97	0.02	0.94	0	0.96	1	0.99	0.99	0.99	0	0.96	0.94	0	0.09	0.34	0.87	0.99	0.99	0.93	0.01	0.96	0.08	0.01	0.97	0.98	0	0.12	0.96	0.95	0.05	0.14	0.94	0.96	0.44	0.98	0	0.07	0.94	0
ch02	5.29271e+07	0	1	0.96	0	0.95	0.95	0.98	0	0	0.97	0.02	0.94	0	0.96	1	0.99	0.99	0.99	0	0.96	0.94	0	0.09	0.34	0.87	0.99	0.99	0.93	0.01	0.96	0.08	0.01	0.97	0.98	0	0.11	0.96	0.95	0.05	0.15	0.94	0.96	0.45	0.98	0	0.07	0.94	0
ch02	5.29368e+07	0	1	0.95	0	0.95	0.94	0.97	0	0	0.96	0.02	0.94	0	0.95	1	0.99	0.98	0.98	0	0.95	0.93	0	0.09	0.34	0.87	0.99	0.98	0.92	0.01	0.96	0.08	0.01	0.97	0.97	0	0.09	0.96	0.95	0.05	0.15	0.94	0.95	0.47	0.98	0	0.07	0.93	0
ch02	5.29418e+07	0	1	0.95	0	0.95	0.94	0.97	0	0	0.96	0.02	0.94	0	0.95	1	0.99	0.98	0.98	0	0.95	0.93	0	0.09	0.33	0.87	0.99	0.98	0.92	0.01	0.96	0.08	0.01	0.97	0.97	0	0.08	0.96	0.95	0.06	0.15	0.94	0.95	0.48	0.98	0	0.07	0.93	0
ch02	5.29514e+07	0	1	0.95	0	0.96	0.94	0.97	0	0	0.96	0.02	0.94	0	0.95	1	0.99	0.98	0.98	0	0.95	0.93	0	0.09	0.31	0.87	0.99	0.98	0.92	0.01	0.96	0.08	0.01	0.97	0.97	0	0.07	0.96	0.95	0.05	0.15	0.95	0.95	0.5	0.98	0	0.07	0.93	0
ch02	5.29561e+07	0	1	0.95	0	0.96	0.94	0.97	0	0	0.96	0.02	0.94	0	0.95	1	0.99	0.98	0.98	0	0.95	0.93	0	0.1	0.3	0.87	0.99	0.98	0.92	0.01	0.96	0.08	0.01	0.97	0.97	0	0.06	0.96	0.95	0.05	0.16	0.95	0.95	0.51	0.98	0	0.08	0.93	0
ch02	5.30596e+07	0	1	0.97	0	0.95	0.94	0.96	0	0	0.96	0.02	0.95	0	0.97	1	0.99	0.98	0.99	0	0.94	0.92	0	0.1	0.23	0.89	0.99	0.96	0.92	0.01	0.98	0.08	0.01	0.98	0.97	0	0	0.97	0.96	0.05	0.22	0.96	0.95	0.71	0.98	0	0.05	0.91	0
ch02	53473368	0	1	0.97	0	0.95	0.94	0.96	0	0	0.96	0.02	0.95	0	0.97	1	0.99	0.98	0.99	0	0.94	0.92	0	0.1	0.23	0.89	0.99	0.96	0.92	0.01	0.98	0.08	0.01	0.98	0.97	0	0	0.97	0.96	0.05	0.22	0.96	0.95	0.71	0.98	0	0.05	0.91	0
ch03	1	0	1	0	0.99	0.98	0.04	0.07	0.98	0.96	0.97	0.97	0.97	0.92	0.98	0.05	0.98	0.98	0.99	0	0.97	0	0	0.01	0.99	0.3	0.03	0.96	0	0	0.98	0.96	0.7	0.99	0.1	0.96	0	0.98	0	0.98	0.05	0.05	0.09	0.98	0.3	0.95	0.02	0	0
ch03	285005	0	1	0	0.99	0.98	0.04	0.07	0.98	0.96	0.97	0.97	0.97	0.92	0.98	0.05	0.98	0.98	0.99	0	0.97	0	0	0.01	0.99	0.3	0.03	0.96	0	0	0.98	0.96	0.7	0.99	0.1	0.96	0	0.98	0	0.98	0.05	0.05	0.09	0.98	0.3	0.95	0.02	0	0
ch03	403695	0	1	0	0.97	0.97	0.04	0.07	0.99	0.96	0.98	1	0.97	0.95	0.97	0.07	0.98	0.99	0.99	0.01	0.97	0	0	0.01	0.99	0.28	0.03	0.98	0	0	0.99	0.99	0.78	0.99	0.09	0.97	0	1	0	0.98	0.04	0.05	0.08	0.99	0.5	0.94	0.02	0	0
ch03	409430	0	1	0	0.97	0.97	0.04	0.07	0.99	0.96	0.98	1	0.97	0.95	0.97	0.07	0.98	0.99	0.99	0.01	0.97	0	0	0.01	0.99	0.28	0.03	0.98	0	0	0.99	0.99	0.78	0.99	0.09	0.97	0	1	0	0.98	0.05	0.05	0.08	0.99	0.51	0.94	0.02	0	0
ch03	415004	0	1	0	0.97	0.97	0.04	0.07	0.99	0.96	0.98	1	0.97	0.95	0.97	0.07	0.98	0.99	0.99	0.01	0.98	0	0	0.01	0.99	0.28	0.03	0.97	0	0	0.99	0.99	0.77	0.99	0.09	0.97	0	1	0	0.97	0.05	0.06	0.08	0.99	0.52	0.94	0.02	0	0
ch03	568320	0	1	0	0.97	0.97	0.04	0.06	0.99	0.98	0.98	0.99	0.97	0.97	0.97	0.05	0.97	1	0.99	0.01	0.99	0	0	0.01	0.99	0.29	0.02	0.96	0	0	1	0.98	0.85	0.77	0.09	0.97	0	1	0	0.95	0.04	0.26	0.08	0.98	0.76	0.95	0.03	0	0
ch03	574775	0	1	0	0.97	0.98	0.03	0.05	0.99	0.98	0.98	0.99	0.97	0.97	0.97	0.05	0.97	1	0.99	0.01	0.99	0	0	0.01	0.99	0.28	0.02	0.96	0	0	1	0.98	0.86	0.76	0.09	0.97	0	1	0	0.95	0.04	0.27	0.08	0.98	0.77	0.95	0.03	0	0
ch03	716368	0	1	0.18	0.95	0.97	0.02	0.04	0.96	0.98	0.96	0.98	0.96	0.92	0.96	0.04	0.94	1	0.95	0.01	0.98	0	0	0.01	0.97	0.24	0.04	0.93	0	0.15	0.99	0.97	0.72	0.55	0.08	0.94	0	0.98	0	0.92	0.04	0.42	0.03	0.97	0.95	0.94	0.04	0	0
ch03	721975	0	1	0.19	0.95	0.97	0.02	0.04	0.96	0.98	0.96	0.98	0.96	0.92	0.96	0.04	0.94	1	0.95	0.02	0.98	0	0	0.01	0.97	0.23	0.04	0.93	0	0.16	0.99	0.97	0.71	0.54	0.08	0.94	0	0.98	0	0.92	0.04	0.43	0.02	0.96	0.95	0.94	0.04	0	0
ch03	733095	0	1	0.21	0.95	0.97	0.02	0.03	0.97	0.98	0.96	0.98	0.97	0.93	0.97	0.04	0.95	1	0.95	0.02	0.99	0	0	0	0.97	0.22	0.04	0.94	0	0.18	0.99	0.97	0.69	0.52	0.08	0.94	0	0.98	0	0.92	0.04	0.44	0.02	0.96	0.95	0.94	0.05	0	0
ch03	738204	0	1	0.22	0.95	0.97	0.02	0.03	0.96	0.98	0.96	0.98	0.97	0.93	0.97	0.05	0.95	0.99	0.95	0.02	0.99	0	0	0	0.97	0.21	0.04	0.93	0	0.19	0.99	0.97	0.68	0.51	0.08	0.94	0	0.98	0	0.92	0.04	0.45	0.02	0.95	0.95	0.94	0.05	0	0
ch03	743308	0	1	0.22	0.95	0.96	0.02	0.02	0.96	0.98	0.96	0.98	0.96	0.93	0.97	0.05	0.95	0.99	0.95	0.02	0.99	0	0	0	0.97	0.21	0.04	0.92	0	0.2	0.99	0.97	0.67	0.5	0.08	0.94	0	0.97	0	0.92	0.03	0.46	0.02	0.94	0.95	0.93	0.05	0	0
ch03	765904	0	1	0.26	0.95	0.96	0.02	0.02	0.96	0.99	0.96	0.98	0.96	0.94	0.97	0.06	0.95	0.99	0.95	0.02	0.99	0	0	0	0.97	0.19	0.04	0.92	0	0.24	0.99	0.97	0.65	0.47	0.09	0.95	0	0.97	0.01	0.92	0.03	0.5	0.03	0.94	0.95	0.94	0.05	0	0
ch03	771844	0	1	0.27	0.95	0.96	0.03	0.03	0.96	0.99	0.96	0.98	0.96	0.94	0.97	0.06	0.95	0.99	0.95	0.03	0.99	0.01	0	0	0.97	0.2	0.04	0.92	0	0.25	0.99	0.97	0.64	0.47	0.1	0.95	0	0.97	0.01	0.92	0.04	0.51	0.04	0.94	0.95	0.94	0.06	0.01	0
ch03	883760	0	1	0.44	0.95	0.93	0.07	0.03	0.94	0.98	0.95	0.98	0.95	0.92	0.95	0.15	0.95	0.97	0.96	0.06	0.99	0.03	0.01	0.03	0.96	0.23	0.02	0.9	0.03	0.44	0.98	0.97	0.51	0.31	0.08	0.92	0.02	0.94	0.03	0.9	0.08	0.68	0.04	0.91	0.95	0.93	0.04	0.01	0.03
ch03	890107	0	1	0.45	0.95	0.93	0.07	0.03	0.94	0.98	0.95	0.98	0.95	0.92	0.95	0.15	0.95	0.97	0.96	0.06	0.99	0.03	0.01	0.03	0.96	0.22	0.02	0.9	0.03	0.45	0.98	0.97	0.5	0.3	0.08	0.92	0.02	0.94	0.03	0.9	0.08	0.69	0.05	0.91	0.95	0.93	0.04	0.01	0.03
ch03	921892	0	1	0.5	0.96	0.93	0.08	0.03	0.93	0.99	0.96	0.98	0.95	0.92	0.95	0.2	0.95	0.97	0.96	0.06	0.99	0.03	0.01	0.03	0.97	0.22	0.02	0.9	0.03	0.5	0.98	0.97	0.45	0.25	0.08	0.92	0.02	0.94	0.03	0.9	0.08	0.74	0.06	0.91	0.96	0.93	0.04	0.01	0.03
ch03	928284	0	1	0.51	0.96	0.93	0.08	0.04	0.93	0.99	0.96	0.98	0.95	0.92	0.95	0.21	0.95	0.97	0.96	0.06	0.99	0.03	0.01	0.03	0.97	0.23	0.02	0.9	0.03	0.51	0.98	0.97	0.44	0.24	0.08	0.92	0.02	0.94	0.03	0.9	0.08	0.75	0.07	0.91	0.96	0.93	0.04	0.01	0.03
ch03	954367	0	1	0.55	0.96	0.93	0.08	0.04	0.93	0.99	0.96	0.98	0.95	0.92	0.95	0.25	0.95	0.97	0.96	0.06	0.99	0.03	0.01	0.03	0.97	0.25	0.02	0.9	0.03	0.55	0.98	0.97	0.4	0.2	0.1	0.92	0.02	0.94	0.03	0.9	0.08	0.79	0.07	0.91	0.96	0.93	0.04	0.01	0.03
ch03	960920	0	1	0.56	0.96	0.93	0.08	0.04	0.93	0.99	0.96	0.98	0.95	0.92	0.95	0.26	0.95	0.97	0.96	0.06	0.99	0.03	0.01	0.03	0.97	0.25	0.02	0.9	0.03	0.56	0.98	0.97	0.39	0.19	0.1	0.92	0.02	0.94	0.03	0.9	0.08	0.8	0.07	0.91	0.96	0.93	0.04	0.01	0.03
ch03	1.156e+06	0	1	0.8	0.97	0.92	0.12	0.07	0.91	0.98	0.95	0.99	0.68	0.9	0.96	0.5	0.95	0.97	0.95	0.05	0.99	0.03	0.03	0.04	0.97	0.24	0.04	0.91	0.05	0.83	0.97	0.97	0.17	0.33	0.35	0.92	0.02	0.94	0.03	0.93	0.08	0.93	0.09	0.9	0.97	0.95	0.04	0.01	0.03
ch03	1.16372e+06	0	1	0.8	0.97	0.92	0.13	0.07	0.91	0.98	0.95	0.98	0.67	0.9	0.96	0.51	0.95	0.97	0.94	0.05	0.99	0.03	0.04	0.04	0.97	0.24	0.04	0.91	0.06	0.84	0.97	0.97	0.16	0.34	0.36	0.92	0.02	0.94	0.03	0.93	0.08	0.93	0.09	0.9	0.97	0.95	0.04	0.01	0.03
ch03	1.26935e+06	0	1	0.78	0.98	0.93	0.13	0.07	0.93	0.97	0.96	0.98	0.55	0.92	0.96	0.62	0.97	0.97	0.94	0.05	0.99	0.03	0.17	0.05	0.99	0.24	0.04	0.94	0.17	0.96	0.97	0.97	0.06	0.47	0.49	0.94	0.02	0.95	0.03	0.93	0.09	0.94	0.09	0.9	0.97	0.96	0.04	0.01	0.03
ch03	1.27758e+06	0	1	0.77	0.98	0.93	0.14	0.08	0.93	0.97	0.96	0.98	0.54	0.92	0.96	0.63	0.97	0.97	0.94	0.05	0.99	0.03	0.18	0.05	0.99	0.24	0.04	0.94	0.18	0.96	0.97	0.97	0.06	0.48	0.5	0.94	0.02	0.95	0.03	0.93	0.09	0.94	0.09	0.9	0.97	0.96	0.04	0.01	0.03
ch03	1.2858e+06	0	1	0.77	0.98	0.93	0.15	0.08	0.93	0.97	0.96	0.98	0.53	0.93	0.97	0.64	0.97	0.97	0.95	0.05	0.99	0.03	0.19	0.05	0.99	0.24	0.04	0.94	0.19	0.97	0.97	0.97	0.06	0.49	0.51	0.94	0.02	0.95	0.03	0.93	0.09	0.95	0.09	0.9	0.98	0.96	0.04	0.01	0.03
ch03	1.29425e+06	0	1	0.77	0.98	0.93	0.15	0.08	0.93	0.97	0.96	0.98	0.52	0.94	0.98	0.65	0.97	0.97	0.96	0.05	0.99	0.03	0.2	0.05	0.99	0.24	0.04	0.95	0.2	0.97	0.97	0.97	0.06	0.5	0.52	0.94	0.02	0.95	0.03	0.93	0.09	0.95	0.09	0.9	0.99	0.96	0.04	0.01	0.03
ch03	1.30271e+06	0	1	0.76	0.98	0.93	0.15	0.07	0.93	0.97	0.96	0.98	0.51	0.94	0.98	0.66	0.97	0.97	0.96	0.05	0.99	0.03	0.21	0.05	0.99	0.23	0.05	0.95	0.21	0.97	0.97	0.97	0.06	0.51	0.53	0.94	0.03	0.94	0.03	0.93	0.09	0.95	0.09	0.9	0.99	0.96	0.04	0.01	0.03
ch03	1.3111e+06	0	1	0.75	0.98	0.93	0.15	0.07	0.93	0.97	0.96	0.98	0.5	0.94	0.98	0.67	0.97	0.97	0.96	0.05	0.99	0.03	0.22	0.05	0.99	0.23	0.05	0.95	0.22	0.97	0.97	0.97	0.06	0.51	0.54	0.94	0.03	0.94	0.03	0.93	0.1	0.95	0.09	0.9	0.99	0.96	0.04	0.01	0.03
ch03	1.33584e+06	0	1	0.72	0.98	0.93	0.15	0.06	0.93	0.97	0.96	0.98	0.47	0.94	0.98	0.7	0.97	0.97	0.96	0.05	1	0.03	0.25	0.05	0.99	0.21	0.05	0.95	0.25	0.97	0.97	0.97	0.06	0.54	0.57	0.94	0.03	0.94	0.03	0.93	0.1	0.95	0.08	0.9	0.99	0.96	0.04	0.01	0.03
ch03	1.34404e+06	0	1	0.71	0.98	0.93	0.15	0.06	0.93	0.97	0.96	0.98	0.46	0.94	0.98	0.71	0.97	0.97	0.96	0.05	1	0.03	0.26	0.05	0.99	0.21	0.05	0.95	0.26	0.97	0.97	0.97	0.06	0.55	0.58	0.94	0.03	0.94	0.03	0.93	0.1	0.95	0.08	0.9	0.99	0.96	0.03	0.01	0.03
ch03	1.35225e+06	0	1	0.7	0.98	0.93	0.16	0.06	0.93	0.97	0.96	0.98	0.45	0.94	0.98	0.72	0.97	0.97	0.96	0.05	1	0.03	0.27	0.05	0.99	0.21	0.05	0.95	0.27	0.97	0.97	0.97	0.06	0.56	0.58	0.94	0.03	0.94	0.03	0.93	0.1	0.95	0.08	0.9	0.99	0.96	0.03	0.01	0.03
ch03	1.36065e+06	0	1	0.69	0.98	0.93	0.16	0.06	0.93	0.97	0.96	0.98	0.44	0.94	0.98	0.73	0.97	0.97	0.96	0.05	1	0.03	0.28	0.05	0.99	0.21	0.05	0.95	0.28	0.97	0.97	0.97	0.06	0.57	0.58	0.94	0.03	0.94	0.03	0.93	0.1	0.95	0.08	0.9	0.99	0.96	0.03	0.01	0.03
ch03	1.47044e+06	0	1	0.57	0.99	0.93	0.16	0.07	0.89	0.97	0.94	0.99	0.33	0.95	0.96	0.83	0.98	0.96	0.98	0.04	1	0.03	0.41	0.05	0.98	0.23	0.04	0.96	0.38	0.99	0.86	0.98	0.06	0.69	0.68	0.94	0.03	0.83	0.03	0.96	0.1	0.98	0.07	0.92	0.99	0.97	0.02	0.01	0.03
ch03	1.47858e+06	0	1	0.56	0.99	0.93	0.16	0.07	0.88	0.97	0.94	0.99	0.32	0.95	0.96	0.83	0.98	0.96	0.98	0.04	1	0.03	0.42	0.05	0.98	0.24	0.04	0.96	0.38	0.99	0.85	0.98	0.06	0.7	0.69	0.94	0.03	0.82	0.03	0.96	0.1	0.98	0.07	0.92	0.99	0.97	0.02	0.01	0.03
ch03	1.51544e+06	0	1	0.51	0.99	0.93	0.13	0.06	0.83	0.97	0.94	0.99	0.27	0.95	0.96	0.87	0.98	0.96	0.98	0.01	1	0.01	0.47	0.03	0.98	0.25	0.04	0.96	0.4	0.98	0.8	0.98	0.03	0.72	0.72	0.94	0.02	0.77	0.01	0.97	0.07	0.98	0.06	0.92	0.99	0.97	0.01	0	0.01
ch03	1.52297e+06	0	1	0.5	0.99	0.93	0.12	0.06	0.82	0.96	0.93	0.99	0.26	0.94	0.96	0.87	0.98	0.96	0.98	0.01	1	0.01	0.48	0.02	0.98	0.25	0.04	0.96	0.4	0.97	0.79	0.98	0.02	0.72	0.73	0.93	0.02	0.76	0	0.98	0.06	0.97	0.06	0.92	0.98	0.97	0.01	0	0
ch03	1.53049e+06	0	1	0.49	0.99	0.93	0.12	0.06	0.81	0.96	0.93	0.99	0.25	0.94	0.96	0.88	0.98	0.96	0.98	0.01	1	0.01	0.49	0.03	0.98	0.26	0.04	0.96	0.41	0.97	0.78	0.98	0.02	0.73	0.74	0.93	0.02	0.75	0	0.98	0.06	0.97	0.06	0.92	0.98	0.97	0.01	0	0
ch03	1.53802e+06	0	1	0.48	0.99	0.93	0.12	0.06	0.8	0.96	0.93	0.99	0.24	0.94	0.96	0.89	0.98	0.97	0.98	0.01	1	0.01	0.5	0.03	0.98	0.26	0.04	0.96	0.42	0.97	0.77	0.98	0.01	0.73	0.75	0.93	0.02	0.74	0	0.98	0.06	0.97	0.06	0.92	0.98	0.97	0.01	0	0
ch03	1.54555e+06	0	1	0.47	0.99	0.93	0.11	0.06	0.79	0.96	0.93	0.99	0.23	0.94	0.96	0.9	0.98	0.97	0.98	0.01	1	0.01	0.51	0.03	0.98	0.26	0.04	0.96	0.43	0.97	0.76	0.98	0.01	0.74	0.76	0.93	0.02	0.73	0	0.98	0.06	0.97	0.06	0.92	0.98	0.97	0.01	0	0
ch03	1.60427e+06	0	1	0.41	1	0.93	0.1	0.06	0.73	0.97	0.95	0.99	0.16	0.94	0.97	0.96	0.99	0.98	0.98	0.01	1	0	0.58	0.05	0.99	0.25	0.04	0.97	0.48	0.97	0.69	0.99	0	0.82	0.83	0.94	0.01	0.67	0	0.98	0.05	0.98	0.06	0.93	0.99	0.98	0.01	0	0
ch03	1.61109e+06	0	1	0.4	1	0.93	0.1	0.06	0.72	0.97	0.95	0.99	0.15	0.94	0.97	0.96	0.99	0.98	0.98	0.01	1	0	0.59	0.05	0.99	0.25	0.04	0.97	0.49	0.97	0.68	0.99	0	0.83	0.84	0.94	0.01	0.66	0	0.98	0.05	0.98	0.06	0.93	0.99	0.98	0.01	0	0
ch03	1.61786e+06	0	1	0.39	1	0.92	0.1	0.06	0.71	0.96	0.95	0.99	0.14	0.94	0.97	0.96	0.98	0.98	0.98	0.01	1	0	0.6	0.05	0.99	0.24	0.04	0.97	0.5	0.97	0.67	0.99	0	0.83	0.85	0.94	0.01	0.65	0	0.97	0.05	0.98	0.06	0.93	0.99	0.99	0.01	0	0
ch03	1.62436e+06	0	1	0.38	1	0.93	0.1	0.06	0.7	0.96	0.95	0.99	0.13	0.94	0.97	0.96	0.98	0.98	0.98	0.01	1	0	0.61	0.05	0.99	0.24	0.05	0.97	0.51	0.97	0.66	0.99	0	0.84	0.86	0.94	0.01	0.64	0	0.97	0.05	0.98	0.07	0.93	0.99	0.99	0.01	0	0
ch03	1.65013e+06	0	1	0.34	1	0.94	0.1	0.06	0.66	0.96	0.95	0.99	0.1	0.94	0.97	0.96	0.98	0.98	0.98	0.01	1	0	0.65	0.06	0.99	0.25	0.09	0.97	0.54	0.97	0.62	0.99	0	0.88	0.9	0.95	0.01	0.61	0	0.97	0.05	0.98	0.05	0.95	0.99	0.98	0.01	0	0
ch03	1.65662e+06	0	1	0.33	1	0.94	0.1	0.06	0.65	0.96	0.95	0.99	0.09	0.94	0.97	0.96	0.98	0.98	0.98	0.01	1	0	0.66	0.06	0.99	0.26	0.1	0.97	0.54	0.97	0.61	0.99	0	0.89	0.91	0.94	0.01	0.6	0	0.97	0.05	0.98	0.05	0.95	0.99	0.98	0.02	0	0
ch03	1.66319e+06	0	1	0.32	1	0.94	0.1	0.06	0.64	0.96	0.95	0.99	0.08	0.94	0.97	0.96	0.98	0.98	0.98	0.01	1	0	0.67	0.06	0.99	0.27	0.11	0.97	0.55	0.97	0.6	0.99	0	0.9	0.92	0.94	0.01	0.59	0	0.97	0.05	0.98	0.05	0.95	0.99	0.98	0.02	0	0
ch03	1.66976e+06	0	1	0.31	1	0.94	0.09	0.06	0.64	0.96	0.95	0.99	0.07	0.94	0.97	0.96	0.98	0.98	0.98	0.01	1	0	0.68	0.06	0.99	0.27	0.12	0.97	0.56	0.97	0.59	0.99	0	0.91	0.93	0.94	0.01	0.58	0	0.97	0.05	0.98	0.05	0.95	0.99	0.99	0.02	0	0
ch03	1.67631e+06	0	1	0.3	1	0.94	0.09	0.06	0.63	0.96	0.95	0.99	0.06	0.94	0.97	0.96	0.98	0.98	0.98	0.01	1	0	0.69	0.06	0.99	0.27	0.13	0.97	0.57	0.97	0.58	0.99	0	0.92	0.94	0.94	0.01	0.57	0	0.97	0.05	0.98	0.05	0.95	0.99	0.99	0.02	0	0
ch03	1.71494e+06	0	1	0.24	1	0.94	0.11	0.05	0.57	0.96	0.95	0.99	0	0.93	0.97	0.95	0.98	0.98	0.98	0.01	1	0	0.75	0.06	0.99	0.24	0.19	0.97	0.63	0.97	0.52	0.99	0	0.98	0.98	0.94	0.01	0.51	0	0.97	0.05	0.98	0.04	0.95	0.99	0.99	0.02	0	0
ch03	1.72028e+06	0	1	0.23	1	0.94	0.11	0.05	0.56	0.96	0.95	0.99	0	0.93	0.97	0.95	0.98	0.98	0.98	0.01	1	0	0.76	0.06	0.99	0.24	0.2	0.97	0.64	0.97	0.51	0.99	0	0.98	0.98	0.94	0.01	0.5	0	0.98	0.05	0.98	0.04	0.95	0.99	0.99	0.02	0	0
ch03	1.72571e+06	0	1	0.22	1	0.94	0.11	0.05	0.55	0.97	0.94	0.99	0	0.93	0.97	0.95	0.98	0.98	0.98	0.01	1	0	0.77	0.06	0.99	0.24	0.21	0.97	0.65	0.96	0.5	0.99	0	0.98	0.98	0.94	0.01	0.49	0	0.99	0.05	0.98	0.04	0.95	0.99	0.99	0.02	0	0
ch03	1.74877e+06	0	1	0.18	1	0.95	0.11	0.05	0.51	0.96	0.91	0.99	0	0.93	0.97	0.97	0.98	0.98	0.98	0.01	1	0	0.81	0.07	0.99	0.26	0.23	0.97	0.68	0.96	0.47	1	0	0.98	0.98	0.94	0.01	0.45	0	0.99	0.05	0.98	0.04	0.97	0.99	0.99	0.02	0	0
ch03	1.75464e+06	0	1	0.17	1	0.95	0.11	0.04	0.5	0.96	0.9	0.99	0	0.93	0.97	0.97	0.98	0.98	0.98	0.01	1	0	0.82	0.07	0.99	0.25	0.22	0.97	0.69	0.96	0.46	1	0	0.98	0.98	0.94	0.01	0.44	0	0.99	0.05	0.98	0.03	0.97	0.99	0.99	0.02	0	0
ch03	1.91806e+06	0	1	0.1	1	0.97	0.05	0.04	0.22	0.96	0.62	1	0	0.89	0.95	0.97	0.87	0.98	1	0.01	0.99	0.12	1	0.12	0.99	0.19	0.22	0.85	0.86	0.93	0.16	1	0	0.97	0.98	0.94	0.01	0.15	0	0.99	0.02	0.99	0.05	0.94	0.99	0.96	0.02	0	0.12
ch03	1.92306e+06	0	1	0.11	1	0.97	0.05	0.04	0.21	0.96	0.62	1	0	0.88	0.95	0.97	0.86	0.98	1	0.01	0.99	0.13	1	0.12	0.99	0.18	0.22	0.84	0.85	0.93	0.15	1	0	0.97	0.98	0.94	0.01	0.14	0	0.99	0.02	0.99	0.05	0.94	0.99	0.95	0.02	0	0.13
ch03	1.96889e+06	0	1	0.22	1	0.95	0.03	0.04	0.1	0.96	0.51	1	0	0.85	0.95	0.97	0.75	0.96	1	0.01	0.99	0.24	1	0.14	0.97	0.21	0.21	0.73	0.85	0.94	0.04	0.98	0	0.97	0.96	0.93	0	0.04	0	0.99	0.01	0.99	0.07	0.95	0.99	0.95	0.04	0	0.24
ch03	1.97287e+06	0	1	0.23	1	0.95	0.03	0.04	0.09	0.96	0.5	1	0	0.85	0.95	0.97	0.74	0.96	1	0.01	0.99	0.25	1	0.14	0.97	0.21	0.21	0.72	0.85	0.94	0.03	0.98	0	0.97	0.96	0.93	0	0.03	0	0.99	0.01	0.99	0.07	0.95	0.99	0.95	0.04	0	0.25
ch03	2.05252e+06	0	1	0.45	1	0.96	0.03	0.06	0	0.97	0.36	1	0	0.85	0.97	0.99	0.52	0.98	1	0.01	0.99	0.47	1	0.22	0.98	0.23	0.2	0.51	0.9	0.96	0	0.98	0.01	0.98	0.98	0.95	0	0	0	0.99	0.02	1	0.08	0.97	1	0.95	0.06	0	0.47
ch03	2.05625e+06	0	1	0.46	1	0.96	0.03	0.06	0	0.97	0.35	1	0	0.84	0.97	0.99	0.51	0.98	1	0.01	0.99	0.48	1	0.22	0.98	0.23	0.2	0.5	0.9	0.96	0	0.98	0.01	0.97	0.98	0.95	0	0	0	0.99	0.02	1	0.08	0.97	1	0.95	0.07	0	0.48
ch03	2.05996e+06	0	1	0.47	1	0.96	0.03	0.06	0	0.97	0.34	1	0	0.83	0.97	0.99	0.5	0.98	1	0.01	0.99	0.49	1	0.23	0.98	0.24	0.2	0.49	0.9	0.96	0	0.98	0.01	0.96	0.98	0.95	0	0	0	0.99	0.02	1	0.08	0.97	1	0.95	0.08	0	0.49
ch03	2.06372e+06	0	1	0.47	1	0.95	0.03	0.06	0	0.96	0.33	1	0	0.82	0.96	0.98	0.49	0.98	1	0.01	0.98	0.49	0.99	0.23	0.98	0.25	0.2	0.48	0.9	0.96	0	0.98	0.01	0.96	0.98	0.94	0	0	0	0.98	0.03	0.99	0.09	0.96	1	0.95	0.08	0	0.5
ch03	2.06774e+06	0	1	0.48	1	0.95	0.03	0.06	0	0.96	0.32	1	0	0.83	0.96	0.98	0.48	0.98	1	0.01	0.98	0.5	0.99	0.23	0.98	0.26	0.2	0.47	0.9	0.95	0	0.98	0.01	0.95	0.98	0.94	0	0	0	0.98	0.03	0.99	0.09	0.96	1	0.95	0.08	0	0.51
ch03	2.07176e+06	0	1	0.49	1	0.95	0.03	0.06	0	0.95	0.31	1	0	0.83	0.96	0.98	0.47	0.98	1	0.01	0.97	0.51	0.99	0.23	0.98	0.27	0.2	0.46	0.9	0.95	0	0.98	0.01	0.94	0.98	0.94	0	0	0	0.98	0.03	0.99	0.09	0.96	1	0.95	0.08	0	0.52
ch03	2.07579e+06	0	1	0.5	1	0.94	0.03	0.06	0	0.95	0.3	1	0	0.83	0.96	0.98	0.46	0.98	1	0.01	0.97	0.52	0.98	0.23	0.98	0.27	0.2	0.45	0.9	0.94	0	0.98	0.01	0.94	0.98	0.94	0	0	0	0.98	0.03	0.98	0.09	0.96	1	0.95	0.08	0	0.53
ch03	2.08001e+06	0	1	0.51	1	0.95	0.03	0.06	0	0.95	0.29	1	0	0.82	0.97	0.98	0.46	0.98	1	0.01	0.97	0.53	0.98	0.22	0.98	0.28	0.2	0.44	0.91	0.94	0	0.98	0.01	0.94	0.98	0.95	0	0	0	0.98	0.03	0.98	0.09	0.96	1	0.95	0.08	0	0.54
ch03	2.08422e+06	0	1	0.52	1	0.95	0.03	0.06	0	0.95	0.28	1	0	0.83	0.97	0.98	0.46	0.98	1	0.01	0.97	0.54	0.98	0.22	0.98	0.29	0.2	0.43	0.92	0.94	0	0.98	0.01	0.94	0.98	0.95	0	0	0	0.98	0.03	0.98	0.09	0.96	1	0.95	0.08	0	0.55
ch03	2.08843e+06	0	1	0.53	1	0.95	0.03	0.06	0	0.95	0.27	1	0	0.83	0.97	0.98	0.46	0.98	1	0	0.97	0.55	0.98	0.21	0.98	0.3	0.2	0.42	0.92	0.94	0	0.98	0.01	0.94	0.98	0.95	0	0	0	0.98	0.03	0.98	0.09	0.96	1	0.95	0.08	0	0.56
ch03	2.09265e+06	0	1	0.54	1	0.95	0.03	0.06	0	0.95	0.26	1	0	0.83	0.97	0.98	0.46	0.98	1	0	0.97	0.56	0.98	0.21	0.98	0.3	0.2	0.41	0.92	0.94	0	0.98	0.01	0.94	0.98	0.95	0	0	0	0.98	0.03	0.98	0.09	0.96	1	0.95	0.08	0	0.57
ch03	2.14509e+06	0	1	0.66	1	0.96	0.04	0.08	0	0.96	0.14	1	0	0.83	0.97	0.98	0.47	0.98	1	0	0.97	0.68	0.98	0.22	0.98	0.36	0.11	0.3	0.92	0.94	0	0.98	0.01	0.95	0.98	0.96	0	0	0	0.99	0.03	0.98	0.09	0.96	1	0.96	0.09	0	0.69
ch03	2.14979e+06	0	1	0.67	1	0.96	0.04	0.09	0	0.96	0.13	1	0	0.83	0.97	0.98	0.47	0.98	1	0	0.97	0.69	0.98	0.22	0.98	0.37	0.1	0.29	0.92	0.94	0	0.98	0.01	0.95	0.98	0.96	0	0	0	0.99	0.03	0.98	0.09	0.96	1	0.96	0.09	0	0.7
ch03	2.23409e+06	0	1	0.83	1	0.94	0.02	0.14	0	0.97	0.06	1	0	0.85	0.96	0.99	0.45	0.98	0.99	0.01	0.95	0.83	0.98	0.24	0.98	0.5	0	0.12	0.92	0.94	0	0.97	0.01	0.95	0.98	0.96	0	0	0	0.99	0.02	0.97	0.13	0.95	0.99	0.97	0.09	0	0.86
ch03	2.2397e+06	0	1	0.84	1	0.94	0.02	0.14	0	0.96	0.06	1	0	0.86	0.96	0.99	0.45	0.98	0.99	0.01	0.95	0.83	0.98	0.24	0.98	0.51	0	0.11	0.92	0.94	0	0.97	0.02	0.95	0.98	0.96	0	0	0	0.99	0.02	0.97	0.12	0.95	0.99	0.98	0.09	0	0.87
ch03	2.35535e+06	0	1	0.97	1	0.93	0.02	0.14	0	0.97	0.05	0.99	0	0.86	0.95	0.98	0.5	0.97	0.98	0.01	0.95	0.93	0.97	0.24	0.98	0.69	0.11	0	0.88	0.96	0	0.97	0.02	0.94	0.97	0.95	0	0	0	0.97	0.02	0.96	0.11	0.94	0.97	0.96	0.08	0.01	0.98
ch03	2.36074e+06	0	1	0.97	1	0.93	0.02	0.14	0	0.97	0.05	0.99	0	0.86	0.94	0.97	0.51	0.96	0.98	0.01	0.95	0.92	0.97	0.23	0.98	0.7	0.12	0	0.87	0.96	0	0.97	0.02	0.94	0.97	0.94	0	0	0	0.96	0.02	0.96	0.11	0.95	0.96	0.95	0.08	0.01	0.97
ch03	2.58536e+06	0	1	0.97	0.99	0.9	0.23	0.12	0	0.95	0.02	0.99	0	0.92	0.94	0.84	0.84	0.97	0.96	0.27	0.95	0.9	0.97	0.1	0.99	0.93	0.5	0	0.88	0.95	0	0.96	0.01	0.95	0.96	0.92	0	0	0	0.71	0.02	0.93	0.09	0.93	0.95	0.9	0.04	0.01	0.97
ch03	2.59125e+06	0	1	0.97	0.99	0.9	0.24	0.12	0	0.95	0.02	0.99	0	0.93	0.94	0.83	0.85	0.97	0.96	0.28	0.95	0.9	0.97	0.09	0.99	0.93	0.51	0	0.88	0.95	0	0.96	0.01	0.96	0.96	0.92	0	0	0	0.7	0.02	0.93	0.09	0.93	0.95	0.9	0.03	0.01	0.97
ch03	2.5971e+06	0	1	0.98	0.99	0.91	0.25	0.12	0	0.96	0.02	0.99	0	0.94	0.95	0.83	0.86	0.97	0.96	0.29	0.96	0.91	0.98	0.09	0.99	0.93	0.52	0	0.88	0.95	0	0.96	0.01	0.96	0.96	0.93	0	0	0	0.7	0.01	0.94	0.09	0.94	0.95	0.9	0.03	0.01	0.97
ch03	2.60268e+06	0	1	0.98	0.99	0.91	0.26	0.13	0	0.96	0.02	0.99	0	0.94	0.95	0.82	0.87	0.97	0.96	0.3	0.96	0.91	0.98	0.09	0.99	0.93	0.53	0	0.88	0.96	0	0.96	0.01	0.97	0.96	0.93	0	0	0	0.69	0.01	0.94	0.09	0.94	0.95	0.9	0.03	0.01	0.97
ch03	2.70082e+06	0	1	0.98	0.99	0.92	0.43	0.15	0	0.96	0.04	0.99	0	0.95	0.95	0.64	0.88	0.96	0.96	0.48	0.97	0.91	0.99	0.07	0.99	0.93	0.71	0	0.9	0.97	0	0.96	0.01	0.98	0.96	0.93	0	0	0	0.51	0.01	0.95	0.09	0.94	0.95	0.9	0.03	0.01	0.97
ch03	2.70573e+06	0	1	0.97	0.99	0.92	0.44	0.14	0	0.96	0.04	0.99	0	0.95	0.95	0.63	0.88	0.96	0.96	0.49	0.97	0.91	0.99	0.07	0.99	0.93	0.72	0	0.9	0.97	0	0.96	0.01	0.98	0.96	0.93	0	0	0	0.5	0.01	0.95	0.09	0.94	0.95	0.9	0.04	0.01	0.97
ch03	2.71084e+06	0	1	0.97	0.99	0.93	0.45	0.14	0	0.96	0.04	0.99	0	0.95	0.95	0.62	0.87	0.95	0.96	0.5	0.97	0.92	0.99	0.07	0.99	0.93	0.73	0	0.9	0.98	0	0.96	0.01	0.98	0.96	0.93	0	0	0	0.49	0.02	0.95	0.09	0.94	0.95	0.9	0.04	0.01	0.97
ch03	2.71601e+06	0	1	0.97	0.99	0.93	0.46	0.13	0	0.96	0.04	0.99	0	0.95	0.95	0.61	0.87	0.95	0.96	0.51	0.97	0.92	0.99	0.06	0.99	0.94	0.74	0	0.9	0.98	0	0.96	0.01	0.98	0.96	0.93	0	0	0	0.48	0.02	0.95	0.09	0.94	0.95	0.9	0.04	0.01	0.97
ch03	2.7358e+06	0	1	0.97	0.99	0.93	0.5	0.14	0	0.96	0.04	0.99	0	0.96	0.96	0.58	0.88	0.95	0.96	0.55	0.98	0.93	0.99	0.03	0.99	0.94	0.78	0	0.9	0.98	0	0.96	0.01	0.98	0.96	0.93	0	0	0	0.44	0.02	0.95	0.08	0.94	0.95	0.9	0.04	0.01	0.98
ch03	2.7411e+06	0	1	0.97	0.99	0.93	0.51	0.15	0	0.96	0.04	0.99	0	0.95	0.96	0.57	0.88	0.95	0.96	0.56	0.98	0.92	0.99	0.03	0.99	0.94	0.79	0	0.9	0.98	0	0.96	0.01	0.98	0.96	0.93	0	0	0	0.43	0.02	0.95	0.08	0.94	0.95	0.9	0.04	0.01	0.98
ch03	2.77127e+06	0	1	0.98	0.99	0.94	0.57	0.14	0	0.96	0.05	0.99	0.01	0.94	0.96	0.51	0.89	0.95	0.97	0.61	0.99	0.91	0.99	0.02	0.99	0.95	0.85	0	0.9	0.98	0	0.97	0.01	0.97	0.96	0.94	0	0	0	0.37	0.02	0.96	0.07	0.95	0.96	0.9	0.04	0.01	0.98
ch03	2776120	0	1	0.98	0.99	0.94	0.58	0.13	0	0.96	0.05	0.99	0.01	0.94	0.96	0.5	0.88	0.95	0.97	0.62	0.99	0.91	0.99	0.02	0.99	0.95	0.86	0	0.9	0.98	0	0.97	0.01	0.97	0.96	0.94	0	0	0	0.36	0.02	0.96	0.06	0.95	0.96	0.9	0.04	0.01	0.98
ch03	2.99696e+06	0	1	0.97	1	0.98	0.97	0.12	0	0.99	0.09	1	0.01	0.98	0.98	0.11	0.83	0.97	1	0.99	1	0.96	1	0.04	0.99	1	1	0	0.93	1	0	0.98	0	0.99	0.99	0.99	0	0	0	0	0.02	0.99	0.05	0.99	0.99	0.94	0.07	0	1
ch03	3.00194e+06	0	1	0.97	1	0.98	0.97	0.12	0	0.99	0.09	1	0.01	0.98	0.98	0.1	0.84	0.97	1	0.99	1	0.96	1	0.04	0.99	1	1	0	0.93	1	0	0.98	0	0.99	0.99	0.98	0	0	0	0	0.02	1	0.04	0.99	1	0.94	0.07	0	1
ch03	3.07222e+06	0	1	0.97	1	1	0.98	0.12	0	0.98	0.1	1	0.01	0.97	0.99	0.08	0.87	0.98	1	1	0.99	0.96	1	0.05	0.99	1	1	0	0.93	0.99	0	0.99	0	0.99	0.97	0.97	0	0	0	0	0.03	1	0.04	1	1	0.97	0.09	0	1
ch03	3.07729e+06	0	1	0.97	1	1	0.98	0.12	0	0.98	0.1	1	0.01	0.97	0.99	0.08	0.87	0.98	1	1	0.99	0.96	1	0.05	0.99	1	1	0	0.93	0.99	0	0.98	0	0.99	0.97	0.97	0	0	0	0	0.03	1	0.04	1	1	0.97	0.09	0	1
ch03	3.08262e+06	0	1	0.97	1	1	0.98	0.12	0	0.98	0.1	1	0.01	0.97	0.99	0.08	0.87	0.98	1	1	0.99	0.96	1	0.05	0.99	1	1	0	0.93	0.98	0	0.98	0	0.99	0.97	0.97	0	0	0	0	0.03	1	0.04	1	1	0.97	0.09	0	1
ch03	3.23542e+06	0	1	0.97	0.99	1	0.98	0.06	0	0.97	0.09	1	0	0.97	0.99	0.15	0.89	1	1	1	0.96	0.96	1	0.05	0.99	0.96	0.96	0	0.91	0.96	0	0.98	0	0.99	0.9	0.97	0	0	0	0	0.03	0.98	0.04	1	1	0.97	0.06	0	1
ch03	3.24038e+06	0	1	0.97	0.99	1	0.98	0.07	0	0.97	0.09	1	0	0.97	0.99	0.15	0.89	1	1	1	0.96	0.96	1	0.05	0.99	0.96	0.96	0	0.91	0.96	0	0.98	0	0.99	0.89	0.97	0	0	0	0	0.03	0.98	0.04	1	1	0.97	0.06	0	1
ch03	3.26029e+06	0	1	0.97	0.98	0.99	0.97	0.09	0	0.97	0.09	1	0	0.96	0.99	0.15	0.89	0.99	0.99	1	0.95	0.95	1	0.05	0.99	0.95	0.95	0	0.91	0.96	0	0.98	0	1	0.86	0.97	0	0	0	0	0.03	0.97	0.04	0.99	1	0.97	0.06	0	0.99
ch03	3.26541e+06	0	1	0.97	0.98	0.99	0.97	0.1	0	0.97	0.09	1	0	0.96	0.99	0.15	0.9	0.99	0.99	1	0.95	0.95	1	0.05	0.99	0.95	0.95	0	0.91	0.96	0	0.98	0	1	0.85	0.97	0	0	0	0	0.03	0.97	0.04	0.99	1	0.97	0.06	0	0.99
ch03	3.35534e+06	0	1	0.97	0.98	0.99	0.96	0.1	0	0.96	0.06	0.99	0	0.94	1	0.13	0.93	0.99	0.98	1	0.95	0.95	1	0.04	0.98	0.94	0.95	0	0.94	0.96	0	0.98	0	0.99	0.72	0.97	0	0	0	0	0.02	0.96	0.04	0.99	0.99	0.98	0.06	0	0.88
ch03	3.36018e+06	0	1	0.97	0.98	0.99	0.96	0.1	0	0.96	0.06	0.99	0	0.94	1	0.13	0.93	0.99	0.98	1	0.95	0.95	1	0.04	0.98	0.94	0.95	0	0.94	0.96	0	0.98	0	0.99	0.71	0.97	0	0	0	0	0.02	0.96	0.04	0.99	0.99	0.98	0.06	0	0.87
ch03	3.4886e+06	0	1	0.98	0.98	0.99	0.97	0.1	0	0.96	0.06	0.99	0	0.94	1	0.13	1	0.99	0.98	1	0.95	0.94	1	0.03	0.98	0.93	0.95	0	0.91	0.96	0	0.99	0	0.98	0.51	0.94	0	0	0.11	0.02	0.04	0.96	0.05	0.99	0.98	1	0.04	0	0.62
ch03	3.49329e+06	0	1	0.98	0.98	0.98	0.97	0.09	0	0.96	0.06	0.99	0	0.94	1	0.13	1	0.99	0.98	1	0.95	0.94	1	0.03	0.98	0.93	0.95	0	0.91	0.96	0	0.99	0	0.98	0.5	0.93	0	0	0.12	0.02	0.04	0.96	0.05	0.99	0.98	1	0.03	0	0.61
ch03	3.53995e+06	0	1	0.98	0.98	0.98	0.97	0.1	0	0.97	0.07	0.99	0	0.95	1	0.15	0.99	0.99	0.98	1	0.96	0.94	1	0.02	0.98	0.93	0.95	0	0.91	0.97	0	0.99	0.01	0.98	0.42	0.94	0	0	0.22	0.02	0.05	0.96	0.06	0.99	0.98	1	0.02	0	0.51
ch03	3.54466e+06	0	1	0.98	0.98	0.98	0.97	0.1	0	0.97	0.06	0.99	0	0.95	1	0.15	0.99	0.99	0.98	1	0.96	0.94	1	0.02	0.98	0.93	0.95	0	0.91	0.97	0	0.99	0.01	0.98	0.41	0.94	0	0	0.23	0.02	0.04	0.96	0.06	0.99	0.98	1	0.02	0	0.5
ch03	3.70131e+06	0	1	0.96	0.98	0.93	0.94	0.1	0	0.96	0.05	0.98	0	0.92	1	0.11	0.96	0.97	0.97	0.97	0.95	0.91	1	0.03	0.96	0.93	0.95	0	0.89	0.96	0	1	0.01	0.96	0.18	0.92	0	0	0.49	0.03	0.05	0.95	0.04	0.76	0.97	0.97	0.02	0	0.24
ch03	3.70791e+06	0	1	0.96	0.98	0.93	0.94	0.1	0	0.97	0.05	0.98	0	0.92	1	0.11	0.96	0.97	0.97	0.97	0.96	0.91	1	0.03	0.96	0.93	0.95	0	0.89	0.96	0	1	0.01	0.96	0.17	0.92	0	0	0.5	0.03	0.05	0.95	0.04	0.75	0.97	0.97	0.02	0	0.23
ch03	3.71456e+06	0	1	0.96	0.98	0.93	0.94	0.1	0	0.97	0.05	0.98	0	0.92	1	0.11	0.96	0.97	0.97	0.97	0.96	0.91	1	0.03	0.96	0.93	0.96	0	0.89	0.96	0	1	0.01	0.95	0.16	0.92	0	0	0.51	0.03	0.05	0.95	0.04	0.74	0.97	0.97	0.02	0	0.22
ch03	3.86474e+06	0	1	0.96	1	0.93	0.95	0.07	0	0.98	0.04	0.99	0	0.97	0.99	0.1	0.96	0.98	0.99	0.94	0.99	0.94	1	0.04	0.97	0.99	1	0	0.91	0.97	0	1	0.01	0.95	0.11	0.9	0	0	0.68	0.03	0.05	0.98	0.03	0.51	0.97	0.96	0.01	0	0
ch03	3.87072e+06	0	1	0.96	1	0.92	0.95	0.07	0	0.98	0.04	0.99	0	0.96	0.99	0.1	0.96	0.97	0.99	0.93	0.99	0.94	1	0.04	0.97	0.99	1	0	0.91	0.97	0	1	0.01	0.95	0.11	0.89	0	0	0.68	0.03	0.05	0.98	0.03	0.5	0.97	0.96	0.01	0	0
ch03	3.88293e+06	0	1	0.96	1	0.92	0.95	0.06	0	0.98	0.04	0.99	0	0.96	0.99	0.1	0.96	0.96	0.99	0.91	0.99	0.94	1	0.04	0.97	0.99	1	0	0.91	0.97	0	1	0.01	0.95	0.1	0.88	0	0	0.68	0.03	0.07	0.98	0.03	0.48	0.97	0.96	0.01	0	0
ch03	3.88917e+06	0	1	0.96	1	0.92	0.95	0.06	0	0.98	0.04	0.99	0	0.96	0.99	0.1	0.96	0.96	0.99	0.9	0.99	0.94	1	0.04	0.97	0.98	1	0	0.91	0.97	0	1	0.01	0.95	0.1	0.88	0	0	0.68	0.03	0.08	0.98	0.03	0.47	0.97	0.96	0.01	0	0
ch03	3.98762e+06	0	1	0.95	1	0.92	0.95	0.08	0	0.98	0.03	0.99	0	0.95	0.98	0.1	0.95	0.96	0.99	0.74	0.99	0.93	0.99	0.05	0.97	0.97	1	0	0.9	0.96	0	1	0.01	0.94	0.08	0.87	0	0	0.68	0.03	0.22	0.97	0.02	0.31	0.97	0.88	0.01	0	0
ch03	3.99428e+06	0	1	0.95	1	0.92	0.95	0.07	0	0.98	0.03	0.99	0	0.95	0.98	0.1	0.95	0.96	0.99	0.73	0.99	0.94	0.99	0.05	0.97	0.96	1	0	0.9	0.96	0	1	0.01	0.93	0.07	0.87	0.01	0	0.68	0.03	0.23	0.97	0.02	0.3	0.97	0.87	0.01	0	0
ch03	4.01428e+06	0	1	0.95	1	0.92	0.95	0.07	0	0.98	0.02	0.99	0	0.95	0.98	0.1	0.95	0.96	0.99	0.7	0.99	0.94	0.99	0.05	0.97	0.93	1	0	0.9	0.96	0	1	0.01	0.9	0.07	0.89	0.04	0	0.68	0.03	0.26	0.97	0.02	0.27	0.97	0.84	0.01	0	0
ch03	4.02071e+06	0	1	0.95	1	0.92	0.95	0.07	0	0.98	0.02	0.99	0	0.95	0.98	0.09	0.95	0.96	0.99	0.69	0.99	0.94	0.99	0.04	0.97	0.92	1	0	0.9	0.96	0	1	0.01	0.9	0.07	0.89	0.05	0	0.67	0.02	0.27	0.97	0.02	0.26	0.97	0.83	0.01	0	0
ch03	4.13484e+06	0	1	0.95	1	0.93	0.94	0.06	0.01	0.98	0.01	0.98	0	0.94	0.97	0.05	0.96	0.95	0.99	0.52	0.99	0.95	0.99	0.07	0.96	0.88	1	0.01	0.95	0.95	0	1	0.01	0.81	0.07	0.9	0.22	0	0.51	0.02	0.42	0.97	0	0.1	0.96	0.66	0.01	0.01	0
ch03	4.14191e+06	0	1	0.95	1	0.93	0.94	0.06	0.01	0.98	0.01	0.98	0	0.94	0.97	0.06	0.96	0.95	0.99	0.51	0.99	0.95	0.99	0.07	0.96	0.88	1	0.01	0.95	0.95	0	1	0	0.8	0.06	0.9	0.23	0	0.5	0.02	0.42	0.97	0	0.09	0.96	0.65	0.01	0.01	0
ch03	4.14913e+06	0	1	0.95	1	0.93	0.94	0.06	0.01	0.98	0	0.98	0	0.94	0.97	0.06	0.96	0.95	0.99	0.5	0.99	0.95	0.99	0.07	0.96	0.88	1	0.01	0.95	0.95	0	1	0	0.79	0.06	0.9	0.24	0	0.49	0.02	0.43	0.97	0	0.08	0.96	0.64	0.01	0.01	0
ch03	4.21384e+06	0	1	0.95	0.99	0.93	0.93	0.06	0.01	0.97	0	0.98	0	0.94	0.96	0.06	0.96	0.95	0.99	0.41	0.99	0.96	0.99	0.07	0.95	0.86	1	0.01	0.93	0.94	0	0.99	0	0.7	0.08	0.9	0.32	0	0.4	0.02	0.5	0.96	0	0.01	0.96	0.55	0	0.01	0
ch03	4.22013e+06	0	1	0.95	0.99	0.93	0.93	0.06	0.01	0.97	0	0.98	0	0.94	0.96	0.06	0.96	0.95	0.99	0.4	0.99	0.96	0.99	0.08	0.95	0.86	1	0.01	0.93	0.94	0	0.99	0	0.69	0.07	0.9	0.33	0	0.39	0.02	0.51	0.96	0	0.01	0.96	0.54	0	0.01	0
ch03	4.24404e+06	0	1	0.95	0.99	0.94	0.94	0.06	0.01	0.98	0	0.99	0	0.95	0.96	0.06	0.97	0.96	0.99	0.36	0.99	0.97	0.99	0.09	0.96	0.86	1	0.01	0.93	0.95	0	0.99	0	0.66	0.07	0.91	0.37	0	0.35	0.02	0.54	0.97	0	0.01	0.97	0.51	0	0.01	0
ch03	4249614	0	1	0.95	0.99	0.93	0.93	0.06	0.01	0.98	0	0.99	0	0.95	0.96	0.06	0.97	0.96	0.99	0.35	0.99	0.97	0.99	0.1	0.96	0.86	1	0.01	0.93	0.95	0	0.99	0	0.66	0.07	0.91	0.38	0	0.34	0.02	0.55	0.97	0	0.01	0.97	0.5	0	0.01	0
ch03	4.31761e+06	0	1	0.97	0.99	0.96	0.95	0.04	0.01	0.98	0	0.99	0	0.96	0.96	0.06	0.99	0.97	0.99	0.26	1	0.98	0.99	0.1	0.97	0.86	1	0.01	0.96	0.95	0	0.99	0	0.55	0.07	0.92	0.5	0	0.22	0.01	0.67	0.97	0	0.01	0.97	0.39	0	0.01	0
ch03	4.32338e+06	0	1	0.98	0.99	0.97	0.95	0.04	0.01	0.98	0	0.99	0	0.96	0.96	0.06	0.99	0.97	1	0.25	1	0.98	0.99	0.1	0.97	0.86	1	0.01	0.96	0.96	0	0.99	0	0.54	0.07	0.92	0.51	0	0.21	0.01	0.68	0.97	0	0.01	0.97	0.38	0.01	0.01	0
ch03	4.35786e+06	0	1	0.98	0.99	0.97	0.95	0.05	0.01	0.98	0	0.99	0	0.96	0.96	0.06	0.99	0.97	0.99	0.2	1	0.98	0.99	0.12	0.97	0.84	1	0.01	0.96	0.96	0	0.99	0	0.51	0.07	0.92	0.56	0	0.16	0.01	0.73	0.97	0	0.01	0.96	0.34	0.01	0.01	0
ch03	4.36487e+06	0	1	0.98	0.99	0.97	0.95	0.05	0.01	0.98	0	0.99	0	0.96	0.96	0.06	0.99	0.97	0.99	0.19	1	0.98	0.99	0.13	0.97	0.84	1	0.01	0.96	0.96	0	0.99	0	0.5	0.08	0.92	0.57	0	0.15	0.01	0.74	0.97	0	0.01	0.96	0.33	0.01	0.01	0
ch03	4.45427e+06	0	1	0.98	0.99	0.97	0.95	0.06	0.01	0.98	0.02	0.99	0	0.95	0.96	0.11	0.99	0.97	0.98	0.07	1	0.97	0.99	0.16	0.97	0.84	1	0.01	0.95	0.95	0	0.99	0	0.38	0.11	0.92	0.69	0	0.03	0.01	0.86	0.97	0	0.01	0.95	0.21	0.01	0.01	0
ch03	4.46193e+06	0	1	0.98	0.99	0.96	0.94	0.06	0.01	0.98	0.02	0.99	0	0.95	0.96	0.11	0.98	0.97	0.98	0.06	1	0.97	0.99	0.16	0.97	0.83	1	0.01	0.94	0.95	0	0.99	0	0.37	0.11	0.92	0.69	0	0.02	0.01	0.86	0.97	0	0.01	0.95	0.2	0.01	0.01	0
ch03	4.46997e+06	0	1	0.98	0.99	0.96	0.94	0.06	0.01	0.98	0.03	0.99	0	0.95	0.96	0.11	0.98	0.97	0.98	0.05	1	0.97	0.99	0.17	0.97	0.83	1	0.01	0.94	0.95	0	0.99	0	0.36	0.11	0.92	0.7	0	0.01	0.01	0.87	0.97	0	0.01	0.95	0.19	0.01	0.01	0
ch03	4.47798e+06	0	1	0.98	0.99	0.96	0.94	0.06	0.01	0.98	0.04	0.99	0	0.95	0.96	0.11	0.98	0.97	0.98	0.04	1	0.97	0.99	0.18	0.97	0.83	1	0.01	0.94	0.95	0	0.99	0	0.35	0.11	0.92	0.71	0	0	0.01	0.88	0.97	0	0.01	0.95	0.18	0.01	0.01	0
ch03	4.48557e+06	0	1	0.98	0.99	0.96	0.94	0.07	0.01	0.98	0.04	0.99	0	0.95	0.96	0.1	0.98	0.96	0.98	0.03	1	0.97	0.99	0.18	0.97	0.83	1	0.01	0.94	0.95	0	0.99	0	0.34	0.12	0.92	0.72	0	0	0.01	0.89	0.97	0	0.01	0.95	0.17	0.01	0.01	0
ch03	4.49315e+06	0	1	0.98	0.99	0.96	0.94	0.07	0.01	0.98	0.04	0.99	0	0.95	0.96	0.09	0.98	0.95	0.98	0.02	1	0.97	0.99	0.18	0.97	0.83	1	0.01	0.94	0.95	0	0.99	0	0.33	0.13	0.92	0.73	0	0	0.01	0.9	0.97	0	0.01	0.95	0.16	0.01	0.01	0
ch03	4.92257e+06	0	1	0.99	1	0.92	0.95	0.07	0	0.97	0.06	0.99	0	0.92	0.97	0.1	0.94	0.97	0.94	0	0.99	0.92	0.98	0.15	0.95	0.86	1	0.01	0.97	0.95	0	0.95	0	0.02	0.15	0.98	0.95	0.01	0	0	0.94	0.99	0	0.01	0.98	0.01	0.04	0	0
ch03	4.93255e+06	0	1	0.99	1	0.92	0.95	0.07	0	0.97	0.06	0.99	0	0.92	0.97	0.1	0.94	0.97	0.94	0	0.99	0.92	0.98	0.14	0.95	0.86	1	0.01	0.97	0.95	0	0.95	0	0.02	0.15	0.98	0.95	0.01	0	0	0.94	0.99	0	0.01	0.98	0.01	0.04	0	0
ch03	4.95249e+06	0	1	0.99	1	0.92	0.95	0.08	0	0.97	0.06	0.99	0	0.92	0.97	0.1	0.94	0.97	0.94	0	0.99	0.92	0.98	0.14	0.95	0.86	1	0.01	0.97	0.95	0	0.95	0	0.02	0.15	0.98	0.95	0.01	0	0	0.94	0.99	0	0.01	0.98	0.01	0.04	0	0
ch03	4.96256e+06	0	1	0.99	1	0.92	0.95	0.08	0	0.97	0.06	0.99	0	0.92	0.97	0.1	0.94	0.97	0.94	0	0.99	0.92	0.98	0.14	0.95	0.86	1	0.01	0.97	0.95	0	0.95	0	0.02	0.15	0.97	0.95	0.01	0	0	0.94	0.99	0	0.01	0.98	0.01	0.04	0	0
ch03	5.15817e+06	0	1	0.99	1	0.91	0.96	0.08	0	0.97	0.06	0.99	0	0.93	0.97	0.09	0.94	0.97	0.95	0	0.99	0.92	0.98	0.09	0.95	0.77	1	0.01	0.97	0.95	0	0.94	0	0	0.17	0.97	0.95	0.01	0	0	0.92	0.99	0	0.01	0.99	0.01	0.03	0	0
ch03	5.1665e+06	0	1	0.99	1	0.91	0.96	0.08	0	0.97	0.06	0.99	0	0.93	0.97	0.1	0.94	0.97	0.95	0	0.99	0.92	0.98	0.08	0.95	0.77	1	0.01	0.97	0.95	0	0.94	0	0	0.17	0.97	0.95	0.01	0	0	0.92	0.99	0	0.01	0.99	0.01	0.03	0	0
ch03	5.20753e+06	0	1	0.99	1	0.91	0.96	0.07	0	0.97	0.06	0.99	0	0.94	0.97	0.08	0.94	0.97	0.96	0	0.99	0.93	0.98	0.07	0.95	0.77	1	0.01	0.97	0.96	0	0.94	0	0	0.17	0.97	0.95	0.01	0	0	0.92	0.99	0	0.01	1	0.01	0.03	0	0
ch03	5.21631e+06	0	1	0.99	1	0.91	0.96	0.07	0	0.97	0.06	0.99	0	0.93	0.97	0.07	0.94	0.97	0.96	0	0.99	0.93	0.98	0.06	0.95	0.76	1	0.01	0.97	0.96	0	0.94	0.01	0	0.17	0.97	0.95	0.01	0	0	0.92	0.99	0	0.01	1	0.01	0.03	0	0
ch03	5.22519e+06	0	1	0.99	1	0.91	0.96	0.07	0	0.97	0.05	0.99	0	0.93	0.97	0.07	0.94	0.97	0.96	0	0.99	0.93	0.98	0.05	0.95	0.75	1	0.01	0.97	0.96	0	0.94	0.01	0	0.17	0.96	0.95	0.01	0	0	0.92	0.99	0	0.01	1	0.01	0.03	0	0
ch03	5.35967e+06	0	1	0.98	1	0.91	0.97	0.06	0	0.96	0.02	0.99	0	0.91	0.96	0.06	0.92	0.97	0.95	0	0.98	0.92	0.98	0.03	0.94	0.73	0.98	0.01	0.96	0.93	0	0.92	0.02	0	0.12	0.96	0.9	0.01	0	0	0.92	0.98	0.01	0.01	0.99	0.01	0.04	0	0
ch03	5.37337e+06	0	1	0.98	1	0.91	0.97	0.06	0	0.96	0.02	0.99	0	0.91	0.96	0.06	0.91	0.97	0.95	0	0.98	0.92	0.98	0.02	0.94	0.73	0.98	0.01	0.96	0.93	0	0.92	0.02	0	0.11	0.96	0.89	0.01	0	0	0.92	0.98	0.01	0.01	0.99	0.01	0.04	0	0
ch03	5.7535e+06	0	1	0.95	0.98	0.92	0.96	0.1	0.03	0.96	0.04	0.99	0	0.93	0.95	0.08	0.64	0.97	0.95	0.03	0.95	0.88	0.98	0.03	0.94	0.74	0.98	0	0.95	0.93	0.03	0.92	0.05	0.03	0.12	0.93	0.62	0.03	0.03	0.03	0.92	0.95	0.05	0	0.96	0.03	0.05	0.03	0.03
ch03	5.76921e+06	0	1	0.95	0.97	0.92	0.96	0.1	0.03	0.96	0.04	0.99	0	0.93	0.95	0.08	0.63	0.97	0.95	0.03	0.95	0.88	0.98	0.03	0.94	0.74	0.98	0	0.95	0.93	0.03	0.92	0.05	0.03	0.12	0.93	0.61	0.03	0.03	0.03	0.92	0.95	0.05	0	0.96	0.03	0.05	0.03	0.03
ch03	5.9707e+06	0	1	0.95	0.84	0.95	0.99	0.12	0.03	0.98	0.05	0.99	0	0.94	0.97	0.09	0.54	0.98	0.96	0.03	0.95	0.92	1	0.04	0.97	0.76	0.98	0	0.95	0.96	0.03	0.95	0.05	0.03	0.14	0.93	0.51	0.03	0.03	0.03	0.94	0.95	0.05	0	0.96	0.03	0.04	0.03	0.03
ch03	5.98722e+06	0	1	0.95	0.83	0.95	0.99	0.12	0.03	0.98	0.06	0.99	0	0.95	0.97	0.09	0.54	0.98	0.97	0.03	0.95	0.92	1	0.05	0.98	0.75	0.98	0	0.95	0.96	0.03	0.95	0.05	0.03	0.14	0.93	0.5	0.03	0.03	0.03	0.94	0.95	0.05	0	0.96	0.03	0.04	0.03	0.03
ch03	6.0368e+06	0	1	0.96	0.8	0.96	0.98	0.12	0.03	0.98	0.09	0.99	0	0.97	0.97	0.09	0.51	0.98	0.98	0.03	0.95	0.95	1	0.05	0.98	0.75	0.98	0	0.95	0.97	0.03	0.96	0.05	0.03	0.15	0.93	0.48	0.03	0.03	0.03	0.95	0.96	0.05	0	0.96	0.03	0.04	0.03	0.03
ch03	6.05321e+06	0	1	0.96	0.79	0.96	0.97	0.12	0.03	0.98	0.1	0.99	0	0.97	0.97	0.09	0.5	0.98	0.98	0.03	0.95	0.95	1	0.05	0.98	0.76	0.98	0	0.94	0.97	0.03	0.96	0.05	0.03	0.15	0.93	0.47	0.03	0.03	0.03	0.95	0.96	0.05	0	0.96	0.03	0.04	0.03	0.03
ch03	6.54331e+06	0	1	0.94	0.51	0.97	0.95	0.12	0.03	0.98	0.36	1	0	0.96	0.95	0.13	0.22	0.98	0.98	0.03	0.96	0.94	0.99	0.09	0.99	0.86	0.96	0	0.91	0.95	0.03	0.95	0.06	0.03	0.19	0.94	0.19	0.03	0.03	0.03	0.96	0.94	0.05	0	0.95	0.03	0.04	0.03	0.03
ch03	6.56235e+06	0	1	0.94	0.5	0.96	0.94	0.12	0.03	0.98	0.37	1	0	0.96	0.95	0.13	0.21	0.98	0.98	0.03	0.96	0.94	0.99	0.09	0.99	0.86	0.96	0	0.91	0.95	0.03	0.95	0.06	0.03	0.19	0.94	0.18	0.03	0.03	0.03	0.95	0.94	0.05	0	0.95	0.03	0.04	0.03	0.03
ch03	6.64512e+06	0	1	0.94	0.46	0.96	0.94	0.12	0.03	0.98	0.41	1	0	0.96	0.95	0.13	0.17	0.98	0.98	0.03	0.96	0.94	0.99	0.09	0.99	0.86	0.96	0	0.91	0.95	0.03	0.95	0.06	0.03	0.18	0.94	0.14	0.03	0.03	0.03	0.95	0.94	0.05	0	0.95	0.03	0.05	0.03	0.03
ch03	6.66652e+06	0	1	0.94	0.45	0.96	0.94	0.12	0.03	0.98	0.42	1	0	0.96	0.95	0.12	0.16	0.98	0.98	0.03	0.96	0.94	0.99	0.09	0.99	0.86	0.96	0	0.91	0.95	0.03	0.95	0.06	0.03	0.17	0.94	0.13	0.03	0.03	0.03	0.95	0.94	0.05	0	0.95	0.03	0.05	0.03	0.03
ch03	6.87234e+06	0	1	0.94	0.36	0.96	0.94	0.12	0.03	0.98	0.5	1	0	0.97	0.93	0.16	0.07	0.98	0.98	0.03	0.96	0.94	0.99	0.09	0.98	0.88	0.96	0	0.91	0.95	0.03	0.95	0.04	0.03	0.16	0.95	0.04	0.03	0.03	0.03	0.95	0.94	0.05	0	0.95	0.03	0.04	0.03	0.03
ch03	6.89636e+06	0	1	0.94	0.35	0.96	0.94	0.12	0.03	0.98	0.51	1	0	0.97	0.93	0.16	0.06	0.98	0.98	0.03	0.95	0.94	0.99	0.09	0.97	0.88	0.96	0	0.9	0.94	0.03	0.95	0.04	0.03	0.16	0.94	0.03	0.03	0.03	0.03	0.94	0.93	0.05	0	0.95	0.03	0.04	0.03	0.03
ch03	6.92036e+06	0	1	0.95	0.34	0.96	0.94	0.13	0.03	0.98	0.51	1	0	0.98	0.94	0.16	0.05	0.98	0.98	0.03	0.94	0.94	0.99	0.09	0.97	0.89	0.96	0	0.91	0.95	0.03	0.95	0.04	0.03	0.16	0.94	0.02	0.03	0.03	0.03	0.94	0.93	0.05	0	0.95	0.03	0.04	0.03	0.03
ch03	6.94433e+06	0	1	0.95	0.33	0.96	0.94	0.13	0.03	0.98	0.52	1	0	0.98	0.94	0.16	0.04	0.98	0.98	0.03	0.94	0.93	0.99	0.09	0.96	0.89	0.96	0	0.92	0.95	0.03	0.95	0.04	0.03	0.16	0.94	0.01	0.03	0.03	0.03	0.94	0.92	0.05	0	0.95	0.03	0.04	0.03	0.03
ch03	6.96831e+06	0	1	0.95	0.32	0.96	0.93	0.13	0.03	0.98	0.53	1	0	0.98	0.93	0.16	0.03	0.98	0.98	0.03	0.94	0.92	0.99	0.09	0.95	0.89	0.96	0	0.92	0.95	0.03	0.95	0.04	0.03	0.16	0.94	0	0.03	0.03	0.03	0.94	0.91	0.05	0	0.95	0.03	0.04	0.03	0.03
ch03	1.13168e+07	0	1	0.92	0.02	0.85	0.91	0.13	0.05	0.89	0.94	0.96	0.05	0.89	0.93	0.15	0	0.92	0.96	0.01	0.89	0.89	0.93	0.1	0.91	0.82	0.91	0.04	0.85	0.89	0.04	0.95	0.07	0.07	0.07	0.93	0.06	0.03	0.06	0.03	0.9	0.85	0.02	0.07	0.97	0.06	0.02	0.07	0.06
ch03	1.13911e+07	0	1	0.92	0.02	0.85	0.91	0.13	0.05	0.89	0.94	0.96	0.05	0.89	0.93	0.15	0	0.92	0.96	0.01	0.88	0.89	0.93	0.1	0.91	0.82	0.91	0.04	0.84	0.89	0.04	0.95	0.07	0.07	0.07	0.93	0.06	0.03	0.06	0.03	0.9	0.84	0.02	0.07	0.97	0.06	0.02	0.07	0.06
ch03	1.24689e+07	0	1	0.91	0.02	0.84	0.92	0.13	0.05	0.89	0.95	0.95	0.05	0.87	0.96	0.14	0	0.92	0.96	0.02	0.89	0.91	0.92	0.15	0.95	0.81	0.91	0.04	0.84	0.89	0.04	0.94	0.07	0.08	0.09	0.94	0.06	0.03	0.06	0.03	0.91	0.87	0.02	0.07	0.96	0.06	0.02	0.07	0.06
ch03	1.25658e+07	0	1	0.92	0.02	0.84	0.93	0.13	0.05	0.89	0.95	0.95	0.05	0.87	0.96	0.14	0	0.92	0.96	0.02	0.89	0.91	0.92	0.15	0.95	0.81	0.91	0.04	0.84	0.89	0.04	0.94	0.07	0.08	0.09	0.94	0.06	0.03	0.06	0.03	0.91	0.87	0.02	0.07	0.96	0.06	0.02	0.07	0.06
ch03	1.26621e+07	0	1	0.92	0.02	0.84	0.93	0.13	0.05	0.89	0.95	0.95	0.05	0.87	0.96	0.14	0	0.92	0.96	0.02	0.89	0.91	0.92	0.15	0.95	0.81	0.91	0.04	0.84	0.89	0.04	0.94	0.07	0.08	0.09	0.94	0.06	0.03	0.06	0.03	0.91	0.87	0.02	0.07	0.96	0.06	0.02	0.07	0.06
ch03	1.27585e+07	0	1	0.92	0.02	0.84	0.93	0.13	0.05	0.89	0.95	0.95	0.05	0.87	0.96	0.14	0	0.92	0.96	0.02	0.89	0.91	0.92	0.15	0.95	0.81	0.91	0.04	0.84	0.89	0.04	0.94	0.07	0.08	0.09	0.94	0.06	0.03	0.06	0.03	0.91	0.87	0.02	0.07	0.96	0.06	0.02	0.07	0.06
ch03	1.31433e+07	0	1	0.92	0.02	0.84	0.93	0.13	0.05	0.89	0.95	0.95	0.05	0.87	0.96	0.16	0	0.92	0.96	0.02	0.89	0.91	0.92	0.14	0.95	0.81	0.91	0.04	0.84	0.89	0.04	0.94	0.07	0.08	0.1	0.94	0.06	0.03	0.06	0.03	0.9	0.87	0.02	0.07	0.96	0.06	0.02	0.07	0.06
ch03	1.32422e+07	0	1	0.92	0.02	0.84	0.93	0.13	0.05	0.89	0.95	0.95	0.05	0.87	0.96	0.16	0	0.92	0.96	0.02	0.9	0.91	0.92	0.14	0.95	0.82	0.91	0.04	0.84	0.89	0.04	0.94	0.07	0.08	0.1	0.94	0.06	0.03	0.06	0.03	0.9	0.87	0.02	0.07	0.96	0.06	0.02	0.07	0.06
ch03	1.33413e+07	0	1	0.92	0.02	0.84	0.93	0.13	0.05	0.89	0.95	0.95	0.05	0.87	0.96	0.16	0	0.92	0.96	0.02	0.9	0.91	0.92	0.13	0.95	0.82	0.91	0.04	0.84	0.89	0.04	0.94	0.07	0.08	0.09	0.94	0.06	0.03	0.06	0.03	0.9	0.87	0.02	0.07	0.96	0.06	0.02	0.07	0.06
ch03	1.34396e+07	0	1	0.92	0.02	0.85	0.94	0.13	0.05	0.89	0.95	0.95	0.05	0.88	0.96	0.16	0	0.92	0.96	0.02	0.9	0.92	0.92	0.13	0.95	0.82	0.91	0.04	0.84	0.89	0.04	0.94	0.07	0.08	0.09	0.94	0.06	0.03	0.06	0.03	0.9	0.87	0.02	0.07	0.96	0.06	0.02	0.07	0.06
ch03	1.35357e+07	0	1	0.92	0.02	0.86	0.95	0.13	0.05	0.89	0.95	0.96	0.05	0.89	0.96	0.16	0	0.92	0.96	0.02	0.9	0.93	0.92	0.13	0.95	0.82	0.91	0.04	0.84	0.9	0.04	0.95	0.07	0.08	0.09	0.94	0.06	0.03	0.06	0.03	0.9	0.88	0.02	0.07	0.96	0.06	0.02	0.07	0.06
ch03	1.36268e+07	0	1	0.92	0.02	0.86	0.95	0.13	0.05	0.89	0.95	0.96	0.05	0.89	0.96	0.16	0	0.92	0.96	0.02	0.9	0.93	0.92	0.13	0.95	0.82	0.91	0.04	0.84	0.9	0.04	0.95	0.07	0.08	0.09	0.94	0.06	0.03	0.06	0.03	0.9	0.88	0.02	0.07	0.96	0.06	0.02	0.07	0.06
ch03	1.37179e+07	0	1	0.92	0.02	0.86	0.95	0.13	0.05	0.89	0.95	0.96	0.05	0.89	0.96	0.16	0	0.92	0.96	0.02	0.9	0.92	0.92	0.13	0.95	0.82	0.91	0.04	0.84	0.9	0.04	0.95	0.07	0.08	0.09	0.94	0.06	0.03	0.06	0.03	0.9	0.88	0.02	0.07	0.96	0.06	0.02	0.07	0.06
ch03	1.43136e+07	0	1	0.93	0.02	0.87	0.95	0.13	0.05	0.91	0.95	0.96	0.05	0.9	0.97	0.17	0	0.92	0.97	0.02	0.9	0.93	0.92	0.13	0.95	0.82	0.93	0.04	0.86	0.91	0.04	0.95	0.07	0.08	0.09	0.96	0.06	0.03	0.06	0.03	0.93	0.89	0.02	0.07	0.96	0.06	0.02	0.07	0.06
ch03	1.44154e+07	0	1	0.93	0.02	0.87	0.96	0.13	0.05	0.91	0.95	0.96	0.05	0.9	0.97	0.17	0	0.92	0.97	0.02	0.9	0.93	0.92	0.13	0.95	0.82	0.93	0.04	0.87	0.91	0.04	0.95	0.07	0.08	0.09	0.96	0.06	0.03	0.06	0.03	0.94	0.89	0.02	0.07	0.96	0.06	0.02	0.07	0.06
ch03	1.48021e+07	0	1	0.93	0.02	0.88	0.96	0.12	0.05	0.92	0.94	0.96	0.05	0.9	0.97	0.17	0	0.92	0.97	0.02	0.91	0.92	0.92	0.13	0.95	0.82	0.94	0.04	0.87	0.91	0.04	0.95	0.07	0.08	0.09	0.96	0.06	0.03	0.06	0.03	0.94	0.9	0.02	0.07	0.95	0.06	0.02	0.07	0.06
ch03	1.48978e+07	0	1	0.93	0.02	0.88	0.96	0.12	0.05	0.92	0.94	0.96	0.05	0.9	0.97	0.17	0	0.92	0.97	0.02	0.91	0.92	0.92	0.13	0.95	0.82	0.94	0.04	0.87	0.91	0.04	0.95	0.07	0.08	0.09	0.96	0.06	0.03	0.06	0.03	0.94	0.9	0.02	0.07	0.95	0.06	0.02	0.07	0.06
ch03	1.50873e+07	0	1	0.93	0.02	0.88	0.96	0.12	0.05	0.92	0.94	0.96	0.05	0.9	0.97	0.17	0	0.92	0.97	0.02	0.91	0.92	0.92	0.13	0.95	0.83	0.94	0.04	0.87	0.91	0.04	0.95	0.07	0.08	0.09	0.96	0.06	0.03	0.06	0.03	0.94	0.9	0.02	0.07	0.95	0.06	0.02	0.07	0.06
ch03	1.51876e+07	0	1	0.93	0.02	0.88	0.95	0.12	0.05	0.92	0.94	0.96	0.05	0.9	0.97	0.17	0	0.92	0.97	0.02	0.91	0.92	0.92	0.13	0.95	0.83	0.94	0.04	0.87	0.91	0.04	0.95	0.07	0.08	0.09	0.96	0.06	0.03	0.06	0.03	0.94	0.9	0.02	0.07	0.95	0.06	0.02	0.07	0.06
ch03	1.52879e+07	0	1	0.93	0.02	0.88	0.95	0.11	0.05	0.92	0.94	0.96	0.05	0.9	0.97	0.17	0	0.92	0.97	0.02	0.91	0.92	0.92	0.14	0.95	0.83	0.94	0.04	0.87	0.91	0.04	0.95	0.07	0.08	0.09	0.95	0.06	0.03	0.06	0.03	0.94	0.9	0.02	0.07	0.95	0.06	0.02	0.07	0.06
ch03	1.53882e+07	0	1	0.93	0.02	0.88	0.95	0.1	0.05	0.92	0.94	0.96	0.05	0.89	0.97	0.18	0	0.92	0.97	0.02	0.91	0.91	0.92	0.14	0.95	0.83	0.94	0.04	0.87	0.91	0.04	0.95	0.07	0.08	0.09	0.94	0.06	0.03	0.06	0.03	0.94	0.9	0.02	0.07	0.95	0.06	0.02	0.07	0.06
ch03	1.55022e+07	0	1	0.93	0.02	0.88	0.95	0.1	0.05	0.92	0.94	0.96	0.05	0.89	0.97	0.18	0	0.92	0.97	0.02	0.91	0.91	0.92	0.14	0.95	0.83	0.94	0.04	0.87	0.91	0.04	0.95	0.07	0.08	0.09	0.94	0.06	0.03	0.06	0.03	0.94	0.9	0.02	0.07	0.95	0.06	0.02	0.07	0.06
ch03	4.59524e+07	0	1	0.97	0	0.95	0.95	0.04	0	0.95	0.97	0.96	0	0.94	0.91	0.5	0	0.98	0.91	0	0.97	0.93	0.98	0.08	0.96	0.82	0.99	0	0.81	0.96	0.01	0.95	0.01	0.04	0.09	0.92	0.28	0	0	0	0.94	0.98	0	0.01	1	0	0.04	0	0
ch03	4.59755e+07	0	1	0.97	0	0.95	0.95	0.04	0	0.95	0.97	0.96	0	0.94	0.91	0.51	0	0.98	0.91	0	0.97	0.93	0.98	0.08	0.96	0.82	0.99	0	0.81	0.96	0.01	0.95	0.01	0.03	0.08	0.91	0.29	0	0	0	0.94	0.98	0	0.01	1	0	0.03	0	0
ch03	4.65045e+07	0	1	0.97	0	0.95	0.93	0.05	0	0.95	0.96	0.92	0	0.94	0.91	0.75	0	0.98	0.9	0	0.98	0.92	0.97	0.09	0.94	0.81	0.98	0	0.86	0.89	0.01	0.95	0.01	0.04	0.12	0.92	0.5	0	0	0.01	0.92	0.96	0	0.01	0.99	0	0.03	0	0
ch03	4.65214e+07	0	1	0.97	0	0.95	0.93	0.05	0	0.95	0.96	0.92	0	0.94	0.91	0.76	0	0.98	0.89	0	0.98	0.92	0.97	0.09	0.94	0.81	0.98	0	0.85	0.88	0.01	0.95	0.01	0.04	0.12	0.92	0.51	0	0	0.01	0.92	0.95	0	0.01	0.98	0	0.04	0	0
ch03	4.65507e+07	0	1	0.97	0	0.96	0.94	0.05	0	0.95	0.96	0.92	0	0.94	0.91	0.78	0	0.98	0.89	0	0.98	0.92	0.97	0.1	0.94	0.81	0.98	0	0.85	0.86	0.01	0.95	0.01	0.05	0.12	0.92	0.53	0	0	0.01	0.92	0.95	0	0.01	0.98	0	0.03	0	0
ch03	4.65648e+07	0	1	0.97	0	0.96	0.94	0.05	0	0.95	0.96	0.92	0	0.94	0.91	0.79	0	0.98	0.89	0	0.98	0.92	0.97	0.1	0.94	0.81	0.98	0	0.85	0.85	0.01	0.95	0.01	0.05	0.11	0.92	0.54	0	0	0.01	0.92	0.95	0	0.01	0.98	0	0.03	0	0
ch03	4.6579e+07	0	1	0.97	0	0.96	0.94	0.05	0	0.95	0.96	0.92	0	0.94	0.91	0.8	0	0.98	0.89	0	0.98	0.92	0.97	0.09	0.94	0.81	0.98	0	0.85	0.84	0.01	0.95	0.01	0.05	0.11	0.92	0.55	0	0	0.01	0.92	0.95	0	0	0.98	0	0.02	0	0
ch03	4.65931e+07	0	1	0.97	0	0.96	0.94	0.04	0	0.95	0.96	0.92	0	0.94	0.91	0.81	0	0.98	0.89	0	0.98	0.92	0.97	0.09	0.94	0.81	0.98	0	0.85	0.83	0.01	0.95	0.01	0.05	0.11	0.92	0.56	0	0	0.01	0.92	0.95	0	0	0.98	0	0.02	0	0
ch03	4.69393e+07	0	1	0.99	0	0.97	0.95	0.06	0	0.97	0.98	0.95	0	0.96	0.98	0.97	0	0.98	0.94	0.01	0.99	0.93	0.96	0.1	0.98	0.94	0.98	0	0.92	0.51	0	1	0.02	0.1	0.13	0.97	0.84	0	0	0.01	0.95	0.96	0	0	0.98	0	0.03	0	0
ch03	4.69474e+07	0	1	0.99	0	0.97	0.95	0.06	0	0.97	0.98	0.95	0	0.96	0.98	0.97	0	0.98	0.94	0.01	0.99	0.93	0.96	0.1	0.98	0.95	0.98	0	0.92	0.5	0	1	0.02	0.1	0.13	0.97	0.85	0	0	0.01	0.95	0.96	0	0	0.98	0	0.03	0	0
ch03	4.71718e+07	0	1	1	0	0.97	0.97	0.07	0	0.96	0.99	0.76	0	0.97	1	0.98	0	0.98	0.95	0.01	0.99	0.97	0.98	0.14	0.98	0.93	0.99	0	0.92	0.2	0	1	0.02	0.09	0.13	0.97	0.91	0	0	0.01	0.97	0.95	0	0	0.97	0.21	0.03	0	0
ch03	4.71777e+07	0	1	1	0	0.97	0.97	0.07	0	0.97	0.99	0.76	0	0.98	1	0.99	0	0.99	0.96	0.01	1	0.98	0.98	0.14	0.98	0.94	0.99	0	0.93	0.2	0	1	0.02	0.09	0.14	0.98	0.91	0	0	0.01	0.97	0.95	0	0	0.97	0.22	0.03	0	0
ch03	4.72663e+07	0	1	1	0	0.96	0.97	0.06	0	0.96	1	0.63	0	0.96	1	0.97	0	0.98	0.97	0.01	0.99	0.98	0.98	0.14	0.98	0.92	1	0	0.9	0.1	0	1	0.03	0.07	0.14	0.99	0.92	0	0	0.01	0.98	0.94	0	0	0.97	0.35	0.03	0	0
ch03	4.7273e+07	0	1	1	0	0.96	0.97	0.06	0	0.96	1	0.62	0	0.96	1	0.97	0	0.98	0.97	0.01	0.99	0.98	0.98	0.14	0.98	0.92	1	0	0.9	0.09	0	1	0.03	0.07	0.13	0.99	0.92	0	0	0	0.98	0.94	0	0	0.97	0.36	0.03	0	0
ch03	4.73202e+07	0	1	0.99	0	0.95	0.97	0.06	0	0.95	0.99	0.56	0	0.95	0.99	0.95	0	0.97	0.97	0.01	0.98	0.97	0.98	0.14	0.97	0.92	1	0	0.89	0.03	0	0.99	0.03	0.07	0.12	0.98	0.93	0	0	0	0.97	0.94	0	0	0.97	0.41	0.04	0	0
ch03	4.73266e+07	0	1	0.99	0	0.95	0.97	0.06	0	0.95	0.99	0.55	0	0.95	0.99	0.95	0	0.97	0.97	0.01	0.98	0.97	0.98	0.14	0.97	0.92	1	0	0.88	0.02	0	0.99	0.04	0.07	0.12	0.98	0.93	0	0	0	0.97	0.94	0	0	0.97	0.42	0.04	0	0
ch03	4.73698e+07	0	1	0.98	0	0.93	0.98	0.06	0	0.95	0.99	0.51	0	0.94	0.98	0.95	0	0.97	0.96	0.01	0.98	0.96	0.97	0.13	0.99	0.89	1	0	0.88	0	0	0.98	0.05	0.06	0.13	0.98	0.95	0	0	0	0.97	0.96	0	0	0.99	0.48	0.03	0	0
ch03	4.7376e+07	0	1	0.98	0	0.93	0.98	0.06	0	0.95	0.99	0.5	0	0.94	0.98	0.95	0	0.97	0.96	0.01	0.98	0.96	0.97	0.13	0.99	0.89	1	0	0.88	0	0	0.98	0.05	0.06	0.13	0.98	0.95	0	0	0	0.97	0.96	0	0	0.99	0.49	0.03	0	0
ch03	4.73823e+07	0	1	0.98	0	0.93	0.98	0.06	0	0.95	0.99	0.49	0	0.94	0.98	0.95	0	0.97	0.96	0.01	0.98	0.96	0.97	0.13	0.99	0.89	1	0	0.88	0	0	0.98	0.05	0.06	0.13	0.98	0.95	0	0	0	0.97	0.96	0	0	0.99	0.5	0.03	0	0
ch03	4.73885e+07	0	1	0.98	0	0.93	0.97	0.06	0	0.94	0.99	0.48	0	0.94	0.98	0.94	0	0.97	0.95	0.01	0.98	0.96	0.97	0.13	0.99	0.88	1	0	0.88	0	0	0.98	0.05	0.06	0.13	0.98	0.95	0	0	0	0.97	0.96	0.01	0	0.99	0.51	0.03	0	0
ch03	4.74445e+07	0	1	0.98	0	0.93	0.97	0.05	0	0.94	0.99	0.39	0	0.94	0.98	0.94	0	0.97	0.95	0.01	0.98	0.96	0.97	0.13	0.99	0.87	1	0	0.88	0	0	0.98	0.05	0.06	0.12	0.98	0.95	0	0	0	0.97	0.96	0.1	0	0.99	0.6	0.03	0	0
ch03	4.74512e+07	0	1	0.98	0	0.93	0.97	0.05	0	0.94	0.99	0.38	0	0.94	0.98	0.94	0	0.97	0.95	0.01	0.98	0.96	0.97	0.13	0.99	0.87	1	0	0.88	0	0	0.98	0.05	0.06	0.12	0.98	0.95	0	0	0	0.97	0.96	0.11	0	0.99	0.61	0.03	0	0
ch03	4.77009e+07	0	1	0.97	0	0.92	0.97	0.06	0.01	0.96	0.98	0	0	0.95	0.97	0.89	0	0.98	0.95	0	0.98	0.97	0.96	0.09	0.97	0.85	0.99	0	0.88	0.01	0	0.97	0.03	0.01	0.13	0.96	0.98	0	0	0	0.96	0.97	0.5	0.01	1	0.95	0.03	0	0
ch03	4.77076e+07	0	1	0.97	0	0.91	0.96	0.06	0.01	0.96	0.98	0	0	0.95	0.97	0.89	0	0.98	0.94	0	0.98	0.96	0.95	0.08	0.96	0.84	0.99	0	0.88	0.01	0	0.97	0.03	0.01	0.13	0.95	0.97	0	0	0	0.95	0.97	0.51	0.01	1	0.94	0.03	0	0
ch03	4.77363e+07	0	1	0.96	0	0.89	0.95	0.06	0.01	0.96	0.98	0	0	0.95	0.96	0.89	0	0.98	0.94	0	0.98	0.95	0.95	0.05	0.95	0.82	0.99	0	0.87	0.01	0	0.97	0.03	0.01	0.13	0.93	0.95	0	0	0	0.94	0.97	0.55	0.01	0.99	0.92	0.03	0	0
ch03	4.77436e+07	0	1	0.96	0	0.89	0.95	0.06	0.01	0.96	0.98	0	0	0.95	0.96	0.89	0	0.98	0.94	0	0.98	0.95	0.95	0.04	0.95	0.82	0.99	0	0.87	0.01	0	0.97	0.03	0.01	0.13	0.93	0.95	0	0	0	0.94	0.97	0.56	0.01	0.99	0.92	0.03	0	0
ch03	4.80184e+07	0	1	0.95	0.19	0.89	0.94	0.03	0.01	0.98	0.97	0	0	0.97	0.94	0.91	0	0.99	0.93	0	0.99	0.93	0.94	0.03	0.94	0.82	0.98	0	0.88	0.01	0	0.97	0.03	0.02	0.12	0.94	0.96	0	0	0	0.93	0.97	0.76	0.01	0.98	0.92	0.04	0	0
ch03	4.80317e+07	0	1	0.95	0.2	0.89	0.94	0.03	0.01	0.98	0.97	0	0	0.97	0.94	0.91	0	0.99	0.93	0	0.99	0.93	0.94	0.03	0.94	0.82	0.98	0	0.88	0.01	0	0.97	0.04	0.02	0.12	0.94	0.96	0	0	0	0.93	0.97	0.77	0.01	0.98	0.92	0.04	0	0
ch03	4.84689e+07	0	1	0.97	0.5	0.93	0.94	0.05	0.01	0.98	0.96	0	0	0.97	0.94	0.92	0	0.98	0.95	0	1	0.94	0.95	0.08	0.94	0.79	0.96	0	0.89	0.01	0	0.99	0.02	0.02	0.16	0.94	0.96	0	0	0	0.95	0.98	1	0.01	0.98	0.95	0.04	0	0
ch03	4.84829e+07	0	1	0.97	0.51	0.93	0.94	0.05	0.01	0.98	0.96	0	0	0.97	0.94	0.92	0	0.98	0.95	0	1	0.94	0.95	0.08	0.94	0.79	0.96	0	0.89	0.01	0	0.99	0.02	0.03	0.17	0.94	0.96	0	0	0	0.95	0.98	1	0.01	0.98	0.95	0.04	0	0
ch03	4.93102e+07	0	1	0.95	0.88	0.93	0.93	0.14	0	0.51	0.97	0	0	0.95	0.97	0.94	0	0.99	0.97	0	0.97	0.88	0.97	0.25	0.97	0.93	0.98	0	0.87	0.05	0	0.97	0.01	0.05	0.2	0.93	0.91	0	0.34	0.01	0.99	0.97	0.98	0	0.98	0.97	0.09	0	0
ch03	4.93192e+07	0	1	0.95	0.88	0.93	0.93	0.14	0	0.5	0.97	0	0	0.95	0.97	0.93	0	0.99	0.97	0	0.97	0.88	0.97	0.25	0.97	0.93	0.98	0	0.87	0.06	0	0.97	0.01	0.05	0.2	0.93	0.91	0	0.35	0.01	0.99	0.97	0.98	0	0.98	0.97	0.09	0	0
ch03	4.94319e+07	0	1	0.94	0.86	0.93	0.93	0.16	0	0.37	0.97	0	0	0.94	0.97	0.93	0	0.99	0.94	0	0.94	0.88	0.97	0.24	0.97	0.88	0.97	0	0.87	0.19	0	0.97	0.01	0.05	0.23	0.94	0.89	0	0.48	0.02	0.99	0.97	0.97	0	0.97	0.97	0.09	0	0
ch03	4.94407e+07	0	1	0.94	0.86	0.93	0.93	0.17	0.01	0.36	0.97	0	0.01	0.94	0.97	0.93	0	0.99	0.94	0	0.94	0.88	0.97	0.24	0.97	0.88	0.97	0	0.87	0.2	0	0.96	0.01	0.05	0.22	0.94	0.89	0	0.48	0.03	0.99	0.97	0.97	0	0.97	0.97	0.09	0.01	0
ch03	4.94586e+07	0	1	0.94	0.85	0.93	0.93	0.18	0.01	0.36	0.97	0	0.01	0.94	0.97	0.93	0	0.99	0.94	0	0.94	0.87	0.97	0.23	0.97	0.88	0.97	0	0.86	0.22	0	0.96	0.01	0.04	0.22	0.94	0.89	0	0.5	0.03	0.99	0.97	0.97	0	0.97	0.96	0.09	0.01	0
ch03	4.94676e+07	0	1	0.94	0.84	0.93	0.93	0.18	0.01	0.36	0.97	0	0.01	0.94	0.97	0.94	0	0.99	0.94	0	0.94	0.86	0.97	0.22	0.97	0.88	0.97	0	0.85	0.23	0	0.96	0.01	0.04	0.22	0.94	0.89	0	0.51	0.03	0.99	0.97	0.97	0	0.97	0.96	0.09	0.01	0
ch03	4.97582e+07	0	1	0.94	0.84	0.94	0.91	0.16	0.01	0.35	0.94	0	0.02	0.75	0.98	0.91	0	0.98	0.94	0.01	0.92	0.91	0.97	0.18	0.97	0.83	0.96	0.01	0.84	0.5	0	0.95	0.02	0.03	0.22	0.93	0.89	0	0.77	0.04	0.97	0.97	0.97	0.01	0.98	0.96	0.06	0.03	0
ch03	4.97702e+07	0	1	0.93	0.83	0.94	0.9	0.16	0.01	0.34	0.93	0	0.02	0.74	0.98	0.9	0	0.98	0.93	0.01	0.92	0.91	0.97	0.17	0.97	0.82	0.96	0.01	0.84	0.51	0	0.94	0.02	0.03	0.21	0.92	0.89	0	0.78	0.04	0.97	0.96	0.96	0.01	0.98	0.96	0.06	0.03	0
ch03	5.01064e+07	0	1	0.88	0.8	0.87	0.91	0.18	0.07	0.5	0.92	0.22	0.07	0.52	0.97	0.9	0.06	0.98	0.91	0.04	0.87	0.85	0.96	0.19	0.96	0.77	0.96	0.01	0.79	0.68	0.05	0.93	0.07	0.08	0.23	0.9	0.87	0.01	0.91	0.08	0.96	0.89	0.96	0.07	0.99	0.92	0.12	0.09	0.06
ch03	5.01223e+07	0	1	0.88	0.8	0.87	0.92	0.18	0.07	0.51	0.92	0.23	0.07	0.52	0.97	0.9	0.06	0.98	0.91	0.04	0.87	0.85	0.96	0.19	0.96	0.77	0.96	0.01	0.8	0.69	0.05	0.93	0.07	0.08	0.24	0.91	0.87	0.01	0.91	0.08	0.96	0.89	0.96	0.07	0.99	0.92	0.13	0.09	0.06
ch03	5.01541e+07	0	1	0.88	0.8	0.89	0.92	0.18	0.07	0.53	0.92	0.25	0.07	0.51	0.98	0.91	0.06	0.98	0.91	0.04	0.87	0.85	0.96	0.19	0.96	0.77	0.96	0.01	0.82	0.71	0.05	0.93	0.07	0.08	0.25	0.92	0.88	0.01	0.91	0.08	0.96	0.89	0.96	0.07	0.99	0.93	0.15	0.09	0.06
ch03	5.01699e+07	0	1	0.88	0.8	0.89	0.92	0.19	0.07	0.54	0.92	0.26	0.07	0.5	0.98	0.91	0.06	0.98	0.91	0.04	0.87	0.85	0.96	0.2	0.96	0.77	0.96	0.01	0.82	0.72	0.05	0.93	0.07	0.08	0.26	0.92	0.89	0.01	0.92	0.09	0.96	0.89	0.96	0.07	0.99	0.93	0.16	0.09	0.06
ch03	5.05434e+07	0	1	0.9	0.8	0.9	0.92	0.16	0.07	0.76	0.95	0.5	0.07	0.28	0.98	0.91	0.06	0.98	0.92	0.04	0.87	0.88	0.99	0.18	0.97	0.76	0.98	0.01	0.82	0.92	0.05	0.96	0.07	0.07	0.27	0.93	0.88	0.01	0.9	0.08	0.97	0.87	0.95	0.07	0.99	0.94	0.13	0.09	0.06
ch03	5.05591e+07	0	1	0.89	0.8	0.9	0.92	0.16	0.07	0.77	0.95	0.51	0.07	0.27	0.98	0.91	0.06	0.98	0.92	0.04	0.87	0.88	0.99	0.18	0.97	0.76	0.98	0.01	0.82	0.92	0.05	0.96	0.07	0.07	0.27	0.93	0.87	0.01	0.9	0.08	0.97	0.87	0.95	0.07	0.99	0.94	0.13	0.09	0.06
ch03	5.11169e+07	0	1	0.86	0.84	0.88	0.93	0.14	0.06	0.86	0.97	0.9	0.05	0	0.94	0.68	0.06	0.97	0.95	0.05	0.91	0.89	0.98	0.15	0.94	0.86	1	0	0.8	0.93	0.05	0.96	0.06	0.1	0.24	0.93	0.51	0.01	0.92	0.06	0.91	0.86	0.95	0.06	0.99	0.94	0.17	0.06	0.06
ch03	5.11289e+07	0	1	0.86	0.84	0.88	0.93	0.14	0.06	0.86	0.97	0.91	0.05	0	0.94	0.67	0.06	0.97	0.95	0.05	0.91	0.89	0.98	0.16	0.94	0.86	1	0	0.8	0.93	0.05	0.96	0.06	0.11	0.24	0.93	0.5	0.01	0.92	0.06	0.91	0.86	0.95	0.06	0.99	0.94	0.16	0.06	0.06
ch03	5.23842e+07	0	1	0.93	0.85	0.94	0.95	0.08	0	0.89	0.99	0.96	0.05	0	0.94	0.54	0	0.97	0.96	0.01	0.51	0.93	0.8	0.09	0.96	0.76	0.99	0	0.84	0.96	0	0.96	0.02	0.06	0.11	0.93	0	0	0.9	0.02	0.9	0.97	0.98	0.02	0.94	0.97	0.09	0	0.06
ch03	5.24072e+07	0	1	0.93	0.85	0.94	0.95	0.08	0	0.89	0.99	0.96	0.06	0	0.94	0.54	0	0.97	0.96	0.01	0.5	0.93	0.79	0.09	0.96	0.76	0.99	0	0.84	0.96	0	0.96	0.02	0.06	0.11	0.93	0	0	0.91	0.02	0.91	0.97	0.98	0.02	0.94	0.97	0.09	0	0.07
ch03	5.30689e+07	0	1	0.93	0.85	0.94	0.95	0.06	0	0.93	0.98	0.95	0.31	0	0.96	0.73	0	0.98	0.97	0.01	0.22	0.93	0.51	0.08	0.98	0.77	0.99	0	0.83	0.94	0	0.96	0.02	0.04	0.08	0.92	0	0	0.89	0.02	0.92	0.96	0.98	0.02	0.94	0.97	0.06	0	0.22
ch03	5.3093e+07	0	1	0.92	0.86	0.94	0.95	0.06	0	0.93	0.98	0.94	0.31	0	0.96	0.73	0	0.98	0.96	0.01	0.21	0.92	0.5	0.08	0.98	0.76	0.98	0	0.82	0.94	0	0.95	0.02	0.04	0.07	0.92	0	0	0.88	0.02	0.91	0.96	0.97	0.02	0.94	0.96	0.06	0	0.22
ch03	5.34914e+07	0	1	0.95	0.88	0.96	0.95	0.06	0	0.96	0.98	0.94	0.5	0	0.99	0.9	0	0.87	0.96	0	0.02	0.74	0.32	0.06	0.97	0.78	0.98	0	0.83	0.94	0	0.97	0.02	0.02	0.06	0.94	0	0	0.88	0.01	0.96	0.97	0.98	0.02	0.95	0.95	0.05	0	0.29
ch03	5.3508e+07	0	1	0.95	0.88	0.96	0.95	0.06	0	0.96	0.98	0.94	0.51	0	0.99	0.91	0	0.86	0.96	0	0.01	0.73	0.31	0.06	0.97	0.79	0.98	0	0.83	0.94	0	0.97	0.02	0.03	0.06	0.94	0	0	0.88	0.01	0.96	0.97	0.98	0.02	0.95	0.95	0.05	0	0.3
ch03	5.37159e+07	0	1	0.95	0.89	0.96	0.95	0.07	0	0.95	0.99	0.94	0.64	0	1	0.99	0	0.73	0.96	0	0	0.61	0.18	0.04	0.97	0.77	0.99	0	0.85	0.96	0	0.96	0.02	0.02	0.04	0.95	0	0	0.89	0	0.96	0.97	0.98	0.02	0.96	0.95	0.05	0	0.33
ch03	5.37281e+07	0	1	0.96	0.89	0.96	0.95	0.07	0	0.95	0.99	0.94	0.65	0	1	0.99	0	0.72	0.96	0	0	0.6	0.17	0.04	0.97	0.78	0.99	0	0.85	0.96	0	0.96	0.01	0.02	0.04	0.95	0	0	0.9	0	0.96	0.97	0.98	0.02	0.97	0.95	0.05	0	0.34
ch03	5.38247e+07	0	1	0.96	0.9	0.96	0.96	0.09	0	0.94	0.99	0.95	0.72	0	1	0.99	0	0.63	0.97	0	0	0.51	0.09	0.07	0.97	0.79	0.99	0	0.87	0.97	0	0.96	0	0.03	0.04	0.95	0	0	0.93	0	0.96	0.98	0.98	0.02	0.99	0.96	0.06	0	0.4
ch03	5.38342e+07	0	1	0.96	0.9	0.97	0.97	0.09	0	0.94	0.99	0.95	0.73	0	1	0.99	0	0.62	0.97	0	0	0.5	0.08	0.08	0.97	0.8	0.99	0	0.87	0.97	0	0.96	0	0.03	0.04	0.96	0	0	0.93	0	0.96	0.98	0.98	0.02	0.99	0.96	0.06	0	0.41
ch03	5.3913e+07	0	1	0.97	0.95	0.97	0.97	0.08	0	0.96	0.99	0.95	0.85	0	1	1	0	0.51	0.98	0	0	0.41	0	0.18	0.97	0.85	0.99	0	0.91	0.97	0	0.97	0	0.03	0.06	0.97	0	0	0.94	0	0.96	0.99	0.98	0.02	0.99	0.96	0.06	0	0.48
ch03	5.39181e+07	0	1	0.97	0.94	0.96	0.97	0.08	0	0.96	0.99	0.95	0.85	0	1	1	0	0.5	0.98	0	0	0.4	0	0.19	0.97	0.85	0.99	0	0.91	0.97	0	0.97	0	0.03	0.06	0.97	0	0	0.93	0	0.96	0.99	0.98	0.02	0.99	0.96	0.06	0	0.48
ch03	5.39516e+07	0	1	0.97	0.94	0.95	0.96	0.08	0	0.96	0.99	0.96	0.92	0	1	1	0	0.43	0.99	0	0	0.34	0	0.26	0.98	0.89	0.99	0	0.9	0.97	0	0.96	0	0.03	0.06	0.97	0	0	0.93	0	0.97	0.99	0.98	0	1	0.97	0.05	0	0.49
ch03	5.39558e+07	0	1	0.97	0.94	0.95	0.96	0.07	0	0.96	0.99	0.97	0.93	0	1	1	0	0.43	0.99	0	0	0.33	0	0.27	0.98	0.89	0.99	0	0.9	0.97	0	0.97	0	0.03	0.06	0.97	0	0	0.93	0	0.97	0.99	0.99	0	1	0.97	0.05	0	0.49
ch03	5.40293e+07	0	1	0.98	0.96	0.96	0.96	0.06	0	0.95	0.99	0.97	0.92	0	0.99	0.99	0	0.28	0.99	0	0	0.15	0	0.45	0.96	0.86	0.99	0.16	0.89	0.98	0	0.95	0.03	0.07	0.11	0.95	0	0	0.94	0.04	0.98	0.98	0.99	0	1	0.96	0.06	0	0.5
ch03	5.40326e+07	0	1	0.98	0.96	0.96	0.96	0.07	0	0.95	0.99	0.97	0.92	0	0.99	0.99	0	0.28	0.99	0	0	0.14	0	0.46	0.96	0.86	0.99	0.17	0.89	0.98	0	0.95	0.03	0.08	0.12	0.95	0	0	0.94	0.05	0.98	0.98	0.99	0	1	0.96	0.06	0	0.51
ch03	5.40458e+07	0	1	0.98	0.96	0.95	0.96	0.1	0	0.94	0.99	0.97	0.91	0	0.99	0.99	0	0.25	0.99	0	0	0.1	0	0.5	0.96	0.85	0.99	0.2	0.88	0.98	0	0.95	0.03	0.11	0.15	0.94	0	0	0.93	0.07	0.97	0.98	0.99	0	1	0.96	0.08	0	0.53
ch03	5.40491e+07	0	1	0.98	0.96	0.95	0.96	0.1	0	0.94	0.99	0.97	0.91	0	0.99	0.99	0	0.24	0.99	0	0	0.09	0	0.51	0.96	0.85	0.99	0.21	0.88	0.98	0	0.95	0.03	0.12	0.16	0.94	0	0	0.93	0.07	0.97	0.98	0.99	0	1	0.96	0.08	0	0.52
ch03	5.40585e+07	0	1	0.98	0.96	0.95	0.96	0.1	0	0.94	0.99	0.97	0.91	0	0.99	0.99	0	0.21	0.99	0	0	0.06	0	0.54	0.96	0.85	0.99	0.24	0.88	0.98	0	0.95	0.03	0.12	0.18	0.94	0	0	0.93	0.07	0.97	0.98	0.99	0	1	0.96	0.08	0	0.51
ch03	5.40615e+07	0	1	0.98	0.96	0.95	0.96	0.1	0	0.94	0.99	0.97	0.91	0	0.99	0.99	0	0.21	0.99	0	0	0.05	0	0.55	0.96	0.85	0.99	0.25	0.87	0.98	0	0.95	0.03	0.12	0.19	0.94	0	0	0.93	0.07	0.97	0.98	0.99	0	1	0.96	0.08	0	0.5
ch03	5.41305e+07	0	1	0.99	0.96	0.95	0.97	0.11	0	0.95	0.99	0.99	0.93	0	0.99	0.99	0	0.1	1	0	0	0	0	0.79	0.98	0.83	1	0.5	0.91	1	0	0.96	0.23	0.15	0.21	0.93	0	0	0.95	0.07	0.99	0.99	1	0	1	0.99	0.07	0	0.46
ch03	5.4133e+07	0	1	0.99	0.96	0.95	0.97	0.11	0	0.95	0.99	0.99	0.93	0	0.99	0.99	0	0.1	1	0	0	0	0	0.8	0.98	0.83	1	0.51	0.91	1	0	0.96	0.24	0.14	0.21	0.93	0	0	0.95	0.07	0.99	0.99	1	0	1	0.99	0.07	0	0.45
ch03	5.42147e+07	0	1	1	0.97	0.96	0.96	0.08	0	0.96	0.99	1	0.95	0	0.98	0.99	0	0.12	0.99	0	0	0	0	0.99	0.98	0.9	1	0.77	0.9	1	0	0.97	0.5	0.31	0.29	0.94	0	0	0.96	0.07	0.99	0.99	1	0	1	0.98	0.07	0	0.46
ch03	5.42177e+07	0	1	1	0.97	0.96	0.96	0.08	0	0.96	0.99	1	0.95	0	0.98	0.99	0	0.12	0.99	0	0	0	0	0.99	0.98	0.9	1	0.77	0.9	1	0	0.97	0.51	0.31	0.3	0.94	0	0	0.96	0.07	0.99	0.99	1	0	1	0.98	0.07	0	0.46
ch03	5.4287e+07	0	1	0.99	0.98	0.98	0.96	0.09	0	0.96	0.97	1	0.89	0	0.98	0.96	0	0.13	0.99	0	0	0	0	0.98	0.97	0.89	1	0.94	0.9	0.99	0	0.98	0.67	0.5	0.32	0.93	0	0	0.96	0.07	0.98	0.99	1	0	0.98	0.96	0.08	0	0.44
ch03	5.42912e+07	0	1	0.99	0.98	0.97	0.96	0.09	0	0.96	0.97	1	0.88	0	0.98	0.96	0	0.13	0.99	0	0	0	0	0.97	0.97	0.89	1	0.95	0.89	0.99	0	0.98	0.67	0.51	0.32	0.92	0	0	0.96	0.07	0.98	0.99	1	0	0.98	0.96	0.08	0	0.44
ch03	5.4357e+07	0	1	0.98	0.98	0.96	0.97	0.08	0	0.98	0.98	1	0.76	0	0.99	0.97	0	0.1	0.99	0	0	0	0	0.97	0.98	0.9	0.99	0.94	0.91	0.96	0	1	0.78	0.63	0.28	0.94	0.01	0	0.98	0.03	0.96	0.98	1	0	0.98	0.96	0.05	0	0.41
ch03	5.43614e+07	0	1	0.98	0.98	0.96	0.97	0.07	0	0.98	0.98	1	0.75	0	0.99	0.97	0	0.09	0.99	0	0	0	0	0.97	0.98	0.89	0.99	0.94	0.9	0.95	0	1	0.79	0.63	0.27	0.94	0.01	0	0.98	0.03	0.96	0.98	1	0	0.98	0.96	0.04	0	0.4
ch03	5.44538e+07	0	1	0.98	0.99	0.97	0.97	0.01	0	0.99	0.97	1	0.58	0	0.98	0.97	0	0.05	0.99	0	0	0.16	0	0.97	0.98	0.92	0.99	0.95	0.93	0.95	0	1	0.94	0.74	0.19	0.96	0.01	0	0.99	0	0.97	0.98	1	0	0.98	0.96	0.03	0	0.5
ch03	5.44589e+07	0	1	0.98	0.99	0.97	0.97	0.01	0	0.99	0.97	1	0.57	0	0.98	0.97	0	0.05	0.99	0	0	0.17	0	0.97	0.98	0.92	0.99	0.95	0.93	0.95	0	1	0.94	0.74	0.19	0.96	0.01	0	0.99	0	0.97	0.98	1	0	0.98	0.96	0.03	0	0.51
ch03	5.44922e+07	0	1	0.98	0.98	0.97	0.97	0.01	0	0.99	0.97	0.99	0.51	0	0.98	0.97	0	0.05	0.98	0	0	0.23	0	0.97	0.98	0.93	0.99	0.95	0.92	0.95	0	0.99	0.94	0.8	0.19	0.96	0.01	0	0.99	0	0.97	0.97	1	0	0.98	0.96	0.03	0	0.55
ch03	5.44985e+07	0	1	0.98	0.98	0.97	0.97	0.01	0	0.99	0.97	0.99	0.5	0	0.98	0.97	0	0.05	0.98	0	0	0.24	0	0.97	0.98	0.93	0.99	0.95	0.92	0.95	0	0.99	0.94	0.81	0.19	0.96	0.01	0	0.99	0	0.97	0.97	1	0	0.98	0.96	0.03	0.01	0.56
ch03	5.455e+07	0	1	0.98	0.98	0.97	0.96	0.01	0	0.99	0.97	0.99	0.42	0	0.98	0.97	0	0.03	0.98	0	0	0.32	0	0.9	0.98	0.93	0.99	0.95	0.92	0.95	0	0.99	0.94	0.89	0.18	0.96	0.01	0	0.99	0	0.97	0.97	1	0	0.98	0.96	0.03	0.01	0.6
ch03	5.45567e+07	0	1	0.98	0.98	0.97	0.96	0.01	0	0.99	0.97	0.99	0.41	0	0.98	0.97	0	0.03	0.98	0	0	0.33	0	0.89	0.98	0.93	0.99	0.95	0.93	0.95	0	0.99	0.94	0.9	0.18	0.96	0.01	0	0.99	0	0.97	0.97	1	0	0.98	0.96	0.03	0.01	0.6
ch03	5.46651e+07	0	1	0.97	0.99	0.97	0.96	0.01	0	1	0.97	0.99	0.24	0	0.98	0.97	0	0.04	0.99	0	0	0.5	0	0.73	0.98	0.88	0.98	0.94	0.91	0.94	0	0.98	0.93	0.99	0.15	0.96	0.01	0	0.97	0	0.97	0.96	1	0	0.98	0.97	0.03	0.01	0.67
ch03	5.46715e+07	0	1	0.97	0.99	0.97	0.96	0.01	0	1	0.97	0.99	0.23	0	0.99	0.97	0	0.03	0.99	0	0	0.51	0	0.72	0.98	0.88	0.98	0.94	0.91	0.94	0	0.98	0.93	0.99	0.15	0.96	0.01	0	0.97	0	0.97	0.96	1	0	0.98	0.97	0.03	0.01	0.67
ch03	5.48252e+07	0	1	0.97	0.87	0.95	0.94	0.03	0	1	0.85	0.99	0.02	0	0.98	0.98	0	0.03	0.98	0	0	0.73	0.12	0.51	0.98	0.85	0.98	0.96	0.91	0.94	0	0.98	0.94	1	0.15	0.93	0.01	0	0.96	0	0.96	0.96	1	0	0.98	0.96	0.02	0.01	0.79
ch03	5.48321e+07	0	1	0.97	0.86	0.95	0.94	0.03	0	1	0.84	0.99	0.02	0	0.98	0.98	0	0.03	0.98	0	0	0.74	0.13	0.5	0.98	0.85	0.98	0.97	0.91	0.95	0	0.98	0.94	1	0.16	0.94	0.01	0	0.96	0	0.96	0.96	1	0	0.98	0.97	0.02	0.01	0.8
ch03	5.48593e+07	0	1	0.97	0.82	0.94	0.92	0.03	0	1	0.81	0.99	0.03	0	0.98	0.99	0	0.04	0.98	0	0	0.78	0.17	0.48	0.98	0.84	0.98	0.97	0.91	0.95	0	0.98	0.93	1	0.15	0.94	0.01	0	0.96	0	0.96	0.95	1	0	0.99	0.95	0.02	0.01	0.82
ch03	5.48656e+07	0	1	0.97	0.81	0.95	0.93	0.03	0	1	0.8	0.99	0.03	0	0.98	0.99	0	0.04	0.98	0	0	0.79	0.18	0.48	0.98	0.85	0.98	0.97	0.91	0.95	0	0.98	0.93	1	0.15	0.93	0.01	0	0.96	0	0.96	0.95	1	0	0.99	0.95	0.02	0.01	0.82
ch03	5.49332e+07	0	1	0.97	0.7	0.97	0.93	0.03	0	1	0.7	0.99	0.1	0	0.97	1	0	0.04	0.97	0	0	0.89	0.29	0.38	1	0.86	0.99	0.97	0.93	0.98	0	0.97	0.93	1	0.15	0.94	0	0	0.96	0	0.98	0.97	1	0	1	0.95	0.04	0.01	0.89
ch03	5.49396e+07	0	1	0.97	0.69	0.97	0.93	0.03	0	1	0.69	0.99	0.11	0	0.97	1	0	0.04	0.97	0	0	0.9	0.3	0.37	1	0.86	0.99	0.97	0.93	0.98	0	0.97	0.93	1	0.15	0.94	0	0	0.96	0	0.98	0.97	1	0	1	0.95	0.04	0.01	0.89
ch03	5.50649e+07	0	1	0.95	0.51	0.94	0.89	0.03	0	0.97	0.52	0.99	0.24	0	0.98	0.99	0	0.05	0.96	0	0.1	0.93	0.46	0.21	0.99	0.84	0.98	0.93	0.91	0.99	0	0.96	0.91	0.97	0.18	0.92	0	0	0.94	0	0.97	0.96	1	0	0.99	0.92	0.03	0.01	0.95
ch03	5.50718e+07	0	1	0.95	0.5	0.94	0.88	0.03	0	0.97	0.51	0.99	0.24	0	0.98	0.99	0	0.05	0.96	0	0.11	0.93	0.46	0.2	0.99	0.84	0.98	0.93	0.91	0.98	0	0.96	0.9	0.96	0.18	0.92	0	0	0.94	0	0.97	0.96	1	0	0.98	0.91	0.03	0.01	0.95
ch03	5.50787e+07	0	1	0.95	0.49	0.94	0.88	0.03	0	0.97	0.5	0.99	0.24	0	0.98	0.99	0	0.05	0.96	0	0.12	0.93	0.47	0.19	0.99	0.84	0.98	0.93	0.91	0.97	0	0.96	0.9	0.96	0.18	0.92	0	0	0.94	0	0.97	0.96	1	0	0.97	0.91	0.03	0.01	0.95
ch03	5.50994e+07	0	1	0.95	0.46	0.94	0.87	0.03	0	0.96	0.47	0.99	0.24	0	0.98	0.99	0	0.05	0.96	0	0.14	0.9	0.5	0.16	0.99	0.83	0.98	0.92	0.91	0.97	0	0.96	0.89	0.96	0.18	0.91	0	0	0.93	0	0.96	0.95	0.98	0	0.96	0.9	0.03	0.01	0.95
ch03	5.51065e+07	0	1	0.95	0.45	0.94	0.87	0.03	0	0.96	0.46	0.99	0.25	0	0.98	0.99	0	0.05	0.96	0	0.15	0.9	0.51	0.15	0.99	0.83	0.98	0.92	0.91	0.97	0	0.96	0.89	0.96	0.18	0.91	0	0	0.93	0	0.96	0.95	0.98	0	0.96	0.9	0.03	0.01	0.95
ch03	5.51343e+07	0	1	0.95	0.42	0.94	0.87	0.03	0	0.96	0.42	1	0.28	0	0.98	0.99	0	0.05	0.97	0	0.19	0.89	0.55	0.11	0.99	0.83	0.98	0.92	0.92	0.97	0	0.97	0.89	0.96	0.18	0.9	0	0	0.92	0	0.96	0.96	0.98	0	0.96	0.9	0.03	0.01	0.97
ch03	5.51407e+07	0	1	0.95	0.41	0.94	0.87	0.03	0	0.96	0.41	1	0.28	0	0.98	0.99	0	0.05	0.97	0	0.2	0.89	0.56	0.1	0.99	0.83	0.98	0.92	0.92	0.97	0	0.97	0.89	0.96	0.18	0.89	0	0	0.91	0	0.96	0.96	0.98	0	0.96	0.9	0.03	0.01	0.97
ch03	5.53209e+07	0	1	0.93	0.16	0.93	0.88	0.03	0.19	0.95	0.16	1	0.48	0	0.97	0.97	0	0.05	0.96	0.01	0.45	0.89	0.81	0.11	0.99	0.86	0.98	0.91	0.85	0.98	0	0.97	0.89	0.96	0.17	0.88	0	0	0.73	0	0.94	0.95	0.98	0	0.96	0.89	0.02	0	1
ch03	5.53282e+07	0	1	0.92	0.15	0.93	0.88	0.03	0.19	0.95	0.15	1	0.48	0	0.97	0.97	0	0.05	0.95	0.01	0.46	0.89	0.82	0.11	0.99	0.87	0.99	0.91	0.85	0.98	0	0.97	0.89	0.96	0.18	0.87	0	0	0.72	0	0.94	0.95	0.98	0	0.96	0.89	0.02	0	1
ch03	5.53428e+07	0	1	0.92	0.13	0.93	0.88	0.03	0.2	0.95	0.13	1	0.49	0	0.97	0.97	0	0.05	0.95	0.01	0.48	0.89	0.84	0.11	0.98	0.88	0.99	0.91	0.85	0.98	0	0.97	0.89	0.96	0.17	0.87	0	0	0.7	0	0.94	0.95	0.98	0	0.96	0.89	0.02	0	1
ch03	5.53503e+07	0	1	0.92	0.12	0.93	0.87	0.03	0.21	0.95	0.12	1	0.49	0	0.97	0.97	0	0.05	0.95	0.01	0.49	0.89	0.85	0.11	0.98	0.88	0.99	0.91	0.85	0.98	0	0.97	0.89	0.96	0.17	0.87	0	0	0.69	0	0.94	0.95	0.98	0	0.96	0.89	0.02	0	1
ch03	5.53578e+07	0	1	0.92	0.11	0.93	0.87	0.03	0.22	0.95	0.11	1	0.5	0	0.97	0.97	0	0.05	0.95	0.01	0.5	0.89	0.86	0.11	0.98	0.88	0.99	0.91	0.85	0.98	0	0.97	0.89	0.96	0.18	0.87	0	0	0.68	0	0.94	0.95	0.98	0	0.96	0.89	0.02	0	1
ch03	5.53653e+07	0	1	0.92	0.1	0.93	0.87	0.03	0.23	0.95	0.1	1	0.51	0	0.97	0.97	0	0.05	0.95	0.01	0.51	0.89	0.87	0.11	0.98	0.88	0.99	0.91	0.86	0.98	0	0.97	0.89	0.96	0.18	0.87	0	0	0.67	0	0.94	0.95	0.98	0	0.96	0.89	0.02	0	1
ch03	5.54803e+07	0	1	0.91	0	0.94	0.88	0.02	0.39	0.94	0	0.99	0.64	0	0.97	0.97	0	0.04	0.95	0.01	0.67	0.89	0.97	0.13	0.98	0.91	0.99	0.91	0.84	0.97	0	0.97	0.89	0.96	0.16	0.89	0	0	0.51	0	0.95	0.95	0.98	0	0.96	0.89	0.02	0	1
ch03	5.54873e+07	0	1	0.91	0	0.94	0.88	0.02	0.4	0.94	0	0.99	0.64	0	0.97	0.97	0	0.03	0.95	0.01	0.68	0.89	0.97	0.12	0.98	0.91	0.99	0.91	0.84	0.97	0	0.97	0.89	0.96	0.16	0.89	0	0	0.5	0	0.95	0.95	0.98	0	0.96	0.89	0.02	0	1
ch03	5.55555e+07	0	1	0.91	0	0.96	0.91	0.02	0.5	0.94	0	0.99	0.71	0	0.98	0.97	0	0.02	0.96	0.01	0.78	0.89	0.97	0.13	0.98	0.9	0.99	0.91	0.85	0.97	0	0.97	0.91	0.96	0.16	0.91	0	0	0.41	0	0.95	0.95	0.98	0	0.96	0.93	0.03	0	1
ch03	5.5562e+07	0	1	0.91	0	0.96	0.91	0.02	0.51	0.94	0.01	0.99	0.72	0	0.98	0.97	0	0.02	0.96	0.01	0.79	0.89	0.97	0.12	0.98	0.9	0.99	0.91	0.85	0.97	0	0.97	0.91	0.96	0.16	0.92	0	0	0.4	0	0.95	0.95	0.98	0	0.96	0.93	0.03	0	1
ch03	5.5649e+07	0	1	0.93	0	0.95	0.92	0.02	0.65	0.93	0.01	0.99	0.72	0	0.99	0.97	0	0.02	0.97	0.01	0.93	0.9	0.97	0.12	0.98	0.91	0.99	0.92	0.86	0.97	0	0.98	0.9	0.96	0.17	0.93	0	0	0.27	0	0.95	0.95	0.98	0	0.96	0.94	0.01	0	1
ch03	5.56552e+07	0	1	0.93	0	0.95	0.92	0.02	0.66	0.93	0.01	0.99	0.72	0	0.99	0.97	0	0.02	0.97	0.01	0.94	0.9	0.97	0.11	0.98	0.91	0.99	0.92	0.86	0.97	0	0.98	0.9	0.96	0.16	0.93	0	0	0.26	0.01	0.95	0.95	0.98	0	0.96	0.94	0.01	0	1
ch03	5.57733e+07	0	1	0.95	0	0.95	0.98	0.02	0.86	0.97	0.02	0.99	0.76	0	0.99	0.96	0	0.03	0.98	0.01	1	0.98	1	0.11	0.99	0.92	1	0.83	0.87	0.99	0	0.99	0.9	0.99	0.12	0.93	0	0	0.09	0.01	0.97	0.97	1	0	1	0.99	0.02	0	1
ch03	5.57795e+07	0	1	0.95	0	0.95	0.98	0.02	0.87	0.97	0.02	0.99	0.76	0	0.99	0.96	0	0.03	0.98	0.01	1	0.98	1	0.12	0.99	0.92	1	0.82	0.87	0.99	0	0.99	0.9	0.99	0.12	0.93	0	0	0.08	0.01	0.97	0.97	1	0	1	0.99	0.02	0	1
ch03	5.59203e+07	0	1	0.95	0	0.96	0.99	0.03	0.98	0.94	0.02	0.96	0.6	0	0.99	0.95	0	0.02	0.97	0	1	0.95	1	0.29	0.99	0.88	1	0.59	0.91	0.97	0.04	0.97	0.92	0.97	0.13	0.95	0	0	0	0.01	0.97	0.98	0.99	0	1	1	0.02	0	1
ch03	5.59255e+07	0	1	0.95	0	0.96	0.99	0.03	0.98	0.94	0.02	0.96	0.59	0	0.99	0.95	0	0.02	0.97	0	1	0.95	1	0.3	0.99	0.87	1	0.58	0.9	0.97	0.05	0.97	0.91	0.97	0.14	0.95	0	0	0	0.01	0.97	0.98	0.99	0	1	1	0.02	0	0.99
ch03	5.59607e+07	0	1	0.98	0	0.96	0.99	0.03	1	0.95	0.02	0.96	0.54	0	0.99	0.96	0	0.02	0.98	0.01	1	0.95	1	0.36	1	0.85	1	0.51	0.91	0.97	0.12	0.98	0.91	0.97	0.13	0.96	0	0	0	0.01	0.98	0.99	0.99	0	1	1	0.02	0	0.99
ch03	5.59656e+07	0	1	0.98	0	0.96	1	0.03	0.99	0.95	0.02	0.95	0.54	0	0.99	0.96	0	0.02	0.98	0.01	1	0.95	0.99	0.37	1	0.84	0.99	0.5	0.91	0.96	0.13	0.98	0.91	0.97	0.13	0.95	0	0	0	0.01	0.97	0.99	0.99	0	1	1	0.02	0	0.99
ch03	5.59849e+07	0	1	0.98	0	0.94	1	0.02	0.99	0.95	0.04	0.95	0.51	0	0.99	0.96	0	0.02	0.98	0.01	1	0.93	0.99	0.4	1	0.83	0.99	0.46	0.92	0.96	0.17	0.98	0.91	0.96	0.1	0.94	0	0	0	0.01	0.98	0.98	0.99	0	1	1	0.02	0	0.99
ch03	5.59897e+07	0	1	0.98	0	0.94	1	0.02	0.99	0.95	0.04	0.95	0.5	0	0.99	0.96	0	0.02	0.98	0.01	1	0.92	0.99	0.41	1	0.82	0.99	0.45	0.92	0.95	0.18	0.98	0.91	0.96	0.09	0.94	0	0	0	0.01	0.98	0.98	0.99	0	1	1	0.02	0	0.99
ch03	5.6042e+07	0	1	0.99	0	0.93	1	0.01	0.98	0.96	0.05	0.96	0.41	0	0.99	0.96	0	0.03	0.97	0.01	1	0.92	0.99	0.5	1	0.83	0.99	0.35	0.92	0.93	0.29	0.98	0.89	0.95	0.09	0.92	0	0	0	0.01	0.97	0.98	0.99	0	1	1	0.02	0	0.99
ch03	5.60466e+07	0	1	0.99	0	0.93	1	0.01	0.98	0.96	0.05	0.96	0.4	0	0.99	0.96	0	0.03	0.97	0.01	1	0.92	0.99	0.51	1	0.83	0.99	0.34	0.92	0.93	0.3	0.98	0.89	0.95	0.09	0.92	0	0	0	0.01	0.97	0.98	0.99	0	1	1	0.02	0	0.99
ch03	5.61084e+07	0	1	0.99	0	0.92	0.99	0.01	0.98	0.95	0.04	0.96	0.27	0	0.99	0.96	0	0.03	0.97	0.01	1	0.91	0.99	0.63	1	0.85	0.99	0.2	0.92	0.93	0.43	0.98	0.88	0.95	0.1	0.92	0	0.01	0	0.01	0.97	0.99	0.99	0	1	1	0.03	0	0.99
ch03	5.61127e+07	0	1	0.99	0	0.92	0.99	0.01	0.98	0.96	0.04	0.96	0.26	0	0.99	0.96	0	0.03	0.97	0.01	1	0.91	0.99	0.64	1	0.85	0.99	0.19	0.92	0.93	0.44	0.98	0.89	0.95	0.1	0.92	0	0.01	0	0.01	0.97	0.99	0.99	0	1	1	0.03	0	0.99
ch03	5.61434e+07	0	1	0.98	0	0.92	0.99	0.01	0.98	0.96	0.04	0.96	0.22	0	0.98	0.95	0	0.03	0.97	0.01	1	0.9	0.99	0.71	0.99	0.84	0.99	0.12	0.91	0.93	0.5	0.97	0.92	0.95	0.08	0.91	0	0.01	0	0.02	0.97	0.99	0.99	0	1	0.99	0.03	0	0.99
ch03	5.61479e+07	0	1	0.98	0	0.92	0.99	0.01	0.98	0.96	0.04	0.96	0.21	0	0.98	0.95	0	0.03	0.97	0.01	1	0.9	0.99	0.72	0.99	0.84	0.99	0.11	0.91	0.93	0.51	0.97	0.92	0.95	0.08	0.91	0	0.01	0	0.02	0.97	0.99	0.99	0	1	0.99	0.03	0	0.99
ch03	5.6224e+07	0	1	0.98	0	0.95	0.99	0.01	0.98	0.95	0.04	0.96	0.09	0	0.98	0.97	0	0.02	0.93	0.01	0.99	0.9	0.99	0.9	0.98	0.84	0.99	0	0.92	0.92	0.69	0.97	0.94	0.95	0.08	0.94	0	0.02	0	0.01	0.97	0.98	0.98	0	1	0.99	0.02	0	0.98
ch03	5.62274e+07	0	1	0.98	0	0.95	0.99	0.02	0.97	0.95	0.04	0.95	0.08	0	0.98	0.96	0	0.02	0.93	0.01	0.99	0.89	0.98	0.91	0.98	0.83	0.99	0	0.92	0.92	0.69	0.97	0.93	0.95	0.08	0.94	0	0.02	0	0.01	0.96	0.98	0.98	0	1	0.99	0.02	0	0.97
ch03	5.63165e+07	0	1	0.99	0	0.95	0.98	0.03	0.97	0.98	0.04	0.98	0	0	0.99	0.98	0	0.01	0.95	0.01	0.99	0.93	0.98	1	0.98	0.84	0.99	0	0.94	0.93	0.89	0.99	0.92	0.96	0.1	0.95	0	0.02	0	0.01	0.97	0.98	0.99	0	1	0.99	0.02	0	0.97
ch03	5.63212e+07	0	1	0.99	0	0.95	0.98	0.03	0.97	0.98	0.04	0.98	0	0	0.99	0.98	0	0.01	0.95	0.01	0.99	0.93	0.98	1	0.98	0.84	0.99	0	0.94	0.93	0.9	0.99	0.92	0.96	0.1	0.95	0	0.02	0	0.01	0.97	0.98	0.99	0	1	0.99	0.02	0	0.97
ch03	5.63877e+07	0	1	0.99	0.09	0.95	0.98	0.03	0.96	0.97	0.05	0.98	0	0	0.98	0.98	0	0.01	0.95	0.01	0.98	0.93	0.98	1	0.97	0.85	0.99	0	0.95	0.94	0.96	0.99	0.93	0.95	0.09	0.95	0	0.03	0	0.01	0.96	0.98	0.99	0	0.99	0.98	0.04	0	0.98
ch03	5.63923e+07	0	1	0.99	0.1	0.95	0.98	0.03	0.96	0.97	0.05	0.98	0	0	0.98	0.98	0	0.02	0.95	0.01	0.98	0.93	0.98	1	0.97	0.85	0.99	0	0.95	0.94	0.96	0.99	0.93	0.95	0.09	0.95	0	0.03	0	0.01	0.96	0.98	0.99	0	0.99	0.98	0.04	0	0.98
ch03	5.65706e+07	0	1	0.97	0.5	0.98	0.98	0.03	0.98	0.98	0.1	0.98	0	0	0.97	0.98	0	0.09	0.96	0.01	0.98	0.97	0.99	0.99	0.94	0.88	1	0	0.91	0.98	0.96	0.98	0.94	0.97	0.1	0.99	0	0.04	0	0.03	0.97	0.99	0.98	0	0.99	0.97	0.03	0	0.97
ch03	5.65757e+07	0	1	0.97	0.51	0.98	0.98	0.03	0.98	0.98	0.1	0.98	0	0	0.97	0.98	0	0.09	0.96	0.01	0.98	0.97	0.99	0.99	0.94	0.87	1	0	0.91	0.98	0.96	0.98	0.94	0.97	0.1	0.99	0	0.04	0	0.03	0.97	0.99	0.98	0	0.99	0.97	0.03	0	0.97
ch03	5.67981e+07	0	1	0.94	0.9	0.98	0.97	0.01	0.95	0.98	0.14	0.59	0	0	0.98	0.98	0	0.13	0.99	0.01	0.99	0.97	0.99	0.99	0.95	0.86	1	0	0.95	0.99	0.98	0.98	0.96	0.98	0.12	0.97	0.01	0.03	0.02	0.03	0.95	0.98	0.97	0	0.99	0.96	0.06	0	0.99
ch03	5.68031e+07	0	1	0.94	0.91	0.98	0.97	0.01	0.95	0.98	0.14	0.58	0	0	0.98	0.98	0	0.13	0.99	0.01	0.99	0.97	0.99	0.99	0.95	0.86	1	0	0.95	0.99	0.98	0.98	0.96	0.98	0.11	0.97	0.01	0.03	0.02	0.03	0.95	0.98	0.97	0	0.99	0.96	0.06	0	0.99
ch03	5.68397e+07	0	1	0.94	0.98	0.98	0.97	0.01	0.95	0.98	0.14	0.51	0	0	0.98	0.98	0	0.13	0.99	0.01	0.99	0.97	0.99	0.99	0.95	0.86	1	0	0.95	0.99	0.98	0.98	0.96	0.98	0.11	0.97	0.01	0.03	0.02	0.03	0.95	0.98	0.97	0	0.99	0.97	0.06	0	0.99
ch03	5.68448e+07	0	1	0.94	0.99	0.98	0.97	0.01	0.96	0.99	0.14	0.5	0	0	0.99	0.98	0	0.13	0.99	0.01	1	0.97	0.99	0.99	0.96	0.87	1	0	0.95	0.99	0.98	0.98	0.96	0.99	0.11	0.97	0.01	0.03	0.02	0.03	0.96	0.98	0.97	0	1	0.97	0.06	0	0.99
ch03	5.68497e+07	0	1	0.94	0.99	0.98	0.97	0.01	0.96	0.99	0.14	0.49	0	0	0.99	0.98	0	0.13	0.99	0.01	1	0.97	0.99	0.99	0.96	0.87	1	0	0.95	0.99	0.98	0.98	0.96	0.99	0.11	0.97	0.01	0.03	0.02	0.03	0.96	0.98	0.97	0	1	0.97	0.05	0	0.99
ch03	5.68545e+07	0	1	0.94	0.99	0.98	0.97	0.01	0.96	0.99	0.14	0.48	0	0	0.99	0.98	0	0.13	0.99	0.01	1	0.97	0.99	0.99	0.96	0.87	1	0	0.95	0.99	0.98	0.98	0.96	0.99	0.11	0.97	0.01	0.03	0.02	0.03	0.96	0.98	0.97	0	1	0.97	0.05	0	0.99
ch03	5.68837e+07	0	1	0.94	0.99	0.98	0.97	0	0.96	0.99	0.14	0.42	0	0	0.98	0.98	0	0.13	0.98	0.01	1	0.97	0.99	0.99	0.96	0.87	1	0	0.94	0.98	0.98	0.98	0.96	0.99	0.1	0.96	0.01	0.02	0.02	0.03	0.96	0.98	0.97	0	0.99	0.97	0.04	0	0.99
ch03	5.68886e+07	0	1	0.94	0.99	0.98	0.97	0	0.96	0.99	0.14	0.41	0	0	0.98	0.98	0	0.13	0.98	0.01	1	0.97	0.99	0.99	0.96	0.87	1	0	0.93	0.98	0.98	0.98	0.96	0.99	0.1	0.96	0.01	0.02	0.02	0.03	0.96	0.98	0.97	0	0.99	0.97	0.04	0	0.99
ch03	5.71731e+07	0	1	0.95	0.97	0.97	0.96	0.03	0.92	0.96	0.1	0	0.02	0	0.98	0.98	0	0.11	0.94	0.02	0.99	0.95	0.99	1	0.97	0.8	0.98	0	0.51	0.99	0.97	0.98	0.97	0.97	0.06	0.97	0.04	0.04	0.02	0.01	0.97	0.96	0.95	0.02	0.98	0.94	0.06	0.01	0.97
ch03	5.71785e+07	0	1	0.95	0.97	0.97	0.96	0.03	0.92	0.96	0.1	0	0.02	0	0.98	0.98	0	0.11	0.94	0.02	0.99	0.95	0.99	1	0.97	0.8	0.98	0	0.5	0.99	0.97	0.98	0.97	0.97	0.06	0.97	0.04	0.04	0.02	0.01	0.97	0.96	0.95	0.02	0.98	0.94	0.06	0.01	0.97
ch03	5.76716e+07	0	1	0.96	0.96	0.96	0.96	0.09	0.93	0.97	0.5	0.03	0.02	0	0.97	0.98	0	0.09	0.94	0.02	0.95	0.92	0.97	0.98	0.94	0.79	0.96	0.24	0.09	0.93	0.96	0.96	0.92	0.95	0.09	0.95	0.02	0.07	0	0.02	0.94	0.95	0.98	0.01	0.98	0.96	0.07	0	0.91
ch03	5.76781e+07	0	1	0.96	0.96	0.96	0.96	0.09	0.93	0.97	0.51	0.03	0.02	0	0.97	0.98	0	0.09	0.94	0.02	0.95	0.92	0.97	0.98	0.94	0.79	0.96	0.25	0.09	0.93	0.96	0.96	0.92	0.95	0.1	0.95	0.02	0.07	0	0.02	0.94	0.95	0.99	0.01	0.98	0.96	0.07	0	0.91
ch03	5.76845e+07	0	1	0.96	0.96	0.96	0.96	0.09	0.93	0.97	0.52	0.03	0.02	0	0.97	0.98	0	0.09	0.94	0.02	0.95	0.92	0.97	0.98	0.94	0.79	0.96	0.26	0.09	0.93	0.96	0.95	0.92	0.95	0.1	0.95	0.02	0.08	0	0.02	0.94	0.95	0.99	0.01	0.98	0.96	0.07	0	0.91
ch03	5.77103e+07	0	1	0.96	0.97	0.97	0.96	0.07	0.93	0.98	0.53	0.03	0	0	0.97	0.98	0	0.07	0.94	0	0.95	0.93	0.97	0.98	0.94	0.81	0.98	0.3	0.07	0.93	0.97	0.96	0.92	0.95	0.12	0.94	0	0.06	0	0.02	0.94	0.96	0.99	0	0.97	0.96	0.04	0	0.91
ch03	5.77169e+07	0	1	0.96	0.97	0.97	0.96	0.08	0.92	0.98	0.54	0.03	0	0	0.97	0.98	0	0.07	0.94	0	0.95	0.92	0.97	0.98	0.95	0.82	0.98	0.31	0.07	0.92	0.97	0.96	0.92	0.95	0.12	0.94	0	0.06	0	0.02	0.94	0.96	0.99	0	0.97	0.96	0.04	0	0.9
ch03	5.77927e+07	0	1	0.97	0.97	0.96	0.96	0.08	0.92	0.98	0.66	0.03	0.01	0	0.97	0.98	0	0.07	0.94	0	0.95	0.92	0.98	0.98	0.95	0.84	0.98	0.43	0.07	0.93	0.97	0.95	0.92	0.94	0.14	0.93	0	0.06	0	0.01	0.94	0.96	0.99	0	0.98	0.95	0.04	0	0.9
ch03	5.77991e+07	0	1	0.97	0.97	0.96	0.96	0.08	0.92	0.98	0.67	0.03	0.02	0	0.97	0.98	0	0.07	0.94	0	0.95	0.92	0.98	0.98	0.95	0.85	0.98	0.44	0.07	0.93	0.97	0.95	0.92	0.94	0.15	0.93	0	0.06	0	0.01	0.94	0.96	0.99	0	0.98	0.95	0.04	0	0.9
ch03	5.78428e+07	0	1	0.97	0.97	0.96	0.96	0.07	0.92	0.97	0.72	0.03	0.09	0	0.96	0.98	0	0.06	0.94	0	0.95	0.91	0.97	0.98	0.94	0.81	0.97	0.5	0.06	0.93	0.97	0.95	0.9	0.93	0.14	0.93	0	0.05	0	0.01	0.94	0.96	0.99	0	0.98	0.95	0.03	0	0.89
ch03	5.78491e+07	0	1	0.97	0.97	0.96	0.96	0.06	0.92	0.97	0.73	0.03	0.1	0	0.96	0.98	0	0.06	0.94	0	0.95	0.91	0.97	0.98	0.94	0.81	0.97	0.51	0.06	0.93	0.97	0.95	0.9	0.93	0.14	0.93	0	0.05	0	0.01	0.94	0.96	0.99	0	0.98	0.95	0.03	0	0.89
ch03	5.80637e+07	0	1	0.98	0.99	0.95	0.96	0.06	0.93	0.97	0.95	0.03	0.45	0	0.97	0.98	0	0.05	0.98	0	0.97	0.91	0.97	0.98	0.95	0.87	0.98	0.87	0.07	0.97	0.97	0.95	0.79	0.95	0.15	0.95	0	0.06	0	0	0.95	0.97	1	0	0.99	0.97	0.25	0	0.94
ch03	5.8069e+07	0	1	0.98	0.99	0.95	0.96	0.06	0.93	0.96	0.95	0.03	0.46	0	0.97	0.98	0	0.05	0.98	0	0.97	0.91	0.97	0.98	0.95	0.87	0.97	0.88	0.07	0.97	0.97	0.95	0.78	0.95	0.16	0.95	0	0.06	0	0	0.95	0.97	1	0	0.99	0.97	0.26	0	0.94
ch03	5.80904e+07	0	1	0.98	0.99	0.95	0.97	0.06	0.94	0.95	0.94	0.03	0.5	0	0.98	0.98	0	0.05	0.98	0	0.96	0.92	0.97	0.98	0.96	0.88	0.96	0.9	0.06	0.97	0.99	0.95	0.75	0.96	0.16	0.95	0	0.06	0	0	0.96	0.96	0.99	0	0.98	0.97	0.3	0	0.94
ch03	5.80955e+07	0	1	0.98	0.99	0.95	0.97	0.06	0.94	0.95	0.94	0.03	0.51	0	0.98	0.98	0	0.05	0.98	0	0.96	0.92	0.97	0.98	0.96	0.88	0.96	0.91	0.06	0.97	0.99	0.95	0.74	0.96	0.16	0.95	0	0.06	0	0	0.96	0.96	0.99	0	0.98	0.97	0.31	0	0.94
ch03	5.81007e+07	0	1	0.98	0.99	0.95	0.97	0.06	0.94	0.95	0.94	0.03	0.52	0	0.98	0.98	0	0.05	0.98	0	0.96	0.92	0.97	0.98	0.96	0.88	0.96	0.92	0.06	0.97	0.99	0.95	0.73	0.96	0.16	0.95	0	0.06	0	0	0.96	0.96	0.99	0	0.98	0.97	0.32	0	0.93
ch03	5.81902e+07	0	1	0.99	1	0.96	0.97	0.04	0.98	0.96	0.95	0	0.68	0	0.99	1	0	0.17	0.99	0	0.97	0.95	0.96	0.99	0.98	0.91	0.97	0.96	0.04	0.97	0.99	0.96	0.6	0.96	0.17	0.96	0	0.05	0	0	0.99	0.97	0.99	0	0.96	0.97	0.47	0.13	0.92
ch03	5.81956e+07	0	1	0.99	1	0.96	0.97	0.04	0.98	0.96	0.96	0	0.69	0	0.99	1	0	0.18	0.99	0	0.97	0.95	0.96	0.99	0.98	0.91	0.97	0.97	0.04	0.97	0.99	0.96	0.59	0.96	0.17	0.96	0	0.05	0	0	0.99	0.97	0.99	0	0.96	0.97	0.47	0.14	0.92
ch03	5.82011e+07	0	1	0.99	1	0.96	0.97	0.04	0.98	0.96	0.96	0	0.7	0	0.99	1	0	0.18	0.99	0	0.97	0.95	0.96	0.99	0.98	0.92	0.97	0.97	0.04	0.97	0.99	0.96	0.58	0.96	0.17	0.96	0	0.05	0	0	0.99	0.97	0.99	0	0.96	0.97	0.48	0.15	0.92
ch03	5.82066e+07	0	1	0.99	1	0.96	0.97	0.04	0.98	0.96	0.96	0	0.71	0	0.99	1	0	0.19	0.99	0	0.97	0.95	0.96	0.99	0.98	0.92	0.97	0.97	0.04	0.97	0.99	0.96	0.57	0.96	0.17	0.96	0	0.05	0	0	0.99	0.97	0.99	0	0.96	0.97	0.49	0.16	0.92
ch03	5.82122e+07	0	1	0.99	1	0.96	0.97	0.04	0.98	0.96	0.96	0	0.72	0	0.99	1	0	0.2	0.99	0	0.97	0.95	0.96	0.99	0.98	0.92	0.97	0.97	0.04	0.97	0.99	0.96	0.56	0.96	0.17	0.96	0	0.04	0	0	0.99	0.97	0.99	0	0.96	0.97	0.5	0.17	0.92
ch03	5.82178e+07	0	1	0.99	1	0.96	0.97	0.04	0.98	0.96	0.96	0	0.73	0	0.99	1	0	0.21	0.99	0.01	0.97	0.95	0.96	0.99	0.98	0.92	0.97	0.97	0.04	0.97	0.99	0.96	0.55	0.96	0.18	0.96	0	0.03	0	0	0.99	0.97	0.99	0	0.96	0.97	0.51	0.18	0.92
ch03	5.82402e+07	0	1	0.99	1	0.96	0.97	0.04	0.98	0.96	0.96	0	0.77	0	0.99	1	0	0.24	0.99	0.01	0.97	0.95	0.96	0.99	0.98	0.92	0.97	0.97	0.04	0.97	0.99	0.96	0.51	0.96	0.18	0.96	0	0.02	0	0	0.99	0.97	0.99	0	0.96	0.97	0.55	0.22	0.92
ch03	5.82459e+07	0	1	0.99	1	0.96	0.97	0.04	0.98	0.96	0.96	0	0.78	0	0.99	1	0	0.25	0.99	0.01	0.97	0.95	0.96	0.99	0.98	0.92	0.97	0.97	0.04	0.97	0.99	0.96	0.5	0.96	0.17	0.96	0	0.02	0	0	0.99	0.97	0.99	0	0.96	0.97	0.56	0.23	0.92
ch03	5.83787e+07	0	1	1	1	0.97	0.97	0.05	0.99	0.97	0.96	0.01	0.98	0	0.99	1	0	0.5	1	0.01	0.98	0.96	0.97	0.99	1	0.95	0.98	0.94	0.04	0.98	0.99	0.98	0.26	0.98	0.13	0.95	0	0.03	0	0	0.98	0.97	0.99	0	0.97	0.98	0.81	0.45	0.93
ch03	5.83839e+07	0	1	1	1	0.97	0.97	0.05	0.99	0.97	0.96	0.01	0.98	0	1	1	0	0.51	1	0.01	0.98	0.96	0.97	0.99	1	0.95	0.98	0.94	0.04	0.98	0.99	0.98	0.26	0.98	0.13	0.95	0	0.03	0	0	0.98	0.97	0.99	0	0.97	0.98	0.82	0.46	0.93
ch03	5.84093e+07	0	1	1	1	0.97	0.97	0.05	0.99	0.97	0.96	0.01	0.98	0	1	1	0	0.56	1	0.01	0.98	0.96	0.97	0.99	1	0.97	0.98	0.94	0.04	0.98	0.99	0.98	0.21	0.98	0.13	0.95	0	0.03	0	0	0.97	0.97	0.99	0	0.97	0.98	0.87	0.5	0.91
ch03	5.84142e+07	0	1	1	1	0.97	0.97	0.05	0.99	0.97	0.96	0.01	0.98	0	1	1	0	0.57	1	0.01	0.98	0.96	0.97	0.99	1	0.97	0.98	0.94	0.04	0.98	0.99	0.98	0.2	0.98	0.13	0.95	0	0.03	0	0	0.97	0.97	0.99	0	0.97	0.98	0.88	0.51	0.91
ch03	5.87056e+07	0	1	0.98	0.99	0.97	0.96	0.03	0.95	0.99	0.96	0.07	0.98	0	0.99	0.97	0.01	0.99	0.98	0.02	1	0.97	1	0.99	0.98	0.9	1	0.96	0.05	0.96	0.99	1	0.01	0.96	0.06	0.92	0.01	0.03	0.33	0.01	0.95	0.99	0.99	0.01	0.99	0.99	1	0.87	0.89
ch03	5.87106e+07	0	1	0.98	0.99	0.97	0.96	0.03	0.95	0.99	0.96	0.07	0.98	0	0.99	0.97	0.01	0.99	0.98	0.02	1	0.97	1	0.99	0.98	0.9	1	0.96	0.05	0.96	0.99	1	0.01	0.96	0.06	0.92	0.01	0.03	0.33	0.01	0.95	0.99	0.99	0.01	0.99	0.99	1	0.86	0.89
ch03	58788091	0	1	0.97	0.99	0.97	0.95	0.02	0.96	0.99	0.97	0.07	0.98	0	0.99	0.97	0.01	0.97	0.98	0.01	1	0.97	1	0.99	0.98	0.88	1	0.99	0.06	0.96	0.99	1	0.01	0.96	0.05	0.95	0.01	0.02	0.5	0.01	0.96	0.99	0.99	0.01	0.99	0.99	1	0.88	0.89
ch03	5.87925e+07	0	1	0.97	0.99	0.97	0.95	0.02	0.96	0.99	0.97	0.06	0.98	0	0.99	0.97	0.01	0.97	0.98	0.01	1	0.97	1	0.99	0.98	0.88	1	0.99	0.06	0.96	0.99	1	0.01	0.96	0.04	0.95	0.01	0.02	0.51	0.01	0.96	0.99	0.99	0.01	0.99	0.99	1	0.88	0.89
ch03	5.90713e+07	0	1	0.97	0.99	0.97	0.93	0.02	0.95	1	0.97	0	0.98	0	0.99	0.97	0	0.96	0.97	0	0.99	0.95	0.51	0.98	0.98	0.87	0.58	0.93	0.06	0.96	0.98	0.98	0.01	1	0.09	0.95	0	0.04	0.86	0.01	0.95	0.98	1	0	1	0.97	0.98	0.91	0.94
ch03	5.90771e+07	0	1	0.97	0.99	0.97	0.93	0.02	0.95	1	0.97	0	0.98	0	0.99	0.97	0	0.96	0.97	0	0.99	0.95	0.5	0.98	0.98	0.87	0.57	0.93	0.06	0.96	0.98	0.98	0.01	1	0.09	0.95	0	0.05	0.86	0.01	0.94	0.98	1	0	1	0.97	0.98	0.91	0.94
ch03	5.91202e+07	0	1	0.96	1	0.97	0.94	0.02	0.95	1	0.96	0.01	0.98	0	0.99	0.96	0.01	0.96	0.97	0	0.99	0.94	0.43	0.98	0.98	0.88	0.51	0.92	0.05	0.96	0.98	0.98	0.01	1	0.1	0.94	0	0.05	0.89	0.01	0.93	0.98	0.99	0	1	0.97	0.98	0.91	0.94
ch03	5.91266e+07	0	1	0.96	0.99	0.97	0.94	0.02	0.95	1	0.96	0.01	0.98	0	0.99	0.96	0.01	0.96	0.97	0	0.99	0.93	0.42	0.98	0.98	0.88	0.5	0.92	0.05	0.96	0.98	0.97	0.01	1	0.11	0.94	0	0.05	0.88	0.01	0.93	0.98	0.99	0	1	0.97	0.98	0.92	0.94
ch03	6.02041e+07	0	1	0.95	0.98	0.98	0.91	0.05	0.98	0.99	0.95	0.05	0.98	0	0.98	0.96	0.02	0.98	0.96	0.01	0.96	0.51	0	0.56	0.96	0.94	0.43	0.94	0.02	0.97	0.99	0.96	0.41	0.94	0.07	0.94	0	0.1	0.54	0.01	0.92	0.96	0.97	0.01	0.99	0.99	0.93	0.96	0.85
ch03	6.02255e+07	0	1	0.95	0.98	0.99	0.9	0.05	0.99	0.99	0.96	0.05	0.98	0	0.98	0.96	0.02	0.98	0.96	0.01	0.96	0.5	0	0.56	0.96	0.93	0.44	0.95	0.02	0.97	0.99	0.96	0.42	0.94	0.07	0.94	0	0.1	0.53	0.01	0.93	0.96	0.97	0.01	0.99	0.99	0.93	0.97	0.85
ch03	6.02683e+07	0	1	0.96	0.98	0.99	0.88	0.05	0.99	0.99	0.96	0.05	0.98	0	0.98	0.97	0.02	0.98	0.97	0.01	0.96	0.48	0	0.54	0.97	0.91	0.46	0.96	0.02	0.98	0.99	0.97	0.44	0.94	0.07	0.95	0	0.1	0.51	0.01	0.94	0.96	0.97	0.01	0.99	1	0.93	0.97	0.85
ch03	6.02897e+07	0	1	0.96	0.98	0.99	0.88	0.05	0.99	0.99	0.96	0.05	0.98	0	0.98	0.97	0.02	0.98	0.97	0.01	0.96	0.48	0	0.53	0.97	0.9	0.47	0.97	0.02	0.98	0.99	0.97	0.45	0.94	0.07	0.95	0	0.1	0.5	0.01	0.95	0.96	0.97	0.01	0.99	1	0.93	0.97	0.85
ch03	6.03112e+07	0	1	0.96	0.98	0.99	0.87	0.05	0.99	0.99	0.96	0.05	0.98	0	0.98	0.97	0.02	0.98	0.97	0.01	0.96	0.47	0	0.52	0.97	0.89	0.48	0.96	0.02	0.98	0.99	0.97	0.46	0.94	0.07	0.95	0	0.1	0.49	0.01	0.95	0.96	0.97	0.01	0.99	1	0.93	0.97	0.85
ch03	6.03327e+07	0	1	0.96	0.98	0.99	0.86	0.05	0.99	0.99	0.96	0.05	0.98	0	0.98	0.97	0.02	0.98	0.97	0.01	0.96	0.46	0	0.51	0.97	0.88	0.49	0.96	0.02	0.98	0.99	0.97	0.47	0.94	0.07	0.95	0	0.1	0.48	0.01	0.95	0.96	0.97	0.01	0.99	1	0.93	0.97	0.85
ch03	6.03542e+07	0	1	0.95	0.98	0.99	0.85	0.05	0.99	0.99	0.96	0.05	0.98	0	0.98	0.97	0.02	0.98	0.97	0.01	0.96	0.45	0	0.5	0.97	0.87	0.5	0.95	0.02	0.98	0.99	0.97	0.47	0.93	0.07	0.94	0	0.09	0.47	0.01	0.95	0.96	0.97	0.01	0.99	1	0.93	0.96	0.85
ch03	6.0376e+07	0	1	0.95	0.98	0.99	0.84	0.05	0.99	0.99	0.96	0.05	0.98	0	0.98	0.97	0.02	0.98	0.97	0.01	0.96	0.44	0	0.49	0.97	0.87	0.51	0.95	0.02	0.98	0.99	0.97	0.48	0.93	0.07	0.94	0	0.09	0.46	0.01	0.95	0.96	0.97	0.01	0.99	1	0.93	0.96	0.85
ch03	6.04211e+07	0	1	0.94	0.98	0.99	0.82	0.05	0.97	0.99	0.94	0.06	0.98	0	0.98	0.96	0.02	0.96	0.96	0.01	0.96	0.42	0	0.47	0.96	0.85	0.53	0.95	0.02	0.96	0.98	0.96	0.5	0.92	0.07	0.94	0	0.1	0.44	0.01	0.94	0.96	0.97	0.01	0.98	0.99	0.92	0.95	0.85
ch03	6.04437e+07	0	1	0.93	0.98	0.98	0.81	0.05	0.96	0.99	0.94	0.06	0.98	0	0.97	0.95	0.02	0.95	0.96	0.01	0.96	0.41	0	0.46	0.96	0.84	0.54	0.95	0.02	0.95	0.98	0.95	0.51	0.92	0.07	0.93	0	0.09	0.43	0.01	0.94	0.96	0.97	0.01	0.98	0.98	0.91	0.95	0.85
ch03	6.0624e+07	0	1	0.93	0.99	0.97	0.75	0.06	0.95	0.98	0.95	0.12	0.98	0	0.96	0.95	0.01	0.93	0.95	0.01	0.95	0.35	0	0.43	0.96	0.78	0.61	0.95	0.03	0.94	0.97	0.95	0.53	0.91	0.06	0.92	0	0.09	0.36	0.01	0.94	0.96	0.98	0.01	0.98	0.97	0.9	0.95	0.84
ch03	6.06466e+07	0	1	0.93	0.99	0.97	0.74	0.06	0.95	0.98	0.95	0.13	0.98	0	0.96	0.95	0.01	0.93	0.95	0.01	0.95	0.34	0	0.43	0.96	0.77	0.62	0.95	0.03	0.94	0.97	0.96	0.53	0.91	0.06	0.92	0	0.09	0.36	0.01	0.94	0.96	0.98	0.01	0.98	0.97	0.9	0.95	0.84
ch03	6.12661e+07	0	1	0.94	0.99	0.97	0.51	0.08	0.94	0.98	0.95	0.38	0.99	0	0.93	0.95	0.01	0.92	0.93	0.01	0.95	0.09	0	0.43	0.96	0.63	0.89	0.89	0.05	0.93	0.97	0.94	0.54	0.91	0.1	0.92	0	0.08	0.1	0.01	0.92	0.95	0.98	0.01	0.98	0.97	0.93	0.97	0.83
ch03	6.12893e+07	0	1	0.94	0.99	0.97	0.5	0.08	0.94	0.98	0.95	0.39	0.99	0	0.93	0.95	0.01	0.92	0.93	0.01	0.95	0.08	0	0.43	0.96	0.62	0.9	0.89	0.05	0.93	0.97	0.94	0.54	0.91	0.1	0.92	0	0.08	0.09	0.01	0.92	0.95	0.98	0.01	0.98	0.97	0.93	0.97	0.83
ch03	6.13823e+07	0	1	0.94	0.99	0.97	0.46	0.07	0.92	0.97	0.94	0.43	0.98	0	0.93	0.93	0.01	0.9	0.93	0.01	0.94	0.04	0	0.43	0.96	0.58	0.94	0.87	0.05	0.92	0.96	0.93	0.54	0.91	0.11	0.92	0	0.07	0.05	0.01	0.91	0.95	0.98	0.01	0.98	0.97	0.92	0.96	0.83
ch03	6.14057e+07	0	1	0.94	0.99	0.97	0.45	0.07	0.92	0.97	0.94	0.44	0.98	0	0.93	0.93	0.01	0.9	0.93	0.01	0.94	0.03	0	0.43	0.96	0.58	0.95	0.87	0.06	0.92	0.96	0.93	0.54	0.91	0.1	0.92	0	0.07	0.04	0.01	0.91	0.95	0.98	0.01	0.98	0.97	0.92	0.96	0.83
ch03	6.14763e+07	0	1	0.94	0.99	0.97	0.42	0.07	0.92	0.97	0.92	0.47	0.97	0	0.93	0.93	0.01	0.9	0.93	0.01	0.94	0	0	0.43	0.95	0.56	0.98	0.87	0.06	0.92	0.96	0.93	0.53	0.91	0.09	0.92	0	0.07	0.01	0.01	0.91	0.93	0.98	0.01	0.98	0.97	0.92	0.96	0.83
ch03	6.14908e+07	0	1	0.95	0.99	0.98	0.42	0.07	0.92	0.97	0.93	0.47	0.98	0	0.94	0.94	0	0.91	0.94	0	0.94	0	0	0.43	0.96	0.55	0.99	0.88	0.06	0.93	0.97	0.93	0.52	0.92	0.09	0.93	0	0.06	0.01	0.01	0.91	0.93	0.99	0	0.99	0.97	0.93	0.97	0.83
ch03	6.15072e+07	0	1	0.96	1	0.98	0.41	0.06	0.93	0.97	0.94	0.48	0.98	0	0.95	0.95	0	0.92	0.94	0	0.95	0	0	0.45	0.96	0.55	1	0.89	0.06	0.94	0.97	0.94	0.51	0.93	0.1	0.94	0	0.04	0	0.01	0.92	0.94	1	0	0.99	0.97	0.94	0.97	0.84
ch03	6.15147e+07	0	1	0.96	1	0.97	0.4	0.06	0.93	0.97	0.93	0.49	0.98	0	0.94	0.94	0	0.92	0.94	0	0.95	0	0	0.46	0.96	0.54	1	0.88	0.06	0.94	0.97	0.94	0.5	0.92	0.1	0.94	0	0.03	0	0.01	0.91	0.93	1	0	0.99	0.97	0.94	0.97	0.85
ch03	6.1522e+07	0	1	0.96	1	0.97	0.39	0.06	0.93	0.97	0.93	0.5	0.98	0	0.94	0.94	0	0.92	0.94	0	0.95	0	0	0.47	0.96	0.53	1	0.88	0.06	0.94	0.97	0.94	0.49	0.92	0.11	0.94	0	0.03	0	0.01	0.91	0.93	1	0	0.99	0.97	0.94	0.97	0.85
ch03	6.15293e+07	0	1	0.96	1	0.97	0.38	0.06	0.93	0.98	0.93	0.51	0.98	0	0.94	0.94	0	0.92	0.94	0	0.95	0	0	0.48	0.96	0.53	1	0.88	0.06	0.94	0.97	0.94	0.48	0.93	0.12	0.94	0	0.03	0	0.01	0.91	0.93	1	0	0.99	0.97	0.95	0.97	0.86
ch03	6.15436e+07	0	1	0.96	1	0.97	0.38	0.06	0.93	0.98	0.93	0.53	0.98	0	0.94	0.94	0	0.92	0.94	0	0.95	0	0	0.5	0.96	0.53	1	0.88	0.08	0.94	0.97	0.94	0.46	0.93	0.14	0.94	0	0.02	0	0.01	0.91	0.93	1	0	0.99	0.97	0.95	0.97	0.88
ch03	6.15505e+07	0	1	0.96	1	0.97	0.38	0.06	0.93	0.98	0.93	0.54	0.98	0	0.94	0.94	0	0.92	0.95	0	0.95	0	0	0.51	0.97	0.53	1	0.88	0.09	0.94	0.97	0.94	0.46	0.94	0.15	0.94	0	0.02	0	0.01	0.92	0.93	1	0	0.99	0.97	0.95	0.97	0.89
ch03	6.15643e+07	0	1	0.96	1	0.97	0.36	0.06	0.93	0.98	0.93	0.56	0.98	0	0.94	0.94	0	0.92	0.96	0	0.95	0	0	0.53	0.98	0.51	1	0.88	0.09	0.94	0.97	0.94	0.45	0.95	0.15	0.94	0	0.02	0	0.01	0.93	0.93	1	0	0.99	0.97	0.95	0.97	0.91
ch03	6.15712e+07	0	1	0.96	1	0.97	0.35	0.06	0.93	0.98	0.93	0.57	0.98	0	0.94	0.94	0	0.92	0.96	0.01	0.95	0	0	0.54	0.98	0.5	1	0.88	0.09	0.94	0.97	0.94	0.44	0.95	0.15	0.94	0	0.02	0	0.01	0.93	0.93	1	0	0.99	0.97	0.95	0.97	0.92
ch03	6.15781e+07	0	1	0.96	1	0.97	0.34	0.06	0.93	0.98	0.93	0.58	0.98	0	0.94	0.94	0	0.92	0.96	0.01	0.95	0	0	0.55	0.98	0.5	1	0.88	0.1	0.94	0.97	0.94	0.44	0.95	0.16	0.94	0	0.02	0	0.01	0.93	0.93	1	0	0.99	0.97	0.95	0.97	0.93
ch03	6.15851e+07	0	1	0.96	1	0.97	0.33	0.06	0.93	0.98	0.93	0.59	0.98	0	0.94	0.94	0	0.92	0.96	0.01	0.95	0	0	0.56	0.98	0.5	1	0.88	0.1	0.94	0.97	0.94	0.43	0.95	0.16	0.94	0	0.02	0	0.01	0.93	0.93	1	0	0.99	0.97	0.95	0.97	0.93
ch03	6.17749e+07	0	1	0.93	1	0.96	0.09	0.05	0.92	0.97	0.92	0.85	0.94	0	0.93	0.92	0	0.92	0.96	0.01	0.97	0	0	0.83	0.98	0.32	1	0.85	0.09	0.92	0.97	0.94	0.15	0.95	0.16	0.9	0	0.03	0	0	0.9	0.96	1	0	0.99	0.96	0.93	0.95	0.97
ch03	6.17795e+07	0	1	0.93	1	0.95	0.09	0.05	0.92	0.96	0.92	0.86	0.94	0	0.93	0.92	0	0.92	0.96	0.01	0.97	0	0	0.83	0.98	0.32	0.99	0.85	0.09	0.92	0.97	0.94	0.14	0.95	0.16	0.89	0	0.03	0	0	0.9	0.96	1	0	0.98	0.96	0.93	0.95	0.97
ch03	6.17943e+07	0	1	0.93	1	0.94	0.09	0.05	0.92	0.96	0.92	0.89	0.94	0	0.93	0.92	0	0.92	0.95	0.01	0.97	0	0	0.83	0.98	0.32	0.99	0.83	0.09	0.91	0.97	0.94	0.11	0.94	0.17	0.88	0	0.03	0	0.01	0.9	0.95	1	0	0.98	0.96	0.92	0.93	0.97
ch03	6.17992e+07	0	1	0.93	1	0.94	0.09	0.05	0.92	0.96	0.92	0.9	0.94	0	0.93	0.92	0	0.92	0.95	0.01	0.97	0	0	0.83	0.98	0.32	0.99	0.83	0.09	0.91	0.97	0.94	0.1	0.94	0.17	0.88	0	0.03	0	0.01	0.9	0.95	1	0	0.98	0.96	0.92	0.93	0.96
ch03	6.1888e+07	0	1	0.96	0.99	0.95	0.06	0.06	0.95	0.97	0.94	0.96	0.92	0	0.97	0.94	0	0.97	0.97	0.03	0.98	0	0	0.65	0.98	0.31	0.98	0.9	0.09	0.95	0.99	0.98	0.02	0.97	0.22	0.91	0	0.02	0	0.01	0.94	0.95	0.99	0	0.98	0.98	0.95	0.94	0.97
ch03	6.18905e+07	0	1	0.96	0.99	0.95	0.06	0.05	0.95	0.97	0.94	0.96	0.92	0	0.97	0.94	0	0.97	0.97	0.03	0.98	0	0	0.64	0.98	0.31	0.98	0.9	0.08	0.95	0.99	0.98	0.02	0.97	0.21	0.91	0	0.02	0	0.01	0.94	0.95	0.99	0	0.98	0.98	0.95	0.94	0.97
ch03	6.19222e+07	0	1	0.96	0.99	0.95	0.06	0.03	0.94	0.97	0.92	0.97	0.91	0	0.95	0.92	0	0.98	0.99	0.03	0.97	0	0	0.51	0.98	0.33	0.98	0.9	0.08	0.96	0.99	0.99	0.01	0.97	0.22	0.92	0	0.01	0	0.01	0.92	0.96	0.99	0	0.98	0.98	0.96	0.94	0.98
ch03	6.1925e+07	0	1	0.96	0.99	0.95	0.06	0.03	0.94	0.97	0.92	0.97	0.91	0	0.95	0.92	0	0.98	0.99	0.03	0.97	0	0	0.5	0.98	0.32	0.98	0.9	0.08	0.96	0.99	0.99	0.01	0.97	0.22	0.91	0	0.01	0	0.01	0.92	0.96	0.99	0	0.98	0.98	0.96	0.93	0.98
ch03	6.20205e+07	0	1	0.96	0.98	0.93	0.03	0.04	0.95	0.98	0.94	0.97	0.66	0	0.95	0.94	0	1	0.99	0.02	0.96	0	0	0.15	0.99	0.27	0.98	0.92	0.03	0.98	0.98	0.98	0	0.97	0.15	0.89	0	0.02	0	0.01	0.93	0.99	0.99	0	0.98	0.96	0.93	0.92	0.99
ch03	6.20231e+07	0	1	0.96	0.98	0.93	0.03	0.04	0.95	0.98	0.94	0.97	0.65	0	0.95	0.94	0	1	0.99	0.02	0.96	0	0	0.14	0.99	0.28	0.98	0.92	0.03	0.98	0.98	0.98	0	0.97	0.15	0.89	0	0.02	0	0.01	0.93	0.99	0.99	0	0.98	0.96	0.93	0.92	0.99
ch03	6.20747e+07	0	1	0.99	0.98	0.96	0.02	0.05	0.96	1	0.94	0.99	0.51	0	0.94	0.95	0	1	1	0.02	0.97	0	0	0	0.99	0.29	0.99	0.95	0.03	1	0.98	0.98	0	0.99	0.16	0.93	0	0.01	0	0.01	0.95	0.97	0.99	0	0.99	0.96	0.96	0.94	0.98
ch03	6.20775e+07	0	1	0.99	0.98	0.96	0.02	0.05	0.96	1	0.94	0.99	0.5	0	0.94	0.95	0	1	1	0.02	0.97	0	0	0	0.99	0.29	0.99	0.95	0.03	1	0.98	0.98	0	0.99	0.17	0.94	0	0.01	0	0.02	0.95	0.98	0.99	0	0.99	0.96	0.96	0.95	0.98
ch03	6.22815e+07	0	1	0.96	0.99	0.9	0.04	0.06	0.96	0.99	0.93	1	0	0	0.94	0.96	0	0.98	0.98	0	1	0	0	0	0.97	0.27	0.98	0.95	0.01	0.99	0.99	0.93	0.01	0.99	0.15	0.88	0.5	0.02	0	0.02	0.98	0.96	1	0	1	0.95	0.94	0.95	0.97
ch03	6.22853e+07	0	1	0.96	0.99	0.9	0.04	0.06	0.96	0.99	0.93	1	0	0	0.94	0.96	0	0.98	0.98	0	1	0	0	0	0.97	0.28	0.98	0.95	0.01	0.99	0.99	0.93	0.01	0.99	0.16	0.88	0.51	0.02	0	0.02	0.98	0.96	1	0	1	0.95	0.94	0.95	0.97
ch03	6.24337e+07	0	1	0.93	0.99	0.91	0.03	0.07	0.95	0.99	0.81	0.98	0	0	0.93	0.98	0	0.97	0.97	0	0.97	0	0	0	0.97	0.39	0.98	0.97	0.02	0.99	0.98	0.95	0.04	0.98	0.25	0.91	0.83	0.04	0.12	0.02	0.78	0.95	1	0	1	0.79	0.97	0.98	0.97
ch03	6.2439e+07	0	1	0.93	0.99	0.91	0.03	0.07	0.95	0.99	0.8	0.98	0	0	0.93	0.98	0	0.97	0.97	0	0.97	0	0	0	0.97	0.39	0.98	0.97	0.02	0.99	0.98	0.95	0.04	0.98	0.25	0.91	0.84	0.04	0.13	0.02	0.77	0.95	1	0	1	0.78	0.97	0.98	0.97
ch03	62550754	0	1	0.93	0.99	0.9	0.15	0.07	0.95	0.98	0.65	0.97	0	0	0.92	0.96	0	0.98	0.97	0	0.97	0	0	0	0.97	0.5	0.83	0.98	0.03	1	0.97	0.96	0.03	0.98	0.25	0.91	0.99	0.04	0.3	0.01	0.6	0.95	0.99	0	1	0.59	0.97	0.97	0.96
ch03	6.25565e+07	0	1	0.93	0.99	0.9	0.16	0.07	0.95	0.98	0.64	0.97	0	0	0.92	0.96	0	0.98	0.97	0	0.97	0	0	0	0.97	0.51	0.82	0.98	0.04	1	0.97	0.96	0.03	0.98	0.24	0.91	0.99	0.05	0.31	0.01	0.59	0.95	0.99	0	1	0.58	0.97	0.97	0.96
ch03	6.25996e+07	0	1	0.93	0.99	0.89	0.23	0.06	0.95	0.96	0.57	0.97	0	0	0.92	0.94	0	0.98	0.97	0	0.97	0	0	0	0.97	0.52	0.75	0.97	0.04	1	0.97	0.96	0.03	0.97	0.24	0.91	0.99	0.04	0.38	0.01	0.52	0.95	0.98	0	1	0.51	0.96	0.94	0.95
ch03	6.26058e+07	0	1	0.93	0.99	0.89	0.24	0.05	0.95	0.96	0.56	0.97	0	0	0.92	0.94	0	0.98	0.97	0	0.97	0	0	0	0.97	0.53	0.74	0.97	0.04	1	0.97	0.96	0.03	0.97	0.24	0.91	0.99	0.04	0.39	0.01	0.51	0.95	0.98	0	1	0.5	0.96	0.93	0.95
ch03	6.26119e+07	0	1	0.93	1	0.89	0.25	0.05	0.95	0.96	0.55	0.97	0	0	0.92	0.94	0	0.98	0.97	0	0.97	0	0	0	0.97	0.53	0.73	0.97	0.03	1	0.97	0.97	0.03	0.97	0.24	0.91	0.99	0.04	0.4	0.01	0.5	0.95	0.98	0	1	0.49	0.96	0.93	0.95
ch03	6.26365e+07	0	1	0.93	1	0.89	0.29	0.05	0.93	0.95	0.51	0.97	0	0	0.9	0.94	0	0.98	0.97	0	0.97	0	0	0	0.99	0.51	0.7	0.95	0.04	1	0.97	0.97	0.03	0.98	0.21	0.9	0.99	0.05	0.43	0.01	0.48	0.95	0.96	0	0.99	0.45	0.96	0.93	0.95
ch03	6.26424e+07	0	1	0.93	1	0.89	0.3	0.04	0.93	0.95	0.5	0.97	0	0	0.9	0.94	0	0.99	0.98	0	0.97	0	0	0	0.99	0.52	0.69	0.95	0.04	0.99	0.97	0.97	0.03	0.98	0.2	0.91	0.99	0.05	0.44	0.01	0.47	0.95	0.96	0	0.99	0.44	0.96	0.93	0.96
ch03	6.26541e+07	0	1	0.93	1	0.89	0.31	0.04	0.93	0.95	0.48	0.97	0	0	0.9	0.94	0	0.99	0.98	0	0.97	0	0	0	0.99	0.54	0.67	0.95	0.04	0.99	0.97	0.97	0.03	0.98	0.19	0.91	0.98	0.05	0.46	0.01	0.45	0.94	0.95	0	0.99	0.42	0.96	0.93	0.96
ch03	6.266e+07	0	1	0.93	1	0.89	0.32	0.04	0.93	0.95	0.47	0.97	0	0	0.9	0.94	0	0.99	0.98	0	0.97	0	0	0	0.99	0.55	0.66	0.95	0.04	0.99	0.97	0.97	0.03	0.98	0.19	0.92	0.98	0.05	0.47	0.01	0.44	0.94	0.95	0	0.99	0.41	0.96	0.93	0.96
ch03	6.26773e+07	0	1	0.93	1	0.89	0.35	0.04	0.94	0.96	0.45	0.97	0	0	0.9	0.94	0	0.99	0.98	0	0.97	0	0	0	0.99	0.57	0.63	0.95	0.04	0.99	0.97	0.97	0.03	0.98	0.18	0.92	0.98	0.05	0.5	0.01	0.44	0.94	0.95	0	0.99	0.38	0.96	0.93	0.96
ch03	6.26832e+07	0	1	0.93	1	0.89	0.35	0.04	0.94	0.96	0.45	0.97	0	0	0.9	0.94	0	0.99	0.98	0	0.97	0	0	0	0.99	0.58	0.62	0.95	0.04	0.99	0.97	0.97	0.03	0.98	0.19	0.92	0.98	0.05	0.51	0.01	0.43	0.94	0.95	0	0.99	0.37	0.96	0.93	0.96
ch03	6.27602e+07	0	1	0.94	1	0.91	0.47	0.05	0.93	0.96	0.34	0.97	0	0	0.92	0.96	0	0.98	0.98	0	0.96	0	0	0	0.98	0.67	0.51	0.93	0.04	0.98	0.97	0.99	0.03	0.98	0.21	0.94	0.97	0.05	0.64	0	0.32	0.96	0.95	0	0.99	0.26	0.98	0.93	0.96
ch03	6.27661e+07	0	1	0.94	1	0.91	0.48	0.05	0.93	0.96	0.33	0.97	0	0	0.92	0.96	0	0.98	0.98	0	0.96	0	0	0	0.98	0.68	0.5	0.93	0.04	0.98	0.97	0.99	0.03	0.98	0.21	0.94	0.97	0.05	0.65	0	0.31	0.96	0.95	0	0.99	0.25	0.98	0.93	0.96
ch03	6.27778e+07	0	1	0.94	1	0.91	0.5	0.05	0.93	0.96	0.31	0.97	0	0	0.92	0.96	0	0.98	0.98	0	0.96	0	0	0	0.98	0.7	0.48	0.93	0.04	0.98	0.97	0.99	0.03	0.98	0.22	0.94	0.97	0.05	0.67	0	0.29	0.96	0.95	0	0.99	0.23	0.98	0.93	0.96
ch03	6.27836e+07	0	1	0.94	1	0.91	0.51	0.05	0.93	0.96	0.3	0.97	0	0	0.93	0.96	0	0.98	0.98	0	0.96	0	0	0	0.98	0.71	0.47	0.93	0.04	0.98	0.97	0.99	0.03	0.98	0.22	0.94	0.97	0.05	0.68	0	0.28	0.96	0.95	0	0.99	0.22	0.98	0.93	0.97
ch03	6.27895e+07	0	1	0.94	1	0.91	0.52	0.05	0.93	0.96	0.29	0.97	0	0	0.93	0.96	0	0.98	0.98	0	0.96	0	0	0	0.98	0.72	0.46	0.93	0.04	0.98	0.97	0.99	0.03	0.98	0.23	0.94	0.97	0.05	0.69	0	0.27	0.96	0.95	0	0.99	0.21	0.98	0.93	0.97
ch03	6.27953e+07	0	1	0.94	1	0.91	0.53	0.05	0.93	0.96	0.29	0.97	0	0	0.93	0.96	0	0.98	0.98	0	0.96	0	0	0	0.98	0.72	0.45	0.93	0.04	0.98	0.97	0.99	0.03	0.98	0.23	0.94	0.97	0.05	0.7	0	0.26	0.96	0.95	0	0.99	0.2	0.98	0.93	0.97
ch03	6.29383e+07	0	1	0.96	1	0.89	0.75	0.06	0.94	0.96	0.1	0.99	0	0	0.95	0.94	0	0.96	0.98	0	0.97	0	0	0	0.98	0.8	0.23	0.93	0.03	0.98	0.98	0.99	0	0.99	0.21	0.95	0.97	0.03	0.92	0.01	0.16	0.97	0.95	0	0.98	0	0.98	0.92	0.97
ch03	6.29441e+07	0	1	0.96	1	0.89	0.76	0.06	0.94	0.96	0.1	0.99	0	0	0.95	0.94	0	0.96	0.98	0	0.97	0	0	0	0.98	0.81	0.22	0.93	0.03	0.98	0.98	0.98	0	0.99	0.22	0.95	0.97	0.03	0.92	0.01	0.16	0.97	0.95	0	0.98	0	0.98	0.92	0.97
ch03	6.29787e+07	0	1	0.95	1	0.89	0.82	0.06	0.94	0.96	0.09	0.99	0	0	0.95	0.93	0	0.95	0.97	0	0.97	0	0	0.01	0.98	0.83	0.17	0.92	0.03	0.98	0.98	0.97	0	0.99	0.2	0.94	0.97	0.03	0.92	0.01	0.17	0.97	0.95	0	0.98	0	0.98	0.92	0.97
ch03	6.29845e+07	0	1	0.96	1	0.9	0.83	0.06	0.95	0.96	0.09	0.99	0	0	0.95	0.92	0	0.95	0.97	0	0.97	0	0	0.01	0.98	0.84	0.16	0.92	0.03	0.98	0.98	0.97	0	0.99	0.2	0.94	0.97	0.03	0.93	0.01	0.17	0.98	0.95	0	0.98	0	0.98	0.92	0.97
ch03	6.32134e+07	0	1	0.97	0.99	0.95	0.95	0.04	0.96	0.99	0.07	1	0	0	0.99	0.51	0.02	0.96	0.96	0	0.99	0	0	0.01	0.98	0.89	0.02	0.94	0	0.97	0.98	0.95	0	0.99	0.19	0.97	0.97	0.01	0.94	0.03	0.16	1	1	0	0.98	0	1	0.94	0.99
ch03	6.32183e+07	0	1	0.97	0.99	0.95	0.95	0.04	0.96	0.99	0.07	1	0	0	0.99	0.5	0.02	0.96	0.96	0	0.99	0	0	0.01	0.98	0.89	0.02	0.94	0	0.96	0.98	0.95	0	0.99	0.2	0.97	0.97	0.01	0.94	0.03	0.16	1	1	0	0.98	0	1	0.94	0.99
ch03	6.35382e+07	0	1	0.98	0.97	0.98	0.95	0.5	0.97	0.97	0.05	0.98	0.02	0	0.99	0.09	0.01	0.98	0.98	0.02	1	0	0	0	0.98	0.81	0.03	0.97	0	0.9	0.99	1	0.03	0.98	0.28	0.97	0.94	0.07	0.95	0.03	0.13	1	0.99	0.02	0.97	0	0.99	0.98	0.99
ch03	6.35423e+07	0	1	0.98	0.97	0.98	0.95	0.51	0.97	0.97	0.05	0.98	0.02	0	0.99	0.09	0.01	0.98	0.98	0.02	1	0	0	0	0.98	0.81	0.03	0.97	0	0.9	0.99	1	0.03	0.98	0.29	0.97	0.94	0.07	0.95	0.03	0.13	1	0.99	0.02	0.97	0	0.99	0.98	0.99
ch03	6.42397e+07	0	1	1	0.96	0.96	0.96	0.96	0.96	0.99	0.1	0.98	0	0	0.97	0.14	0.45	0.96	0.97	0	0.98	0	0	0	1	0.92	0.01	0.93	0	0.97	0.98	0.98	0.01	0.97	0.2	0.96	0.98	0.01	0.98	0.02	0.11	0.94	0.98	0	1	0	0.97	1	1
ch03	6.42442e+07	0	1	1	0.96	0.96	0.96	0.96	0.96	0.99	0.1	0.98	0	0	0.97	0.15	0.46	0.96	0.97	0	0.98	0	0	0	1	0.92	0.01	0.93	0	0.97	0.98	0.98	0.01	0.97	0.21	0.96	0.98	0.01	0.98	0.02	0.11	0.94	0.98	0	1	0	0.97	1	1
ch03	6.42625e+07	0	1	1	0.96	0.95	0.96	0.96	0.96	0.99	0.11	0.98	0	0	0.97	0.19	0.5	0.96	0.97	0	0.98	0	0	0	1	0.92	0.01	0.93	0	0.97	0.98	0.98	0.01	0.96	0.23	0.95	0.98	0.01	0.98	0.04	0.12	0.94	0.98	0	1	0	0.97	1	1
ch03	6.42674e+07	0	1	1	0.96	0.95	0.96	0.96	0.96	0.99	0.11	0.98	0	0	0.97	0.2	0.51	0.96	0.97	0	0.98	0	0	0	1	0.92	0.01	0.93	0	0.97	0.98	0.98	0.01	0.96	0.23	0.95	0.98	0.01	0.98	0.04	0.12	0.94	0.98	0	1	0	0.97	1	1
ch03	6.44341e+07	0	1	0.98	0.97	0.96	0.93	0.97	0.92	1	0.07	0.98	0	0	0.94	0.49	0.8	0.95	0.97	0	0.97	0	0	0	0.98	0.91	0.02	0.93	0	0.93	0.97	1	0.01	0.95	0.19	0.93	0.98	0.03	0.96	0.03	0.09	0.94	0.98	0.01	0.99	0	0.95	0.99	1
ch03	6.44395e+07	0	1	0.98	0.97	0.96	0.93	0.97	0.92	1	0.07	0.98	0	0	0.94	0.5	0.81	0.95	0.97	0	0.97	0	0	0	0.98	0.91	0.02	0.93	0	0.93	0.97	1	0.01	0.95	0.19	0.93	0.98	0.03	0.96	0.03	0.09	0.94	0.98	0.01	0.99	0	0.95	0.99	1
ch03	6.44449e+07	0	1	0.98	0.97	0.96	0.93	0.97	0.92	1	0.07	0.98	0	0	0.94	0.51	0.82	0.95	0.97	0	0.97	0	0	0	0.98	0.9	0.02	0.93	0	0.92	0.97	1	0.01	0.95	0.19	0.93	0.98	0.03	0.95	0.03	0.09	0.94	0.98	0.01	0.99	0	0.95	0.98	1
ch03	6.45075e+07	0	1	0.98	0.97	0.95	0.93	0.95	0.92	1	0.07	0.98	0	0	0.93	0.63	0.92	0.95	0.97	0	0.97	0	0	0.01	0.98	0.9	0.02	0.94	0	0.89	0.97	1	0.01	0.95	0.18	0.95	0.95	0.03	0.93	0.02	0.1	0.9	0.98	0.01	0.99	0	0.96	0.98	0.99
ch03	6.45125e+07	0	1	0.98	0.97	0.95	0.93	0.95	0.92	1	0.07	0.98	0	0	0.93	0.64	0.92	0.95	0.97	0	0.97	0	0.01	0.01	0.98	0.9	0.02	0.93	0	0.89	0.97	1	0.01	0.95	0.17	0.94	0.95	0.03	0.93	0.02	0.1	0.9	0.98	0.01	0.99	0	0.96	0.98	0.99
ch03	6.45865e+07	0	1	0.98	1	0.95	0.95	0.95	0.94	1	0.06	1	0	0	0.95	0.78	0.94	0.97	0.99	0	0.99	0	0.16	0.01	0.98	0.92	0.02	0.94	0	0.9	0.99	1	0.01	0.98	0.21	0.96	0.95	0.03	0.95	0.02	0.13	0.93	0.98	0.01	0.99	0	0.96	0.98	0.99
ch03	6.45913e+07	0	1	0.98	1	0.96	0.95	0.95	0.94	1	0.06	1	0	0	0.95	0.79	0.94	0.97	0.99	0	0.99	0	0.17	0.01	0.98	0.92	0.03	0.95	0	0.9	0.99	1	0.01	0.98	0.21	0.96	0.95	0.03	0.95	0.02	0.13	0.93	0.98	0.01	0.99	0	0.96	0.98	0.99
ch03	6.46009e+07	0	1	0.98	1	0.96	0.95	0.95	0.94	1	0.06	1	0	0	0.95	0.81	0.94	0.97	0.99	0	0.99	0	0.19	0.01	0.98	0.91	0.03	0.95	0	0.9	0.99	1	0.01	0.98	0.21	0.96	0.95	0.03	0.95	0.03	0.14	0.93	0.98	0.01	0.99	0	0.96	0.98	0.99
ch03	6.46058e+07	0	1	0.98	1	0.96	0.95	0.95	0.94	1	0.07	1	0	0	0.95	0.82	0.94	0.97	0.99	0	0.99	0	0.2	0.01	0.98	0.91	0.03	0.95	0	0.9	0.99	1	0.01	0.98	0.22	0.96	0.95	0.04	0.95	0.03	0.14	0.93	0.98	0.01	0.99	0	0.96	0.98	0.99
ch03	6.47679e+07	0	1	0.97	1	0.96	0.96	0.94	0.95	1	0.04	0.98	0	0	0.96	0.71	0.97	0.97	0.98	0	0.99	0	0.5	0.06	0.98	0.89	0.05	0.94	0.01	0.9	0.96	0.99	0	0.98	0.2	0.94	0.96	0.05	0.86	0.01	0.1	0.93	1	0.01	0.99	0	0.98	0.97	0.99
ch03	6.47725e+07	0	1	0.97	1	0.96	0.96	0.94	0.95	1	0.04	0.98	0	0	0.96	0.7	0.97	0.97	0.98	0	0.99	0	0.51	0.07	0.98	0.89	0.05	0.94	0.01	0.9	0.96	0.99	0	0.98	0.2	0.94	0.96	0.06	0.86	0.01	0.1	0.93	1	0.01	0.99	0	0.98	0.97	0.99
ch03	6.48563e+07	0	1	0.95	0.99	0.96	0.95	0.92	0.96	0.96	0.06	0.94	0	0	0.98	0.51	0.98	0.97	0.97	0	0.97	0	0.69	0.07	0.96	0.87	0.05	0.92	0.01	0.93	0.96	0.95	0.02	0.97	0.24	0.94	0.93	0.05	0.84	0.02	0.11	0.9	0.98	0	0.99	0	0.96	0.95	0.98
ch03	6.48604e+07	0	1	0.95	0.99	0.96	0.95	0.92	0.96	0.96	0.06	0.94	0	0	0.98	0.5	0.98	0.97	0.97	0	0.97	0	0.7	0.07	0.96	0.87	0.05	0.92	0.01	0.93	0.96	0.95	0.02	0.97	0.24	0.94	0.93	0.05	0.84	0.02	0.12	0.9	0.98	0	0.99	0	0.96	0.95	0.98
ch03	6.49295e+07	0	1	0.93	0.95	0.93	0.92	0.88	0.96	0.93	0.08	0.93	0	0	0.93	0.36	0.97	0.97	0.97	0	0.94	0	0.8	0.1	0.96	0.86	0.04	0.91	0.03	0.9	0.93	0.92	0.02	0.96	0.27	0.9	0.92	0.04	0.77	0.04	0.12	0.89	0.94	0.03	0.99	0.03	0.92	0.92	0.98
ch03	65298490	0	1	0.93	0.95	0.93	0.92	0.88	0.96	0.93	0.08	0.93	0	0	0.93	0.36	0.97	0.97	0.97	0	0.94	0	0.8	0.1	0.96	0.86	0.04	0.91	0.03	0.9	0.93	0.92	0.02	0.96	0.27	0.9	0.92	0.04	0.77	0.04	0.12	0.89	0.94	0.03	0.99	0.03	0.92	0.92	0.98
ch04	1	0	1	0.94	0	0	0.94	0.93	0.91	0.94	0.92	0.97	0	0	0.95	0.05	0	0.04	0.97	0	0	0.99	0	0.98	0.08	0.96	0.26	0.97	0.47	0.9	0	0.01	0.34	0.98	0.2	0.9	0.92	0	0	0	0.02	0.95	0.01	0	0	0	0.96	0.94	0.91
ch04	281626	0	1	0.94	0	0	0.94	0.93	0.91	0.94	0.92	0.97	0	0	0.95	0.05	0	0.04	0.97	0	0	0.99	0	0.98	0.08	0.96	0.26	0.97	0.47	0.9	0	0.01	0.34	0.98	0.2	0.9	0.92	0	0	0	0.02	0.95	0.01	0	0	0	0.96	0.94	0.91
ch04	343543	0	1	0.94	0	0	0.95	0.94	0.92	0.95	0.93	0.98	0	0	0.96	0.03	0	0.06	0.98	0	0	0.99	0	0.99	0.05	0.96	0.44	0.97	0.34	0.91	0	0.01	0.37	0.98	0.18	0.91	0.93	0	0	0	0.02	0.95	0	0	0	0	0.96	0.94	0.92
ch04	346126	0	1	0.94	0	0	0.96	0.94	0.92	0.95	0.93	0.99	0	0	0.96	0.03	0	0.06	0.98	0	0	0.99	0	0.99	0.06	0.97	0.45	0.97	0.34	0.91	0	0.01	0.38	0.98	0.19	0.91	0.93	0	0	0	0.02	0.95	0	0	0	0	0.96	0.94	0.92
ch04	363761	0	1	0.92	0	0	0.96	0.94	0.92	0.95	0.92	0.99	0	0	0.95	0.03	0	0.07	0.97	0.01	0	0.97	0	0.99	0.05	0.96	0.5	0.96	0.32	0.9	0	0.01	0.38	0.97	0.16	0.91	0.93	0	0	0	0.02	0.95	0	0	0	0	0.96	0.94	0.92
ch04	369370	0	1	0.92	0	0	0.96	0.94	0.92	0.95	0.92	0.99	0	0	0.95	0.03	0	0.07	0.97	0.02	0	0.97	0	0.99	0.06	0.96	0.51	0.96	0.31	0.9	0	0.01	0.39	0.97	0.16	0.91	0.93	0	0	0	0.02	0.95	0	0	0	0	0.96	0.94	0.92
ch04	433757	0	1	0.92	0	0	0.96	0.94	0.94	0.96	0.92	0.99	0	0	0.96	0.02	0	0.06	0.96	0.12	0	0.97	0	0.99	0.04	0.96	0.61	0.96	0.27	0.9	0	0.01	0.43	0.97	0.11	0.91	0.93	0	0	0	0.02	0.95	0	0	0	0	0.96	0.95	0.92
ch04	440140	0	1	0.92	0	0	0.96	0.94	0.94	0.96	0.92	0.99	0	0	0.96	0.03	0	0.06	0.96	0.13	0	0.97	0	0.99	0.04	0.96	0.62	0.96	0.26	0.9	0	0.01	0.43	0.97	0.12	0.91	0.93	0	0	0	0.02	0.95	0	0	0	0	0.96	0.95	0.92
ch04	489990	0	1	0.93	0	0	0.95	0.95	0.93	0.96	0.92	0.99	0	0	0.97	0.05	0	0.06	0.96	0.21	0	0.97	0	0.97	0.05	0.96	0.7	0.92	0.25	0.9	0	0.01	0.5	0.97	0.15	0.92	0.94	0	0	0	0.02	0.96	0	0	0	0	0.96	0.96	0.93
ch04	496128	0	1	0.93	0	0	0.95	0.95	0.93	0.96	0.92	0.99	0	0	0.97	0.05	0	0.06	0.96	0.22	0	0.97	0	0.97	0.05	0.96	0.71	0.93	0.25	0.9	0	0.01	0.51	0.97	0.15	0.92	0.94	0	0.01	0	0.03	0.96	0	0	0	0	0.97	0.96	0.93
ch04	508396	0	1	0.93	0	0	0.95	0.95	0.93	0.96	0.92	0.99	0	0	0.98	0.05	0	0.06	0.96	0.24	0	0.97	0	0.97	0.05	0.96	0.73	0.94	0.23	0.91	0	0.01	0.51	0.98	0.15	0.9	0.94	0	0.01	0	0.03	0.96	0	0	0	0	0.97	0.98	0.93
ch04	514537	0	1	0.93	0	0	0.95	0.95	0.93	0.96	0.92	0.99	0	0	0.98	0.06	0	0.06	0.96	0.25	0	0.97	0	0.97	0.05	0.96	0.74	0.94	0.23	0.91	0	0.01	0.51	0.98	0.15	0.9	0.94	0	0.01	0	0.03	0.96	0	0	0	0	0.97	0.98	0.93
ch04	649579	0	1	0.95	0	0	0.95	0.98	0.95	0.97	0.94	0.98	0	0	0.97	0.08	0	0.07	0.96	0.46	0	0.97	0	0.98	0.07	0.96	0.93	0.95	0.1	0.95	0	0	0.62	0.97	0.18	0.92	0.96	0	0.01	0	0.02	0.96	0	0	0	0	0.99	0.99	0.97
ch04	656471	0	1	0.95	0	0	0.95	0.98	0.95	0.97	0.94	0.98	0	0	0.97	0.08	0	0.07	0.96	0.47	0	0.97	0	0.98	0.07	0.96	0.94	0.95	0.1	0.95	0	0	0.63	0.97	0.18	0.92	0.96	0	0.01	0	0.02	0.96	0	0	0	0	0.99	0.99	0.97
ch04	663375	0	1	0.95	0	0	0.95	0.98	0.95	0.97	0.94	0.98	0	0	0.97	0.08	0	0.07	0.96	0.48	0	0.97	0	0.98	0.07	0.96	0.95	0.95	0.1	0.95	0	0	0.64	0.97	0.18	0.92	0.96	0	0.01	0	0.02	0.96	0	0	0	0	0.99	0.99	0.97
ch04	670285	0	1	0.95	0	0	0.95	0.98	0.95	0.97	0.94	0.98	0	0	0.97	0.08	0	0.07	0.96	0.49	0	0.97	0	0.98	0.07	0.96	0.96	0.95	0.1	0.95	0	0	0.65	0.97	0.18	0.92	0.96	0	0.01	0	0.02	0.96	0	0	0	0	0.99	0.99	0.97
ch04	677196	0	1	0.95	0	0	0.95	0.99	0.95	0.97	0.94	0.98	0	0	0.97	0.08	0	0.07	0.96	0.5	0	0.97	0	0.98	0.07	0.96	0.97	0.95	0.11	0.95	0	0	0.66	0.97	0.18	0.92	0.96	0	0.01	0	0.02	0.96	0	0	0	0	0.99	0.99	0.97
ch04	684016	0	1	0.95	0	0	0.95	0.99	0.95	0.97	0.94	0.98	0	0	0.97	0.08	0	0.06	0.96	0.51	0	0.97	0	0.98	0.07	0.96	0.97	0.95	0.1	0.95	0	0	0.66	0.97	0.18	0.92	0.96	0	0.01	0	0.02	0.96	0	0	0	0	0.99	0.99	0.97
ch04	690851	0	1	0.95	0	0	0.94	0.99	0.95	0.97	0.93	0.98	0	0	0.96	0.08	0	0.06	0.96	0.52	0	0.97	0	0.98	0.07	0.96	0.98	0.95	0.09	0.95	0	0	0.66	0.97	0.17	0.91	0.96	0	0.01	0	0.02	0.96	0	0	0	0	0.98	0.98	0.97
ch04	697685	0	1	0.95	0	0	0.93	0.99	0.95	0.97	0.93	0.98	0	0	0.95	0.08	0	0.05	0.96	0.53	0	0.97	0	0.98	0.07	0.96	0.99	0.95	0.08	0.95	0	0	0.67	0.97	0.17	0.9	0.96	0	0.01	0	0.02	0.96	0	0	0	0	0.98	0.97	0.97
ch04	776871	0	1	0.95	0	0	0.94	0.99	0.96	0.98	0.94	0.99	0.01	0	0.94	0.09	0.01	0.04	0.97	0.64	0	0.97	0	0.98	0.08	0.96	0.99	0.95	0.08	0.96	0.01	0	0.74	0.97	0.18	0.89	0.96	0	0.01	0	0.02	0.97	0	0	0.01	0	0.98	0.97	0.97
ch04	783002	0	1	0.95	0	0	0.94	0.99	0.96	0.98	0.94	0.99	0.01	0	0.93	0.09	0.01	0.04	0.97	0.65	0	0.97	0	0.98	0.08	0.96	0.99	0.95	0.08	0.96	0.01	0	0.74	0.97	0.19	0.88	0.96	0	0.01	0	0.02	0.97	0	0	0.01	0	0.97	0.97	0.97
ch04	909501	0	1	0.95	0	0	0.93	0.99	0.96	0.97	0.95	0.98	0.01	0	0.91	0.09	0.03	0.04	0.97	0.83	0	0.95	0	0.98	0.11	0.97	0.98	0.93	0.09	0.95	0.01	0	0.87	0.97	0.21	0.88	0.94	0	0.01	0	0.06	0.95	0.04	0	0.01	0	0.96	0.95	0.99
ch04	916232	0	1	0.95	0	0	0.93	0.99	0.96	0.97	0.95	0.98	0.01	0	0.91	0.1	0.03	0.04	0.97	0.84	0	0.95	0	0.98	0.11	0.97	0.98	0.93	0.09	0.95	0.01	0	0.88	0.97	0.21	0.88	0.94	0	0.01	0	0.06	0.95	0.05	0	0.01	0	0.96	0.95	0.99
ch04	1.12904e+06	0	1	0.98	0	0	0.93	0.99	0.97	0.97	0.97	0.98	0.01	0	0.91	0.12	0.03	0.05	0.99	0.97	0	0.96	0	1	0.1	0.99	0.98	0.96	0.1	0.98	0.01	0	0.94	0.98	0.44	0.88	0.94	0	0	0	0.08	0.96	0.5	0.01	0.01	0	0.93	0.94	0.98
ch04	1.13271e+06	0	1	0.98	0	0	0.93	0.99	0.97	0.97	0.97	0.98	0.01	0	0.91	0.12	0.03	0.05	0.99	0.97	0	0.96	0	1	0.09	0.99	0.98	0.95	0.1	0.98	0.01	0	0.94	0.98	0.45	0.88	0.94	0	0	0	0.08	0.96	0.51	0.01	0.01	0	0.93	0.94	0.98
ch04	1.15259e+06	0	1	0.98	0	0	0.93	0.99	0.98	0.98	0.98	0.99	0.01	0	0.92	0.14	0.03	0.05	1	0.97	0	0.96	0	1	0.1	0.99	0.98	0.95	0.11	0.99	0.01	0	0.96	0.99	0.5	0.89	0.96	0	0	0	0.08	0.97	0.57	0.01	0.01	0	0.93	0.95	0.98
ch04	1155950	0	1	0.98	0	0	0.93	0.99	0.98	0.98	0.98	0.99	0.01	0	0.92	0.14	0.03	0.04	1	0.97	0	0.96	0	1	0.1	0.99	0.98	0.95	0.11	0.99	0.01	0	0.96	0.99	0.51	0.89	0.96	0	0	0	0.08	0.97	0.58	0.01	0.01	0	0.93	0.95	0.98
ch04	1.3899e+06	0	1	0.98	0	0	0.99	0.94	0.93	0.98	0.95	0.95	0	0	0.76	0.12	0	0.07	0.97	0.97	0	0.98	0	0.98	0.06	0.98	0.99	0.95	0.07	0.94	0	0	0.97	0.95	0.67	0.97	0.96	0.5	0	0	0.06	0.97	0.99	0	0	0.22	0.98	0.98	0.92
ch04	1.39343e+06	0	1	0.98	0	0	0.98	0.93	0.92	0.98	0.94	0.95	0	0	0.75	0.12	0	0.08	0.97	0.97	0	0.98	0	0.97	0.06	0.98	0.99	0.95	0.07	0.93	0	0	0.97	0.95	0.66	0.98	0.96	0.51	0	0	0.05	0.96	0.99	0	0	0.23	0.97	0.98	0.91
ch04	1.46021e+06	0	1	0.98	0	0	0.98	0.93	0.92	0.98	0.78	0.95	0	0	0.58	0.15	0	0.25	0.97	0.97	0	0.98	0	0.97	0.06	0.98	0.99	0.95	0.08	0.93	0	0	0.97	0.95	0.51	0.98	0.96	0.68	0	0	0.05	0.96	0.98	0	0	0.4	0.92	0.98	0.82
ch04	1.46433e+06	0	1	0.98	0	0	0.98	0.93	0.92	0.98	0.77	0.95	0	0	0.57	0.15	0	0.26	0.97	0.97	0	0.98	0	0.97	0.06	0.98	0.99	0.95	0.08	0.93	0	0	0.97	0.95	0.5	0.98	0.96	0.69	0	0	0.05	0.96	0.98	0	0	0.41	0.91	0.98	0.82
ch04	1.49107e+06	0	1	0.98	0	0	0.98	0.93	0.91	0.97	0.71	0.95	0	0	0.51	0.13	0	0.32	0.97	0.97	0	0.98	0	0.97	0.05	0.98	0.99	0.96	0.08	0.93	0	0	0.97	0.95	0.46	0.97	0.96	0.75	0	0	0.04	0.96	0.98	0	0	0.47	0.85	0.98	0.82
ch04	1.49568e+06	0	1	0.98	0	0	0.98	0.93	0.91	0.97	0.7	0.95	0	0	0.5	0.13	0	0.33	0.97	0.97	0	0.98	0	0.97	0.05	0.98	0.99	0.96	0.08	0.93	0	0	0.97	0.95	0.45	0.97	0.96	0.76	0	0	0.04	0.96	0.98	0	0	0.48	0.84	0.98	0.82
ch04	1.50482e+06	0	1	0.98	0	0	0.98	0.93	0.91	0.97	0.68	0.95	0	0	0.48	0.13	0	0.35	0.97	0.97	0	0.98	0	0.97	0.05	0.98	0.99	0.96	0.07	0.93	0	0	0.97	0.95	0.45	0.97	0.96	0.78	0	0	0.05	0.96	0.98	0	0	0.5	0.82	0.98	0.82
ch04	1.50939e+06	0	1	0.98	0	0	0.98	0.93	0.91	0.97	0.67	0.95	0	0	0.47	0.13	0	0.36	0.97	0.97	0	0.98	0	0.97	0.05	0.98	0.99	0.96	0.07	0.93	0	0	0.97	0.95	0.45	0.97	0.96	0.79	0	0	0.05	0.96	0.98	0	0	0.51	0.81	0.98	0.82
ch04	1.514e+06	0	1	0.98	0	0	0.98	0.93	0.92	0.97	0.66	0.95	0.01	0	0.46	0.14	0	0.37	0.97	0.97	0	0.98	0	0.97	0.06	0.98	0.99	0.96	0.07	0.93	0	0	0.98	0.95	0.45	0.97	0.96	0.8	0	0	0.06	0.96	0.98	0	0	0.52	0.81	0.99	0.82
ch04	1.51862e+06	0	1	0.98	0	0	0.99	0.93	0.92	0.97	0.66	0.95	0.02	0	0.45	0.15	0	0.38	0.97	0.97	0	0.99	0	0.97	0.06	0.98	0.99	0.96	0.07	0.93	0	0	0.98	0.96	0.45	0.97	0.96	0.81	0	0	0.06	0.96	0.98	0	0	0.53	0.8	0.99	0.82
ch04	1.58668e+06	0	1	0.95	0	0	0.99	0.9	0.91	0.97	0.54	0.94	0.12	0	0.33	0.13	0	0.5	0.98	0.93	0	0.97	0	0.97	0.06	0.97	0.97	0.95	0.05	0.91	0	0	0.95	0.94	0.34	0.97	0.96	0.92	0	0	0.06	0.93	0.98	0	0	0.64	0.68	0.99	0.73
ch04	1.59353e+06	0	1	0.95	0	0	0.99	0.9	0.91	0.97	0.53	0.94	0.13	0	0.32	0.13	0	0.51	0.98	0.93	0	0.96	0	0.97	0.06	0.96	0.97	0.94	0.05	0.9	0	0	0.95	0.94	0.33	0.97	0.96	0.93	0	0	0.06	0.93	0.98	0	0	0.65	0.67	0.99	0.73
ch04	1.60729e+06	0	1	0.95	0	0	0.98	0.9	0.9	0.97	0.51	0.94	0.15	0	0.3	0.13	0	0.53	0.98	0.93	0	0.96	0	0.97	0.06	0.96	0.97	0.92	0.05	0.89	0	0	0.95	0.94	0.31	0.97	0.96	0.95	0	0	0.06	0.93	0.98	0	0	0.67	0.65	0.99	0.73
ch04	1.61416e+06	0	1	0.95	0	0	0.98	0.9	0.9	0.97	0.5	0.94	0.16	0	0.29	0.14	0	0.54	0.98	0.93	0	0.96	0	0.97	0.06	0.96	0.97	0.91	0.05	0.89	0	0	0.95	0.94	0.3	0.96	0.96	0.96	0	0	0.06	0.93	0.98	0	0	0.68	0.64	0.99	0.73
ch04	1.69567e+06	0	1	0.97	0	0	0.98	0.93	0.91	0.98	0.4	0.96	0.25	0	0.17	0.15	0.01	0.65	0.98	0.95	0	0.94	0	0.99	0.08	0.96	0.98	0.79	0.06	0.9	0	0	0.94	0.94	0.22	0.95	0.97	0.96	0	0	0.03	0.92	0.98	0	0	0.8	0.51	1	0.68
ch04	1.70182e+06	0	1	0.97	0	0	0.98	0.93	0.91	0.98	0.39	0.96	0.26	0	0.16	0.15	0.01	0.66	0.98	0.95	0	0.94	0	0.99	0.09	0.96	0.98	0.78	0.06	0.9	0	0	0.94	0.94	0.22	0.95	0.97	0.96	0	0	0.03	0.92	0.98	0	0.01	0.81	0.5	1	0.67
ch04	1.85774e+06	0	1	0.75	0	0	0.98	0.93	0.91	0.96	0.18	0.98	0.45	0	0	0.12	0.01	0.89	0.98	0.96	0	0.93	0	0.97	0.1	0.98	0.96	0.58	0.05	0.92	0	0	0.91	0.98	0.17	0.96	0.98	0.95	0	0	0.03	0.93	0.97	0	0.01	0.96	0.28	0.99	0.62
ch04	1.86406e+06	0	1	0.74	0	0	0.98	0.93	0.91	0.96	0.17	0.98	0.46	0	0	0.12	0.01	0.9	0.98	0.96	0	0.93	0	0.97	0.1	0.98	0.96	0.57	0.05	0.92	0	0	0.91	0.98	0.16	0.96	0.98	0.95	0	0	0.03	0.93	0.97	0	0.01	0.96	0.27	0.99	0.62
ch04	1.87038e+06	0	1	0.73	0	0	0.98	0.93	0.91	0.95	0.16	0.98	0.46	0	0	0.12	0.01	0.9	0.98	0.96	0	0.92	0	0.97	0.1	0.98	0.96	0.56	0.05	0.92	0	0	0.91	0.97	0.15	0.96	0.98	0.95	0	0	0.03	0.93	0.97	0	0.01	0.96	0.26	0.99	0.61
ch04	1.87662e+06	0	1	0.72	0	0	0.98	0.93	0.91	0.95	0.15	0.98	0.47	0	0	0.12	0.01	0.9	0.98	0.96	0	0.92	0	0.97	0.11	0.98	0.96	0.55	0.06	0.92	0	0	0.91	0.97	0.15	0.96	0.98	0.95	0	0	0.03	0.93	0.97	0	0.01	0.96	0.25	0.99	0.61
ch04	1.8954e+06	0	1	0.69	0	0	0.98	0.93	0.91	0.95	0.12	0.98	0.5	0	0	0.12	0.01	0.93	0.98	0.96	0	0.92	0	0.97	0.11	0.98	0.96	0.52	0.06	0.92	0	0	0.91	0.97	0.14	0.96	0.98	0.95	0	0	0.03	0.93	0.97	0	0.01	0.96	0.22	0.99	0.64
ch04	1.90166e+06	0	1	0.68	0	0	0.98	0.93	0.91	0.95	0.11	0.98	0.51	0	0	0.12	0.01	0.94	0.98	0.96	0	0.92	0	0.97	0.11	0.98	0.96	0.51	0.06	0.91	0	0	0.91	0.97	0.14	0.96	0.98	0.95	0	0	0.03	0.93	0.97	0	0.01	0.96	0.21	0.99	0.64
ch04	1.90792e+06	0	1	0.67	0	0	0.98	0.93	0.91	0.95	0.1	0.98	0.52	0	0	0.12	0.01	0.95	0.98	0.96	0	0.92	0	0.97	0.11	0.98	0.96	0.5	0.06	0.91	0	0	0.91	0.97	0.14	0.96	0.98	0.95	0	0	0.03	0.93	0.97	0	0.01	0.96	0.2	0.99	0.64
ch04	2.00806e+06	0	1	0.51	0	0	0.98	0.94	0.92	0.95	0.01	0.98	0.68	0	0	0.15	0.03	0.96	0.98	0.96	0	0.92	0	0.98	0.12	0.98	0.96	0.34	0.06	0.92	0	0	0.9	0.97	0.17	0.95	0.98	0.95	0	0	0.03	0.95	0.97	0	0.01	0.95	0.05	0.98	0.67
ch04	2.01405e+06	0	1	0.5	0	0	0.98	0.94	0.92	0.95	0.01	0.98	0.69	0	0	0.16	0.03	0.96	0.98	0.96	0	0.92	0	0.98	0.13	0.98	0.96	0.33	0.06	0.92	0	0	0.9	0.97	0.17	0.95	0.98	0.95	0	0	0.03	0.95	0.97	0	0.01	0.95	0.04	0.98	0.68
ch04	2.06152e+06	0	1	0.42	0	0	0.98	0.94	0.92	0.95	0.02	0.98	0.76	0	0	0.12	0.03	0.96	0.98	0.96	0	0.92	0	0.98	0.14	0.98	0.96	0.25	0.05	0.92	0	0	0.9	0.97	0.19	0.95	0.98	0.95	0	0	0.06	0.95	0.98	0	0.01	0.95	0	0.98	0.69
ch04	2.06732e+06	0	1	0.41	0	0	0.98	0.94	0.92	0.95	0.02	0.98	0.77	0	0	0.12	0.03	0.96	0.98	0.96	0	0.92	0	0.98	0.14	0.98	0.96	0.24	0.05	0.92	0	0	0.9	0.97	0.2	0.95	0.98	0.95	0	0	0.06	0.95	0.98	0	0.01	0.95	0	0.98	0.7
ch04	2.07315e+06	0	1	0.4	0	0	0.98	0.94	0.92	0.95	0.02	0.98	0.78	0	0	0.12	0.03	0.96	0.98	0.96	0	0.92	0	0.98	0.14	0.98	0.96	0.23	0.05	0.92	0	0	0.9	0.97	0.2	0.95	0.98	0.95	0	0	0.06	0.95	0.98	0	0.01	0.95	0	0.98	0.7
ch04	2.07896e+06	0	1	0.39	0	0	0.98	0.94	0.92	0.95	0.02	0.98	0.79	0	0	0.12	0.03	0.96	0.98	0.96	0	0.92	0	0.98	0.14	0.98	0.96	0.22	0.06	0.92	0	0	0.9	0.97	0.19	0.95	0.98	0.95	0	0	0.06	0.95	0.98	0	0.01	0.95	0	0.98	0.7
ch04	2.34099e+06	0	1	0	0	0.01	0.95	0.96	0.98	0.98	0.02	0.99	0.95	0.01	0.25	0.1	0.02	0.98	0.99	0.99	0	0.98	0	0.96	0.1	1	0.98	0	0.18	0.97	0	0	0.78	0.99	0.15	0.98	0.99	0.99	0.01	0	0.04	0.99	0.99	0	0	0.97	0	0.98	0.78
ch04	2.34545e+06	0	1	0	0	0.01	0.95	0.96	0.98	0.98	0.02	0.99	0.95	0.01	0.26	0.1	0.02	0.98	0.99	0.99	0	0.98	0	0.96	0.1	1	0.98	0	0.18	0.97	0	0	0.77	0.99	0.15	0.98	0.99	0.99	0.01	0	0.04	0.99	0.99	0	0	0.97	0	0.98	0.78
ch04	2.44376e+06	0	1	0	0	0.01	0.95	0.96	0.99	0.99	0.02	1	0.97	0.01	0.4	0.13	0.02	1	0.99	0.98	0	0.99	0	0.96	0.07	1	0.98	0	0.23	0.99	0	0	0.57	1	0.12	0.98	0.99	0.97	0.01	0	0.04	0.98	0.99	0	0	0.95	0	0.99	0.8
ch04	2.4477e+06	0	1	0	0	0.01	0.95	0.95	0.99	0.99	0.02	1	0.96	0.01	0.4	0.13	0.02	1	0.99	0.97	0	0.99	0	0.96	0.07	1	0.98	0	0.23	0.99	0	0	0.56	1	0.11	0.98	0.99	0.97	0.01	0	0.04	0.98	0.99	0	0	0.95	0	0.99	0.79
ch04	2.46413e+06	0	1	0	0	0.01	0.95	0.95	0.99	0.99	0.02	1	0.96	0.01	0.44	0.11	0.02	1	0.99	0.97	0	0.99	0	0.96	0.08	1	0.98	0	0.25	0.99	0	0	0.52	1	0.11	0.99	0.99	0.97	0.01	0	0.04	0.98	0.99	0	0	0.96	0	0.99	0.79
ch04	2.46837e+06	0	1	0	0	0.01	0.95	0.95	0.99	0.99	0.02	1	0.96	0.01	0.45	0.1	0.01	1	0.99	0.97	0	0.99	0	0.96	0.08	1	0.98	0	0.25	0.99	0	0	0.51	1	0.11	0.99	0.99	0.97	0.01	0	0.04	0.98	0.99	0	0	0.96	0	0.99	0.79
ch04	2.47273e+06	0	1	0	0	0.01	0.95	0.95	0.99	0.99	0.02	1	0.96	0.01	0.46	0.09	0	1	0.99	0.97	0	0.99	0	0.96	0.08	1	0.98	0	0.25	0.99	0	0	0.5	1	0.11	0.99	0.99	0.97	0.01	0	0.04	0.98	0.99	0	0	0.96	0	0.99	0.79
ch04	2.49007e+06	0	1	0	0	0.01	0.95	0.95	0.99	0.99	0.01	1	0.96	0.01	0.5	0.07	0	1	0.99	0.97	0	0.98	0	0.96	0.05	1	0.98	0	0.26	0.99	0	0	0.46	1	0.1	0.99	0.99	0.97	0.01	0	0.03	0.97	0.99	0	0	0.96	0	0.99	0.79
ch04	2.49441e+06	0	1	0	0	0.01	0.95	0.95	0.99	0.98	0.01	1	0.95	0.01	0.5	0.08	0	1	0.99	0.96	0	0.98	0	0.96	0.05	1	0.98	0	0.26	0.99	0	0	0.45	1	0.1	0.99	0.99	0.97	0.01	0	0.02	0.97	0.99	0	0	0.96	0	0.99	0.79
ch04	2.49885e+06	0	1	0	0	0.01	0.95	0.95	0.99	0.98	0.01	1	0.95	0.01	0.51	0.09	0	1	0.99	0.96	0	0.98	0	0.96	0.05	1	0.98	0	0.26	0.99	0	0	0.44	1	0.1	0.99	0.99	0.97	0.01	0	0.01	0.97	0.99	0	0	0.96	0	0.99	0.79
ch04	2.52153e+06	0	1	0	0	0.01	0.95	0.95	0.98	0.98	0.01	1	0.96	0.01	0.55	0.09	0	1	0.99	0.96	0	0.97	0	0.96	0.05	1	0.98	0	0.26	0.99	0	0	0.39	1	0.06	0.99	0.97	0.97	0.01	0	0.01	0.97	0.99	0	0	0.96	0	0.99	0.8
ch04	2.52606e+06	0	1	0	0	0.01	0.95	0.95	0.98	0.97	0.01	1	0.95	0.01	0.56	0.09	0	1	0.99	0.96	0	0.97	0	0.96	0.05	1	0.98	0	0.26	0.98	0	0	0.38	0.99	0.06	0.98	0.96	0.97	0.01	0	0.01	0.97	0.98	0	0	0.96	0	0.99	0.79
ch04	2.5306e+06	0	1	0	0	0.01	0.95	0.95	0.98	0.97	0.01	1	0.95	0.01	0.57	0.09	0	1	0.99	0.96	0	0.97	0	0.96	0.05	1	0.98	0	0.25	0.98	0	0	0.37	0.99	0.06	0.98	0.96	0.97	0.01	0	0.01	0.97	0.98	0	0	0.96	0	0.99	0.79
ch04	2.53972e+06	0	1	0	0	0.02	0.95	0.95	0.98	0.97	0.01	1	0.95	0.01	0.59	0.09	0	1	0.99	0.96	0	0.97	0	0.96	0.03	1	0.98	0	0.24	0.98	0	0	0.35	0.99	0.06	0.98	0.96	0.97	0.01	0	0.01	0.97	0.98	0	0	0.96	0	0.99	0.79
ch04	2.5443e+06	0	1	0	0	0.02	0.95	0.95	0.98	0.97	0.01	1	0.95	0.01	0.6	0.09	0	1	0.99	0.96	0	0.97	0	0.96	0.03	1	0.98	0	0.23	0.98	0	0	0.34	0.99	0.06	0.98	0.96	0.97	0.01	0	0.01	0.97	0.98	0	0	0.96	0	0.99	0.79
ch04	2574753	0	1	0	0	0.02	0.95	0.93	0.99	0.97	0.01	1	0.95	0	0.66	0.09	0	1	1	0.96	0	0.97	0	0.97	0.04	1	0.99	0	0.23	0.98	0	0	0.29	0.98	0.05	0.97	0.95	0.97	0	0	0.02	0.96	0.99	0.01	0	0.97	0	1	0.82
ch04	2.57889e+06	0	1	0	0	0.01	0.95	0.93	0.99	0.97	0.01	1	0.95	0	0.67	0.09	0	1	1	0.96	0	0.97	0	0.97	0.04	1	0.99	0	0.22	0.98	0	0	0.28	0.98	0.05	0.97	0.95	0.97	0	0	0.02	0.96	0.99	0.02	0	0.97	0	1	0.83
ch04	2.70028e+06	0	1	0	0	0.01	0.97	0.94	0.98	0.98	0	1	0.96	0	0.87	0.09	0	1	1	0.73	0	0.98	0	0.98	0.09	1	1	0	0.2	0.98	0	0	0.01	0.97	0.05	0.95	0.94	0.98	0	0	0.03	0.97	0.99	0.28	0	0.94	0	1	0.88
ch04	2.70418e+06	0	1	0	0	0.01	0.97	0.94	0.98	0.98	0	1	0.96	0	0.87	0.08	0	1	1	0.72	0	0.98	0	0.98	0.09	1	1	0	0.21	0.98	0	0	0	0.97	0.06	0.95	0.94	0.98	0	0	0.03	0.97	0.99	0.29	0	0.94	0	1	0.88
ch04	2.71164e+06	0	1	0	0	0.01	0.96	0.94	0.96	0.98	0	1	0.96	0	0.87	0.08	0	1	0.99	0.7	0	0.98	0	0.98	0.09	1	1	0	0.21	0.98	0	0	0	0.96	0.05	0.95	0.94	0.96	0	0	0.03	0.97	0.99	0.31	0	0.94	0	1	0.87
ch04	2.71529e+06	0	1	0	0	0.01	0.96	0.94	0.96	0.98	0	1	0.95	0	0.87	0.08	0	1	0.99	0.69	0	0.98	0	0.98	0.09	1	1	0	0.2	0.97	0	0	0	0.96	0.05	0.95	0.94	0.96	0	0	0.03	0.97	0.99	0.32	0	0.94	0	1	0.87
ch04	2.75812e+06	0	1	0	0	0.01	0.95	0.94	0.95	0.96	0	1	0.95	0	0.86	0.12	0	1	0.96	0.55	0	0.95	0	0.99	0.1	0.99	0.99	0	0.2	0.95	0	0	0	0.96	0.04	0.95	0.91	0.95	0	0	0.15	0.97	0.99	0.44	0	0.93	0	1	0.85
ch04	2.76076e+06	0	1	0	0	0.01	0.95	0.94	0.95	0.96	0	1	0.95	0	0.86	0.12	0	1	0.96	0.54	0	0.95	0	0.99	0.1	0.99	0.99	0	0.2	0.95	0	0	0	0.96	0.04	0.95	0.91	0.95	0	0	0.16	0.97	0.99	0.45	0	0.94	0	1	0.85
ch04	2.76868e+06	0	1	0	0	0.01	0.95	0.94	0.95	0.96	0	1	0.95	0	0.86	0.13	0	1	0.96	0.51	0	0.95	0	0.99	0.1	0.99	0.99	0	0.19	0.95	0	0	0	0.96	0.04	0.95	0.91	0.96	0	0	0.19	0.97	0.99	0.48	0	0.95	0	1	0.85
ch04	2.77133e+06	0	1	0	0	0.01	0.95	0.94	0.95	0.96	0	1	0.95	0	0.86	0.13	0	1	0.96	0.5	0	0.95	0	0.99	0.1	0.99	0.99	0	0.18	0.95	0	0	0	0.96	0.05	0.95	0.91	0.96	0	0	0.2	0.97	0.99	0.49	0	0.95	0	1	0.85
ch04	2.77398e+06	0	1	0	0	0.01	0.95	0.94	0.95	0.96	0	1	0.95	0	0.86	0.13	0	1	0.96	0.49	0	0.95	0	0.99	0.1	0.99	0.99	0	0.17	0.95	0	0	0	0.96	0.06	0.95	0.91	0.96	0	0	0.21	0.97	0.99	0.5	0	0.95	0	1	0.85
ch04	2.77669e+06	0	1	0	0	0.01	0.95	0.94	0.95	0.96	0	1	0.95	0	0.86	0.13	0	1	0.96	0.48	0	0.95	0	0.99	0.1	0.99	0.99	0	0.17	0.95	0	0	0	0.96	0.06	0.95	0.91	0.96	0	0	0.22	0.97	0.99	0.51	0	0.95	0	1	0.85
ch04	2.7794e+06	0	1	0	0	0.01	0.95	0.94	0.95	0.95	0	1	0.95	0	0.86	0.12	0	1	0.96	0.47	0	0.95	0	0.99	0.1	0.99	0.99	0	0.16	0.95	0	0	0	0.96	0.06	0.95	0.91	0.96	0	0	0.23	0.97	0.99	0.51	0	0.95	0	1	0.84
ch04	2.78224e+06	0	1	0	0	0.01	0.95	0.94	0.95	0.95	0	1	0.95	0	0.86	0.11	0	1	0.96	0.46	0	0.95	0	0.99	0.1	0.99	0.99	0	0.15	0.95	0	0	0	0.96	0.06	0.95	0.91	0.96	0	0	0.24	0.97	0.99	0.52	0	0.96	0	1	0.84
ch04	2.89277e+06	0	1	0	0	0.01	0.91	0.95	0.93	0.93	0	0.97	0.94	0	0.96	0.1	0.01	1	0.93	0.17	0	0.94	0.01	0.99	0.12	0.93	0.97	0	0.09	0.95	0	0	0	0.93	0.06	0.94	0.92	0.97	0	0	0.5	0.95	0.96	0.81	0	0.94	0	1	0.84
ch04	2.89639e+06	0	1	0	0	0.01	0.91	0.95	0.93	0.93	0	0.97	0.94	0	0.96	0.1	0.01	1	0.93	0.16	0	0.94	0.01	0.99	0.12	0.93	0.97	0	0.09	0.95	0	0	0	0.93	0.06	0.94	0.92	0.97	0	0	0.51	0.95	0.96	0.82	0	0.94	0	1	0.84
ch04	3.1506e+06	0	1	0	0	0	0.91	0.98	0.94	0.94	0	0.95	0.61	0	0.99	0.07	0.01	1	0.96	0	0	0.95	0.01	0.99	0.13	0.93	0.97	0.01	0.02	0.98	0	0	0	0.96	0.13	0.98	0.96	0.99	0	0	0.93	0.94	0.95	0.94	0.47	0.98	0.01	0.53	0.9
ch04	3.15487e+06	0	1	0	0	0	0.91	0.98	0.94	0.94	0.01	0.95	0.6	0	0.99	0.06	0.01	1	0.96	0	0	0.95	0.01	0.99	0.12	0.93	0.97	0.01	0.02	0.98	0	0	0	0.96	0.13	0.98	0.96	0.99	0	0	0.93	0.94	0.95	0.94	0.48	0.98	0.02	0.52	0.9
ch04	3.15917e+06	0	1	0	0	0	0.91	0.98	0.94	0.94	0.01	0.95	0.59	0	0.99	0.07	0.01	1	0.96	0	0	0.95	0.01	0.99	0.13	0.93	0.97	0.01	0.02	0.98	0	0	0	0.96	0.12	0.98	0.96	0.99	0	0	0.93	0.94	0.95	0.94	0.49	0.98	0.02	0.51	0.9
ch04	3.16346e+06	0	1	0	0	0	0.91	0.98	0.94	0.94	0.01	0.95	0.58	0	0.99	0.08	0.01	1	0.96	0	0	0.95	0.01	0.99	0.14	0.93	0.97	0.01	0.02	0.98	0	0	0	0.96	0.11	0.98	0.96	0.99	0	0	0.93	0.94	0.95	0.94	0.5	0.98	0.02	0.5	0.9
ch04	3.16777e+06	0	1	0	0	0	0.91	0.97	0.94	0.94	0.01	0.95	0.57	0	0.99	0.08	0.01	0.99	0.95	0	0	0.94	0.01	0.99	0.14	0.93	0.97	0.01	0.02	0.98	0	0	0	0.96	0.11	0.98	0.96	0.99	0	0	0.93	0.93	0.95	0.94	0.51	0.98	0.02	0.49	0.9
ch04	3.18071e+06	0	1	0	0	0	0.91	0.97	0.94	0.95	0.01	0.95	0.54	0	0.99	0.08	0.01	0.99	0.95	0	0	0.94	0.01	0.99	0.14	0.94	0.97	0.01	0.02	0.98	0	0	0	0.96	0.11	0.98	0.95	0.99	0	0	0.93	0.93	0.95	0.95	0.54	0.98	0.02	0.46	0.92
ch04	3.18486e+06	0	1	0	0	0	0.91	0.97	0.95	0.95	0.01	0.95	0.53	0	0.99	0.08	0.01	0.99	0.95	0	0	0.94	0.01	0.99	0.14	0.94	0.97	0.01	0.02	0.98	0	0	0	0.96	0.11	0.98	0.95	0.99	0	0	0.93	0.93	0.95	0.95	0.55	0.97	0.02	0.45	0.93
ch04	3.19338e+06	0	1	0	0	0	0.9	0.97	0.96	0.95	0.01	0.95	0.51	0	0.99	0.08	0.01	0.99	0.95	0	0	0.94	0.01	0.99	0.14	0.94	0.97	0.01	0.02	0.98	0	0	0	0.97	0.11	0.99	0.96	0.99	0	0	0.95	0.94	0.95	0.95	0.57	0.98	0.02	0.43	0.93
ch04	3.19761e+06	0	1	0	0	0	0.9	0.97	0.96	0.95	0.01	0.95	0.5	0	0.99	0.07	0.01	0.99	0.95	0	0	0.94	0.01	0.99	0.13	0.94	0.97	0.01	0.02	0.98	0	0	0	0.97	0.11	0.99	0.96	0.99	0	0	0.95	0.94	0.95	0.95	0.58	0.98	0.02	0.42	0.93
ch04	3.23609e+06	0	1	0	0	0	0.9	0.98	0.97	0.96	0.01	0.96	0.42	0	0.98	0.07	0.01	0.99	0.96	0	0	0.95	0.01	0.99	0.11	0.95	0.98	0.01	0.02	0.98	0	0	0	0.99	0.11	0.99	0.96	0.99	0	0	0.97	0.95	0.95	0.95	0.67	0.99	0.02	0.33	0.96
ch04	3.24021e+06	0	1	0	0	0	0.91	0.98	0.97	0.96	0.01	0.96	0.41	0	0.98	0.07	0.01	0.99	0.96	0	0	0.95	0.01	0.99	0.11	0.95	0.98	0.01	0.02	0.97	0	0	0	0.98	0.11	0.99	0.96	0.99	0	0	0.97	0.95	0.95	0.95	0.68	0.99	0.02	0.32	0.95
ch04	3.64186e+06	0	1	0	0.01	0	0.95	0.97	0.99	0.98	0.01	1	0.01	0	0.97	0.08	0	0.99	0.99	0.01	0.01	0.98	0	0.99	0.07	0.96	0.99	0	0.05	0.97	0	0.01	0	0.97	0.1	0.99	0.96	0.96	0.01	0	1	0.96	1	1	0.99	0.99	0.03	0.01	0.98
ch04	3.64785e+06	0	1	0	0.01	0	0.95	0.97	0.99	0.98	0.01	1	0.01	0	0.97	0.08	0	0.99	0.99	0.01	0.01	0.98	0	0.99	0.07	0.96	0.99	0	0.05	0.97	0	0.01	0	0.97	0.11	0.99	0.96	0.96	0.01	0	1	0.96	1	1	0.99	0.99	0.03	0.01	0.98
ch04	3.71784e+06	0	1	0	0.01	0	0.95	0.98	0.99	0.98	0	1	0.01	0	0.97	0.06	0	1	1	0.01	0.01	0.99	0	0.99	0.05	0.96	0.99	0	0.07	0.97	0	0.01	0	0.97	0.12	0.99	0.97	0.96	0.01	0	1	0.97	1	1	0.99	1	0.03	0.01	0.98
ch04	3.72323e+06	0	1	0	0.01	0	0.96	0.98	0.99	0.98	0	1	0.01	0	0.97	0.06	0	1	1	0.01	0.01	0.99	0	0.99	0.05	0.96	0.99	0	0.07	0.97	0	0.01	0	0.97	0.12	0.99	0.97	0.96	0.01	0	1	0.97	1	1	0.99	1	0.03	0.01	0.98
ch04	3.72891e+06	0	1	0	0.01	0	0.96	0.98	0.99	0.98	0	1	0.01	0	0.97	0.06	0	1	1	0.01	0.01	0.99	0	0.99	0.05	0.96	0.99	0	0.07	0.97	0	0.01	0	0.97	0.13	0.99	0.97	0.96	0.01	0	1	0.97	1	1	0.99	1	0.03	0.01	0.98
ch04	3.84039e+06	0	1	0	0.01	0	0.97	0.98	0.99	0.98	0	0.99	0.01	0	0.98	0.05	0	1	1	0.01	0.01	0.99	0	0.99	0.05	0.96	0.99	0	0.07	0.98	0	0.01	0	0.98	0.14	0.99	0.96	0.96	0.01	0	0.99	0.97	1	1	0.99	1	0.03	0.01	0.99
ch04	3.8462e+06	0	1	0	0.01	0	0.97	0.98	0.99	0.98	0	0.99	0.01	0	0.98	0.05	0	1	1	0.01	0.01	0.99	0	0.99	0.04	0.96	0.99	0	0.07	0.98	0	0.01	0	0.98	0.14	0.99	0.96	0.96	0.01	0	0.99	0.97	1	1	0.99	1	0.03	0.01	0.99
ch04	4.00148e+06	0	1	0	0.01	0	0.99	0.98	0.99	0.98	0	0.99	0.01	0	0.99	0.07	0.01	0.99	1	0.01	0.01	0.97	0	1	0.07	0.98	1	0	0.03	0.99	0	0.01	0	0.99	0.17	0.98	0.97	0.97	0.01	0	0.97	0.99	1	1	1	0.97	0.02	0.01	0.99
ch04	4.00659e+06	0	1	0	0.01	0	0.99	0.97	0.98	0.98	0	0.99	0.01	0	0.99	0.07	0.02	0.98	1	0.01	0.01	0.96	0	1	0.07	0.98	1	0	0.02	0.99	0	0.01	0	0.99	0.16	0.98	0.97	0.97	0.01	0	0.97	0.99	1	1	1	0.97	0.02	0.01	0.99
ch04	4.10798e+06	0	1	0	0	0	0.98	0.97	0.97	0.98	0	0.99	0	0	0.99	0.09	0.18	0.98	0.99	0	0	0.95	0	0.99	0.12	0.97	0.99	0	0.03	0.99	0	0.01	0	0.98	0.21	0.96	0.96	0.99	0	0	0.95	0.99	1	1	0.97	0.96	0.03	0	0.99
ch04	4.11521e+06	0	1	0	0	0	0.99	0.98	0.97	0.99	0	0.99	0	0	0.99	0.09	0.19	0.98	0.99	0	0.01	0.95	0	0.99	0.13	0.97	0.99	0	0.03	0.99	0	0.01	0	0.97	0.21	0.96	0.97	0.99	0	0	0.95	1	1	1	0.97	0.95	0.03	0	1
ch04	4.12306e+06	0	1	0	0	0	0.99	0.98	0.97	0.99	0	0.99	0	0	0.99	0.09	0.2	0.98	0.99	0	0.02	0.95	0	0.99	0.14	0.97	0.99	0	0.03	0.99	0	0.01	0	0.97	0.21	0.96	0.97	0.99	0	0	0.95	1	1	1	0.97	0.95	0.03	0	1
ch04	4.29583e+06	0	1	0	0.03	0.02	0.99	0.97	0.96	0.98	0	0.98	0.01	0	0.98	0.11	0.41	0.98	0.99	0	0.22	0.95	0	0.98	0.33	0.96	0.99	0	0.02	0.98	0	0.01	0	0.97	0.2	0.96	0.97	0.99	0	0.13	0.94	1	0.99	0.99	0.96	0.95	0.02	0	0.99
ch04	4.30487e+06	0	1	0	0.04	0.02	0.98	0.96	0.96	0.97	0	0.98	0.01	0	0.98	0.11	0.42	0.97	0.99	0	0.22	0.95	0	0.98	0.34	0.96	0.99	0	0.02	0.98	0	0.01	0	0.97	0.2	0.96	0.96	0.99	0	0.14	0.93	0.99	0.99	0.99	0.96	0.95	0.02	0	0.99
ch04	4.37588e+06	0	1	0	0.12	0.02	0.97	0.95	0.94	0.97	0	0.98	0.01	0	0.98	0.12	0.5	0.97	0.99	0	0.3	0.95	0	0.98	0.41	0.96	0.99	0	0.03	0.97	0	0.01	0	0.97	0.18	0.96	0.96	0.99	0	0.22	0.93	0.99	0.99	0.99	0.96	0.95	0.02	0	0.99
ch04	4.38494e+06	0	1	0	0.13	0.02	0.97	0.95	0.94	0.97	0	0.98	0.01	0	0.98	0.12	0.51	0.97	0.99	0	0.31	0.95	0	0.98	0.42	0.96	0.99	0	0.03	0.97	0	0.01	0	0.97	0.18	0.96	0.96	0.99	0	0.23	0.93	0.99	0.99	0.99	0.96	0.95	0.02	0	0.99
ch04	4.47006e+06	0	1	0	0.22	0.02	0.97	0.95	0.94	0.97	0	0.99	0.01	0	0.98	0.12	0.6	0.97	0.99	0	0.4	0.95	0	0.98	0.5	0.96	0.99	0	0.03	0.97	0	0.01	0	0.97	0.16	0.96	0.97	0.99	0	0.32	0.93	0.99	0.99	0.99	0.96	0.95	0.02	0	0.99
ch04	4.47948e+06	0	1	0	0.23	0.02	0.97	0.95	0.94	0.97	0	0.99	0.01	0	0.98	0.12	0.61	0.97	0.99	0	0.41	0.95	0	0.98	0.51	0.96	0.99	0	0.03	0.97	0	0.01	0	0.97	0.16	0.96	0.97	0.99	0	0.33	0.93	0.99	0.99	0.99	0.96	0.95	0.02	0	0.99
ch04	4.55464e+06	0	1	0	0.31	0.03	0.97	0.95	0.94	0.97	0	0.99	0.01	0	0.98	0.14	0.69	0.97	0.99	0	0.49	0.95	0	0.98	0.59	0.96	0.99	0	0.03	0.97	0	0.01	0.02	0.97	0.18	0.96	0.98	0.99	0	0.4	0.94	0.99	0.99	0.99	0.96	0.95	0.02	0	0.99
ch04	4.56394e+06	0	1	0	0.32	0.03	0.97	0.95	0.94	0.97	0.01	0.99	0.01	0	0.98	0.14	0.7	0.97	0.99	0	0.5	0.96	0	0.98	0.59	0.96	0.99	0	0.03	0.97	0	0.01	0.02	0.97	0.18	0.96	0.98	0.99	0	0.41	0.94	0.99	0.99	0.99	0.96	0.96	0.02	0	0.99
ch04	4.57325e+06	0	1	0	0.33	0.03	0.97	0.95	0.94	0.97	0.01	0.99	0.01	0	0.99	0.14	0.71	0.97	0.99	0	0.51	0.96	0	0.98	0.6	0.96	0.99	0	0.03	0.97	0	0.01	0.02	0.97	0.17	0.96	0.98	0.99	0	0.42	0.94	0.99	0.99	0.99	0.96	0.96	0.02	0	0.99
ch04	4.62745e+06	0	1	0	0.39	0.03	0.97	0.95	0.94	0.97	0.02	0.99	0.01	0	0.99	0.14	0.77	0.97	0.99	0	0.57	0.96	0	0.98	0.65	0.96	0.99	0	0.04	0.97	0	0.01	0.02	0.97	0.18	0.96	0.98	0.99	0	0.48	0.94	0.99	0.99	0.99	0.96	0.96	0.02	0	0.99
ch04	4.63673e+06	0	1	0	0.4	0.03	0.97	0.95	0.93	0.97	0.02	0.99	0.01	0	0.99	0.14	0.78	0.97	0.99	0	0.58	0.96	0	0.98	0.66	0.96	0.99	0	0.04	0.97	0	0.01	0.02	0.97	0.18	0.95	0.98	0.99	0	0.48	0.93	0.99	0.99	0.99	0.96	0.96	0.02	0	0.99
ch04	4.66474e+06	0	1	0	0.43	0.03	0.97	0.95	0.92	0.97	0.02	0.98	0.01	0	0.98	0.14	0.81	0.97	0.99	0	0.6	0.96	0	0.98	0.69	0.96	0.98	0	0.04	0.96	0	0.01	0.02	0.97	0.18	0.94	0.98	0.99	0	0.5	0.93	0.99	0.99	0.99	0.95	0.96	0.02	0	0.99
ch04	4.67421e+06	0	1	0	0.44	0.03	0.97	0.95	0.92	0.97	0.02	0.98	0.01	0	0.98	0.13	0.82	0.97	0.99	0	0.61	0.96	0	0.98	0.7	0.96	0.98	0	0.04	0.96	0	0.01	0.02	0.97	0.18	0.93	0.98	0.99	0	0.51	0.92	0.99	0.99	0.99	0.95	0.96	0.01	0	0.99
ch04	4.77137e+06	0	1	0	0.5	0.04	0.95	0.94	0.92	0.97	0.04	0.96	0.01	0	0.98	0.16	0.92	0.98	0.96	0	0.68	0.93	0	0.98	0.77	0.97	0.95	0	0.04	0.97	0	0.01	0.02	0.98	0.18	0.94	0.98	0.99	0	0.59	0.93	0.97	0.97	0.99	0.92	0.95	0.01	0	0.99
ch04	4.78084e+06	0	1	0	0.51	0.04	0.95	0.94	0.92	0.97	0.04	0.96	0.01	0	0.98	0.16	0.93	0.98	0.96	0	0.69	0.93	0	0.98	0.78	0.97	0.95	0	0.04	0.97	0	0.01	0.02	0.98	0.18	0.94	0.98	0.99	0	0.6	0.93	0.97	0.97	0.99	0.92	0.95	0.01	0	0.99
ch04	4.79032e+06	0	1	0	0.52	0.04	0.95	0.94	0.92	0.97	0.04	0.96	0.01	0	0.98	0.16	0.94	0.98	0.96	0	0.7	0.93	0	0.98	0.79	0.97	0.95	0	0.05	0.97	0	0.01	0.02	0.98	0.18	0.94	0.98	0.99	0	0.61	0.93	0.97	0.97	0.99	0.92	0.95	0.01	0	0.99
ch04	5.13731e+06	0	1	0	0.95	0.05	0.95	0.97	0.95	0.97	0.06	0.97	0	0	0.98	0.1	0.98	0.98	0.96	0	0.94	0.96	0	1	0.97	0.97	0.95	0.01	0.08	0.98	0	0	0.02	0.98	0.14	0.97	0.99	0.98	0.02	0.95	0.97	0.97	0.98	0.99	0.96	0.96	0.05	0	0.99
ch04	5.14284e+06	0	1	0	0.94	0.05	0.95	0.97	0.95	0.97	0.06	0.97	0	0	0.98	0.1	0.98	0.98	0.96	0	0.94	0.96	0	1	0.97	0.97	0.95	0.01	0.07	0.98	0	0	0.02	0.98	0.14	0.97	0.99	0.98	0.02	0.95	0.97	0.97	0.98	0.99	0.96	0.96	0.05	0	0.99
ch04	5.14837e+06	0	1	0	0.94	0.05	0.95	0.97	0.96	0.97	0.06	0.97	0	0	0.98	0.09	0.98	0.98	0.96	0	0.94	0.96	0	1	0.97	0.97	0.95	0.01	0.07	0.98	0	0	0.02	0.98	0.14	0.97	0.99	0.98	0.02	0.95	0.97	0.97	0.98	0.99	0.96	0.96	0.05	0	0.99
ch04	5.37187e+06	0	1	0	0.95	0.29	0.96	0.96	0.94	0.94	0.03	0.99	0	0	0.97	0.1	0.94	0.97	0.99	0	0.97	0.96	0.1	1	0.97	0.97	0.75	0.01	0.11	1	0	0	0	0.98	0.11	0.98	0.99	0.97	0.02	0.99	0.98	0.99	0.98	0.98	0.97	0.96	0.09	0	0.98
ch04	5.3779e+06	0	1	0	0.95	0.3	0.96	0.97	0.94	0.95	0.02	0.99	0	0	0.97	0.09	0.94	0.97	0.99	0	0.97	0.97	0.11	1	0.97	0.97	0.74	0.01	0.11	1	0	0	0	0.98	0.12	0.98	0.99	0.97	0.02	0.99	0.98	0.99	0.98	0.98	0.98	0.96	0.09	0	0.98
ch04	5.38992e+06	0	1	0	0.95	0.32	0.96	0.97	0.94	0.95	0.02	0.99	0	0	0.97	0.09	0.94	0.97	0.99	0	0.97	0.97	0.13	1	0.97	0.97	0.72	0.01	0.11	1	0	0	0	0.98	0.13	0.98	0.99	0.97	0.02	0.99	0.98	0.99	0.98	0.98	0.98	0.96	0.09	0	0.98
ch04	5.39592e+06	0	1	0	0.95	0.33	0.96	0.97	0.94	0.95	0.02	0.99	0	0	0.97	0.09	0.94	0.97	0.99	0	0.97	0.97	0.14	1	0.97	0.97	0.71	0.01	0.11	1	0	0	0	0.98	0.14	0.98	0.99	0.97	0.02	0.99	0.98	0.99	0.98	0.98	0.98	0.96	0.09	0	0.98
ch04	5.53824e+06	0	1	0	0.95	0.5	0.96	0.96	0.93	0.94	0.04	0.99	0	0	0.96	0.09	0.94	0.96	0.99	0	0.96	0.94	0.33	1	0.98	0.99	0.51	0	0.1	0.98	0	0	0	0.96	0.12	0.81	0.98	0.89	0.03	0.97	0.95	0.97	0.96	0.97	0.98	0.96	0.09	0.08	0.98
ch04	5.54755e+06	0	1	0	0.95	0.51	0.96	0.96	0.93	0.94	0.04	0.99	0	0	0.96	0.09	0.94	0.96	0.99	0	0.96	0.94	0.34	1	0.98	0.99	0.5	0	0.1	0.98	0	0	0	0.96	0.12	0.8	0.98	0.88	0.04	0.97	0.95	0.97	0.96	0.97	0.98	0.96	0.09	0.09	0.98
ch04	5.55687e+06	0	1	0	0.95	0.52	0.96	0.96	0.93	0.94	0.04	0.99	0	0	0.96	0.09	0.94	0.96	0.99	0	0.96	0.94	0.35	1	0.98	0.99	0.49	0	0.1	0.98	0	0	0	0.96	0.12	0.79	0.98	0.87	0.05	0.97	0.95	0.97	0.96	0.97	0.98	0.96	0.09	0.1	0.98
ch04	5.60239e+06	0	1	0	0.95	0.55	0.96	0.96	0.93	0.94	0.04	0.99	0	0	0.96	0.09	0.94	0.96	0.99	0	0.96	0.94	0.39	1	0.98	0.99	0.45	0	0.11	0.98	0	0	0	0.96	0.12	0.75	0.98	0.83	0.09	0.97	0.95	0.97	0.96	0.97	0.98	0.96	0.09	0.13	0.98
ch04	5.61459e+06	0	1	0	0.95	0.56	0.96	0.96	0.93	0.95	0.04	0.99	0	0	0.96	0.09	0.94	0.96	0.99	0	0.96	0.94	0.4	1	0.98	0.99	0.44	0	0.11	0.98	0	0	0	0.96	0.12	0.74	0.98	0.82	0.1	0.97	0.95	0.97	0.96	0.97	0.98	0.96	0.09	0.14	0.98
ch04	5.73969e+06	0	1	0	0.95	0.65	0.94	0.96	0.91	0.95	0.05	0.99	0	0	0.96	0.1	0.94	0.96	0.97	0	0.96	0.94	0.5	1	0.98	0.99	0.34	0	0.12	0.96	0	0	0	0.97	0.12	0.64	0.99	0.73	0.2	0.97	0.94	0.97	0.96	0.98	0.97	0.97	0.07	0.22	0.99
ch04	5.75226e+06	0	1	0	0.95	0.66	0.94	0.96	0.91	0.95	0.05	0.99	0	0	0.96	0.1	0.94	0.96	0.97	0	0.96	0.94	0.51	1	0.98	0.99	0.33	0	0.12	0.96	0	0	0	0.97	0.12	0.63	0.99	0.72	0.21	0.97	0.94	0.97	0.96	0.98	0.97	0.97	0.07	0.23	0.99
ch04	5.91695e+06	0	1	0	0.94	0.76	0.93	0.94	0.9	0.94	0.04	0.99	0	0.01	0.95	0.1	0.93	0.95	0.95	0.01	0.93	0.91	0.62	0.99	0.98	0.99	0.22	0	0.11	0.95	0.01	0.01	0.01	0.95	0.1	0.51	0.98	0.61	0.31	0.96	0.92	0.96	0.95	0.95	0.95	0.97	0.07	0.33	0.98
ch04	5.93359e+06	0	1	0	0.94	0.77	0.93	0.94	0.9	0.94	0.03	0.99	0	0.01	0.95	0.1	0.93	0.95	0.95	0.01	0.93	0.91	0.63	0.99	0.98	0.99	0.21	0	0.1	0.95	0.01	0.01	0.01	0.95	0.09	0.5	0.98	0.6	0.31	0.96	0.92	0.96	0.95	0.95	0.95	0.97	0.06	0.34	0.98
ch04	5.96689e+06	0	1	0	0.96	0.79	0.93	0.94	0.9	0.94	0.03	0.99	0	0.01	0.95	0.1	0.94	0.96	0.95	0.01	0.93	0.91	0.65	0.99	0.98	0.99	0.2	0	0.1	0.95	0.01	0.01	0.01	0.95	0.09	0.48	0.98	0.59	0.33	0.96	0.92	0.96	0.95	0.95	0.95	0.97	0.06	0.36	0.98
ch04	5.98355e+06	0	1	0	0.96	0.8	0.93	0.94	0.9	0.94	0.03	0.99	0	0.01	0.95	0.1	0.94	0.96	0.95	0.01	0.93	0.91	0.66	0.99	0.98	0.99	0.19	0	0.1	0.95	0.01	0.01	0.01	0.95	0.1	0.47	0.98	0.58	0.34	0.96	0.92	0.96	0.95	0.95	0.95	0.97	0.06	0.37	0.98
ch04	6.03437e+06	0	1	0	0.96	0.83	0.93	0.94	0.89	0.94	0.03	0.99	0	0.01	0.95	0.11	0.94	0.96	0.95	0.01	0.93	0.91	0.69	0.98	0.98	0.99	0.16	0	0.1	0.95	0.01	0.01	0.02	0.95	0.1	0.44	0.98	0.55	0.37	0.96	0.92	0.96	0.95	0.94	0.95	0.97	0.06	0.4	0.98
ch04	6.05143e+06	0	1	0	0.96	0.84	0.93	0.94	0.89	0.94	0.03	0.99	0	0.01	0.95	0.11	0.94	0.96	0.95	0.01	0.93	0.92	0.7	0.98	0.98	0.99	0.15	0	0.1	0.94	0.01	0.01	0.02	0.95	0.1	0.43	0.98	0.54	0.38	0.96	0.92	0.96	0.95	0.94	0.95	0.97	0.06	0.41	0.98
ch04	6.10258e+06	0	1	0	0.96	0.87	0.93	0.94	0.88	0.94	0.04	0.99	0	0.01	0.93	0.12	0.94	0.96	0.95	0.01	0.93	0.92	0.73	0.98	0.97	0.99	0.12	0	0.09	0.94	0.01	0.01	0.02	0.95	0.11	0.4	0.97	0.51	0.41	0.96	0.92	0.96	0.95	0.94	0.95	0.97	0.07	0.44	0.98
ch04	6.12053e+06	0	1	0	0.97	0.88	0.93	0.94	0.88	0.94	0.04	0.99	0	0.01	0.93	0.12	0.94	0.96	0.95	0.01	0.93	0.92	0.74	0.98	0.97	0.99	0.11	0	0.09	0.94	0.01	0.01	0.02	0.95	0.11	0.39	0.97	0.5	0.42	0.96	0.92	0.96	0.95	0.94	0.95	0.97	0.07	0.45	0.98
ch04	6.22873e+06	0	1	0	0.98	0.94	0.93	0.94	0.88	0.94	0.05	0.99	0	0.01	0.93	0.12	0.94	0.96	0.95	0.01	0.93	0.92	0.8	0.98	0.97	0.99	0.05	0	0.06	0.94	0.01	0.01	0.03	0.95	0.08	0.33	0.97	0.44	0.48	0.96	0.91	0.96	0.95	0.94	0.95	0.97	0.05	0.5	0.98
ch04	6.24682e+06	0	1	0	0.99	0.95	0.94	0.94	0.89	0.94	0.05	1	0	0.01	0.93	0.12	0.95	0.96	0.95	0.01	0.93	0.92	0.81	0.98	0.98	0.99	0.04	0	0.06	0.94	0.01	0.01	0.03	0.95	0.08	0.32	0.97	0.43	0.49	0.96	0.91	0.96	0.95	0.94	0.95	0.97	0.05	0.51	0.98
ch04	6.26405e+06	0	1	0	0.99	0.95	0.94	0.95	0.89	0.94	0.05	1	0	0.01	0.93	0.12	0.95	0.96	0.95	0.01	0.94	0.92	0.82	0.98	0.98	0.99	0.03	0	0.06	0.94	0.01	0.01	0.03	0.95	0.08	0.31	0.97	0.42	0.5	0.96	0.91	0.96	0.95	0.94	0.95	0.97	0.05	0.52	0.98
ch04	6.28126e+06	0	1	0	0.99	0.95	0.94	0.95	0.89	0.94	0.05	1	0	0.01	0.93	0.12	0.96	0.96	0.95	0.01	0.94	0.92	0.83	0.98	0.98	0.99	0.02	0	0.06	0.94	0.01	0.01	0.03	0.95	0.08	0.3	0.97	0.41	0.51	0.96	0.91	0.96	0.95	0.94	0.95	0.97	0.05	0.53	0.98
ch04	6.41862e+06	0	1	0	0.99	0.95	0.94	0.94	0.89	0.94	0.06	1	0	0.01	0.93	0.14	0.96	0.96	0.95	0.01	0.93	0.92	0.91	0.98	0.98	0.99	0.01	0.05	0.05	0.94	0.01	0.01	0.03	0.95	0.1	0.22	0.97	0.33	0.59	0.96	0.91	0.96	0.95	0.94	0.95	0.97	0.03	0.6	0.98
ch04	6.43591e+06	0	1	0	0.99	0.95	0.94	0.94	0.89	0.94	0.06	1	0	0.01	0.93	0.14	0.96	0.96	0.95	0.01	0.93	0.92	0.92	0.98	0.98	0.99	0.01	0.05	0.06	0.94	0.01	0.01	0.03	0.95	0.1	0.21	0.97	0.32	0.6	0.96	0.91	0.96	0.95	0.94	0.95	0.97	0.04	0.61	0.98
ch04	6.45321e+06	0	1	0	0.99	0.95	0.94	0.94	0.89	0.94	0.06	1	0	0.01	0.93	0.13	0.96	0.96	0.95	0.01	0.93	0.92	0.93	0.98	0.98	0.99	0.01	0.06	0.07	0.94	0.01	0.01	0.03	0.95	0.1	0.21	0.97	0.31	0.61	0.96	0.91	0.96	0.95	0.94	0.95	0.97	0.04	0.62	0.98
ch04	6.4706e+06	0	1	0	0.99	0.95	0.94	0.94	0.89	0.94	0.06	1	0	0.01	0.93	0.12	0.96	0.96	0.95	0.01	0.93	0.92	0.94	0.98	0.98	0.99	0.01	0.07	0.07	0.94	0.01	0.01	0.03	0.95	0.1	0.2	0.97	0.3	0.62	0.96	0.91	0.96	0.95	0.94	0.95	0.97	0.04	0.63	0.98
ch04	6.73439e+06	0	1	0	0.99	0.93	0.93	0.93	0.93	0.96	0.06	0.99	0	0.01	0.92	0.13	0.98	0.96	0.94	0.01	0.92	0.92	0.96	0.97	0.95	0.98	0.01	0.19	0.08	0.91	0.01	0.01	0.03	0.94	0.1	0.07	0.94	0.16	0.75	0.97	0.91	0.92	0.96	0.93	0.96	0.98	0.05	0.77	0.98
ch04	6.75134e+06	0	1	0	0.99	0.93	0.92	0.93	0.93	0.96	0.06	0.99	0	0.01	0.92	0.13	0.98	0.96	0.94	0.01	0.92	0.92	0.96	0.97	0.95	0.98	0.01	0.19	0.08	0.91	0.01	0.01	0.03	0.94	0.09	0.06	0.94	0.15	0.76	0.97	0.91	0.92	0.96	0.93	0.96	0.98	0.05	0.78	0.98
ch04	7.40502e+06	0	1	0.01	0.78	0.93	0.93	0.95	0.75	0.98	0.26	0.79	0	0.18	0.76	0.35	0.98	0.94	0.8	0	0.78	0.73	0.96	0.97	0.96	0.91	0.21	0.5	0.23	0.77	0	0	0.18	0.83	0.13	0.21	0.77	0	0.93	0.97	0.96	0.95	0.81	0.94	0.8	0.95	0.04	0.96	0.94
ch04	7.40906e+06	0	1	0.01	0.78	0.93	0.93	0.95	0.75	0.98	0.26	0.79	0	0.19	0.76	0.35	0.98	0.94	0.8	0	0.78	0.73	0.96	0.97	0.96	0.91	0.21	0.51	0.23	0.77	0	0	0.18	0.83	0.13	0.21	0.77	0	0.93	0.97	0.96	0.95	0.81	0.94	0.8	0.95	0.04	0.96	0.94
ch04	5.11942e+07	0	1	0.01	1	0.94	0.93	0.95	0.95	0.99	0.03	0.96	0	0	0.97	0.17	0.94	0.96	0.97	0	0.98	0.95	0.97	1	0.97	1	0.02	0.91	0.12	0.98	0	0.01	0.02	0.99	0.11	0	0.99	0	0.96	0.99	0.95	0.95	0.51	0.95	0.99	0.96	0.02	0.93	0.59
ch04	5.12154e+07	0	1	0.01	1	0.94	0.93	0.95	0.96	0.99	0.03	0.97	0	0	0.97	0.17	0.94	0.96	0.97	0	0.97	0.95	0.98	1	0.97	1	0.02	0.91	0.12	0.98	0	0.01	0.02	0.99	0.11	0	0.99	0	0.96	0.99	0.95	0.95	0.5	0.95	0.99	0.96	0.02	0.93	0.58
ch04	5.14089e+07	0	1	0.01	1	0.94	0.93	0.96	0.96	0.99	0.03	0.97	0	0	0.97	0.18	0.94	0.96	0.97	0	0.88	0.96	0.99	1	0.97	1	0.02	0.93	0.17	0.98	0	0.01	0.02	0.99	0.09	0	0.99	0	0.96	0.99	0.95	0.97	0.41	0.95	0.99	0.97	0.02	0.94	0.51
ch04	5.14306e+07	0	1	0.01	1	0.94	0.93	0.97	0.96	0.99	0.03	0.97	0	0	0.97	0.18	0.94	0.96	0.97	0	0.87	0.97	1	1	0.97	1	0.02	0.94	0.17	0.98	0	0.01	0.02	0.99	0.1	0	0.99	0	0.96	0.99	0.95	0.97	0.4	0.95	0.99	0.97	0.02	0.94	0.5
ch04	5.14524e+07	0	1	0.01	1	0.94	0.93	0.97	0.96	0.99	0.04	0.97	0	0	0.97	0.19	0.94	0.96	0.97	0	0.86	0.97	1	1	0.97	1	0.02	0.94	0.17	0.98	0	0.01	0.02	0.99	0.11	0	0.99	0	0.96	0.99	0.95	0.97	0.39	0.95	0.99	0.97	0.03	0.94	0.49
ch04	5.14741e+07	0	1	0.01	1	0.94	0.93	0.97	0.96	0.99	0.04	0.97	0	0	0.97	0.18	0.94	0.96	0.97	0	0.85	0.97	1	1	0.97	1	0.03	0.94	0.17	0.98	0	0.01	0.02	0.99	0.12	0	0.99	0	0.96	0.99	0.95	0.97	0.38	0.95	0.99	0.97	0.04	0.94	0.48
ch04	5.16043e+07	0	1	0.01	1	0.94	0.93	0.97	0.96	0.99	0.04	0.97	0	0	0.98	0.15	0.94	0.96	0.97	0	0.79	0.97	1	1	0.97	1	0.04	0.94	0.18	0.98	0	0.01	0.02	0.99	0.14	0	0.99	0	0.96	0.99	0.95	0.97	0.32	0.95	0.99	0.97	0.04	0.95	0.42
ch04	5.1626e+07	0	1	0.01	1	0.94	0.93	0.97	0.96	0.99	0.04	0.97	0	0	0.98	0.14	0.94	0.96	0.97	0	0.78	0.97	1	1	0.97	1	0.04	0.94	0.18	0.98	0	0.01	0.02	0.99	0.14	0	0.99	0	0.96	0.99	0.96	0.97	0.31	0.95	0.99	0.97	0.04	0.95	0.41
ch04	5.21537e+07	0	1	0	1	0.94	0.9	0.96	0.98	0.95	0.06	0.98	0	0	0.98	0.14	0.94	0.97	0.96	0	0.51	0.9	0.99	1	0.97	0.99	0.08	0.9	0.17	0.97	0	0.01	0.02	1	0.19	0	0.97	0	0.92	0.99	0.92	0.98	0.06	0.94	0.99	0.98	0.03	0.93	0.16
ch04	5.21685e+07	0	1	0	1	0.94	0.9	0.96	0.98	0.95	0.06	0.98	0	0	0.98	0.14	0.94	0.97	0.96	0	0.5	0.9	0.99	1	0.97	0.99	0.08	0.9	0.17	0.97	0	0.01	0.02	1	0.19	0	0.97	0	0.92	0.99	0.92	0.98	0.05	0.94	0.99	0.98	0.03	0.93	0.15
ch04	5.24134e+07	0	1	0	1	0.94	0.9	0.96	0.97	0.95	0.06	0.98	0	0	0.98	0.13	0.96	0.97	0.96	0	0.27	0.9	0.98	1	0.97	0.99	0.09	0.93	0.15	0.96	0	0	0.02	0.99	0.2	0	0.96	0	0.92	0.99	0.93	0.97	0.01	0.94	0.98	0.98	0.04	0.94	0
ch04	5.2422e+07	0	1	0	1	0.94	0.9	0.96	0.97	0.95	0.06	0.98	0	0	0.98	0.13	0.96	0.97	0.96	0	0.26	0.9	0.98	1	0.97	0.99	0.09	0.93	0.15	0.96	0	0	0.01	0.99	0.2	0	0.96	0	0.92	0.99	0.93	0.97	0.01	0.94	0.98	0.98	0.04	0.94	0
ch04	5.29509e+07	0	1	0	1	0.98	0.99	0.94	0.97	0.99	0.1	1	0	0	0.99	0.06	0.98	1	0.99	0	0	0.51	0.95	1	1	0.99	0.06	0.95	0.09	0.97	0	0	0.01	0.99	0.21	0	0.94	0	0.94	0.99	0.94	0.98	0.01	0.97	0.99	1	0.03	0.96	0
ch04	5.29598e+07	0	1	0	1	0.98	0.99	0.94	0.97	0.99	0.09	1	0	0	0.99	0.06	0.98	1	0.99	0	0	0.5	0.95	1	1	0.99	0.06	0.96	0.09	0.98	0	0	0.01	0.99	0.21	0	0.94	0	0.94	0.99	0.94	0.98	0.01	0.97	0.99	1	0.03	0.96	0
ch04	5.3039e+07	0	1	0	0.99	0.99	0.99	0.97	0.97	1	0.12	1	0	0	1	0.05	0.98	1	0.99	0	0	0.47	0.95	1	1	1	0.02	0.96	0.09	0.99	0	0	0.01	0.99	0.21	0	0.96	0	0.99	1	0.96	0.98	0.01	1	0.99	0.99	0.03	0.99	0
ch04	5.30473e+07	0	1	0	0.99	0.99	0.99	0.97	0.97	1	0.12	1	0	0	1	0.05	0.98	1	0.99	0	0	0.47	0.95	1	1	1	0.02	0.97	0.09	0.99	0	0	0.01	0.99	0.21	0	0.96	0	0.99	1	0.96	0.98	0.01	1	0.99	0.99	0.03	0.99	0
ch04	5.31311e+07	0	1	0	0.99	0.99	0.99	0.97	0.97	0.97	0.12	1	0	0	1	0.05	0.99	0.99	0.95	0	0	0.4	0.87	1	0.99	1	0.01	0.99	0.08	0.99	0	0	0.01	0.99	0.2	0	0.96	0	0.96	0.99	0.98	0.95	0.01	0.99	0.97	0.98	0.06	0.99	0
ch04	5.31415e+07	0	1	0	0.99	0.99	0.99	0.97	0.97	0.97	0.12	1	0	0	1	0.05	0.99	0.99	0.95	0	0	0.39	0.86	1	0.99	1	0.01	0.99	0.08	0.99	0	0	0.01	0.99	0.19	0	0.96	0	0.96	0.98	0.97	0.95	0.01	0.99	0.97	0.98	0.06	0.98	0
ch04	5.36331e+07	0	1	0	0.98	0.99	0.98	0.97	0.85	0.97	0.12	0.99	0.02	0	0.99	0.08	0.99	0.98	0.94	0.02	0.02	0.18	0.51	0.99	0.96	1	0.32	0.94	0.11	0.97	0.01	0.02	0.03	1	0.29	0.02	0.96	0.02	0.96	0.96	0.97	0.94	0.05	0.98	0.96	0.94	0.07	0.93	0.01
ch04	5.36487e+07	0	1	0	0.98	0.99	0.99	0.98	0.84	0.97	0.12	0.99	0.02	0	0.99	0.08	0.99	0.98	0.94	0.02	0.02	0.18	0.5	0.99	0.96	1	0.33	0.93	0.11	0.97	0.01	0.02	0.03	1	0.3	0.02	0.97	0.02	0.96	0.96	0.97	0.95	0.05	0.98	0.96	0.94	0.07	0.93	0.01
ch04	5.38756e+07	0	1	0	0.98	0.97	0.97	0.97	0.69	0.97	0.07	0.99	0.02	0	0.99	0.08	1	0.97	0.95	0.02	0.02	0.32	0.34	0.99	0.95	1	0.5	0.93	0.09	0.97	0.01	0.02	0.03	1	0.36	0.02	0.96	0.02	0.97	0.96	0.99	0.94	0.04	0.96	0.96	0.94	0.06	0.92	0.01
ch04	5.38859e+07	0	1	0	0.98	0.97	0.97	0.97	0.68	0.97	0.07	0.99	0.02	0	0.99	0.08	1	0.97	0.95	0.02	0.02	0.33	0.33	0.99	0.95	1	0.51	0.93	0.09	0.97	0.01	0.02	0.03	1	0.37	0.02	0.96	0.02	0.97	0.96	0.99	0.94	0.04	0.96	0.96	0.94	0.06	0.92	0.01
ch04	5.39455e+07	0	1	0	0.98	0.97	0.97	0.97	0.62	0.96	0.08	0.99	0.02	0	0.99	0.07	1	0.97	0.95	0.02	0.02	0.39	0.27	0.99	0.95	1	0.57	0.92	0.09	0.97	0.01	0.02	0.03	1	0.41	0.02	0.96	0.02	0.97	0.96	0.99	0.94	0.04	0.96	0.96	0.94	0.05	0.92	0.01
ch04	5.39551e+07	0	1	0	0.98	0.97	0.97	0.97	0.61	0.96	0.08	0.99	0.02	0	0.99	0.08	1	0.97	0.95	0.02	0.02	0.4	0.26	0.99	0.95	1	0.58	0.92	0.08	0.97	0.01	0.02	0.03	1	0.42	0.02	0.96	0.02	0.97	0.96	0.99	0.94	0.04	0.96	0.96	0.94	0.05	0.92	0.01
ch04	5.39647e+07	0	1	0	0.98	0.97	0.97	0.97	0.6	0.96	0.08	0.99	0.02	0	0.99	0.08	1	0.97	0.95	0.02	0.02	0.41	0.26	0.99	0.95	1	0.59	0.92	0.08	0.97	0.01	0.02	0.03	1	0.43	0.02	0.96	0.02	0.97	0.96	0.99	0.94	0.04	0.96	0.96	0.94	0.05	0.92	0.01
ch04	5.40317e+07	0	1	0	0.98	0.97	0.96	0.97	0.53	0.96	0.08	0.99	0.02	0	0.99	0.1	1	0.97	0.95	0.02	0.02	0.48	0.2	0.99	0.95	1	0.66	0.92	0.08	0.97	0.01	0.02	0.03	1	0.5	0.02	0.96	0.02	0.97	0.96	0.99	0.94	0.04	0.96	0.96	0.94	0.05	0.9	0.01
ch04	5.40416e+07	0	1	0	0.98	0.97	0.96	0.97	0.52	0.96	0.08	0.99	0.02	0	0.99	0.1	1	0.97	0.95	0.02	0.02	0.49	0.19	0.99	0.95	1	0.67	0.92	0.08	0.97	0.01	0.02	0.03	1	0.51	0.02	0.96	0.02	0.97	0.96	0.99	0.94	0.04	0.96	0.96	0.94	0.05	0.9	0.01
ch04	5.40515e+07	0	1	0	0.98	0.97	0.96	0.97	0.51	0.95	0.08	0.99	0.02	0	0.99	0.1	1	0.96	0.95	0.02	0.02	0.49	0.18	0.99	0.95	1	0.67	0.92	0.08	0.97	0.01	0.02	0.03	1	0.52	0.02	0.96	0.02	0.97	0.95	0.99	0.94	0.04	0.95	0.96	0.93	0.05	0.9	0.01
ch04	5.40613e+07	0	1	0	0.98	0.97	0.95	0.96	0.5	0.95	0.08	0.99	0.02	0	0.98	0.1	0.99	0.95	0.95	0.02	0.02	0.49	0.17	0.99	0.94	1	0.68	0.92	0.08	0.97	0.01	0.02	0.03	1	0.53	0.02	0.96	0.02	0.96	0.95	0.99	0.94	0.04	0.94	0.96	0.93	0.05	0.9	0.01
ch04	5.4092e+07	0	1	0	0.98	0.97	0.95	0.96	0.47	0.95	0.09	0.99	0.02	0	0.98	0.1	0.99	0.95	0.95	0.02	0.02	0.49	0.14	0.99	0.94	1	0.71	0.92	0.06	0.97	0.01	0.02	0.03	1	0.55	0.02	0.96	0.02	0.96	0.95	0.99	0.94	0.04	0.94	0.96	0.93	0.05	0.9	0.01
ch04	5.41023e+07	0	1	0	0.98	0.97	0.95	0.96	0.46	0.95	0.09	0.99	0.02	0	0.98	0.1	0.99	0.95	0.95	0.02	0.02	0.5	0.13	0.99	0.94	1	0.72	0.92	0.07	0.97	0.01	0.02	0.03	1	0.56	0.02	0.96	0.02	0.96	0.95	0.99	0.94	0.05	0.94	0.96	0.93	0.05	0.9	0.01
ch04	5.41126e+07	0	1	0	0.98	0.97	0.95	0.96	0.45	0.95	0.09	0.99	0.02	0	0.98	0.11	0.99	0.95	0.95	0.02	0.02	0.51	0.12	0.99	0.94	1	0.73	0.92	0.07	0.97	0.01	0.02	0.03	1	0.57	0.02	0.96	0.02	0.96	0.95	0.99	0.94	0.05	0.94	0.96	0.93	0.05	0.9	0.01
ch04	5.4495e+07	0	1	0	0.99	0.98	0.96	0.95	0	0.91	0.03	1	0	0	0.98	0.12	0.99	0.96	0.97	0	0	0.82	0	0.99	0.97	1	0.97	0.94	0.11	1	0	0	0.01	0.99	0.97	0	0.98	0	0.96	0.96	0.98	0.98	0.03	0.96	1	0.96	0.04	0.86	0
ch04	5.44991e+07	0	1	0	0.99	0.98	0.96	0.95	0	0.9	0.03	1	0	0	0.98	0.12	0.99	0.96	0.97	0	0	0.82	0	0.99	0.97	1	0.97	0.94	0.11	1	0	0	0.01	0.99	0.97	0	0.98	0	0.96	0.97	0.98	0.98	0.03	0.96	1	0.97	0.04	0.86	0
ch04	5.46862e+07	0	1	0	0.99	0.97	0.96	0.93	0	0.51	0.02	0.97	0	0	0.99	0.12	0.98	0.95	0.96	0	0	0.72	0	0.97	0.97	0.97	0.95	0.97	0.1	0.97	0	0	0	0.99	0.98	0	0.96	0	0.93	0.94	0.96	0.98	0.31	0.94	0.98	0.97	0.03	0.51	0
ch04	5.46926e+07	0	1	0	0.99	0.96	0.96	0.93	0	0.5	0.02	0.97	0	0	0.99	0.12	0.98	0.95	0.96	0	0	0.72	0	0.97	0.97	0.97	0.95	0.97	0.1	0.97	0	0	0	0.99	0.98	0	0.96	0	0.93	0.94	0.96	0.98	0.32	0.94	0.98	0.97	0.03	0.51	0
ch04	5.46991e+07	0	1	0	0.99	0.95	0.96	0.93	0	0.49	0.02	0.97	0	0	0.99	0.11	0.98	0.95	0.96	0	0	0.72	0	0.97	0.97	0.97	0.95	0.97	0.1	0.97	0	0	0	0.99	0.98	0	0.96	0	0.93	0.94	0.96	0.98	0.33	0.94	0.98	0.97	0.03	0.5	0
ch04	5.47432e+07	0	1	0	0.99	0.88	0.96	0.94	0	0.43	0.02	0.97	0	0	0.99	0.09	0.99	0.96	0.95	0	0	0.74	0	0.96	0.98	0.96	0.96	0.96	0.11	0.95	0	0	0	0.98	0.98	0	0.96	0	0.93	0.95	0.96	0.97	0.4	0.94	0.97	0.97	0.03	0.43	0
ch04	5.47491e+07	0	1	0	0.99	0.87	0.96	0.94	0	0.42	0.01	0.97	0	0	0.99	0.09	0.99	0.96	0.95	0	0	0.75	0	0.96	0.98	0.96	0.96	0.96	0.1	0.95	0	0	0	0.98	0.98	0	0.96	0	0.93	0.95	0.96	0.97	0.41	0.94	0.97	0.97	0.03	0.42	0
ch04	5.47609e+07	0	1	0	0.99	0.85	0.96	0.94	0	0.4	0.01	0.97	0	0	0.99	0.09	0.99	0.96	0.95	0	0	0.76	0	0.96	0.98	0.96	0.96	0.96	0.09	0.95	0	0	0	0.98	0.98	0	0.96	0	0.93	0.95	0.96	0.97	0.42	0.94	0.97	0.97	0.03	0.4	0
ch04	5.47668e+07	0	1	0	0.99	0.84	0.96	0.94	0	0.39	0.01	0.97	0	0	0.99	0.08	0.99	0.96	0.95	0	0	0.75	0	0.96	0.98	0.96	0.96	0.96	0.09	0.95	0	0	0	0.98	0.98	0	0.96	0	0.93	0.95	0.96	0.97	0.43	0.94	0.97	0.97	0.03	0.39	0
ch04	5.48274e+07	0	1	0	0.96	0.74	0.95	0.94	0	0.29	0.01	0.92	0	0	0.98	0.05	0.98	0.93	0.92	0	0	0.69	0	0.95	0.95	0.94	0.93	0.96	0.06	0.93	0	0.01	0	0.95	0.97	0	0.96	0	0.92	0.94	0.95	0.94	0.5	0.93	0.97	0.97	0.02	0.3	0
ch04	5.48336e+07	0	1	0	0.95	0.73	0.95	0.94	0	0.28	0.01	0.92	0	0	0.98	0.05	0.98	0.93	0.92	0	0	0.69	0	0.95	0.94	0.94	0.93	0.96	0.06	0.93	0	0.01	0	0.95	0.97	0	0.96	0	0.92	0.94	0.95	0.93	0.51	0.92	0.97	0.97	0.02	0.29	0
ch04	5.49897e+07	0	1	0.02	0.95	0.51	0.91	0.92	0	0.06	0.02	0.92	0	0	0.98	0.05	0.87	0.91	0.95	0	0.02	0.65	0.02	0.93	0.94	0.93	0.94	0.93	0.03	0.92	0	0.03	0	0.94	0.96	0.02	0.94	0	0.9	0.94	0.96	0.94	0.72	0.89	0.97	0.95	0.01	0.07	0
ch04	5.49963e+07	0	1	0.02	0.95	0.5	0.9	0.92	0	0.05	0.02	0.92	0	0	0.98	0.05	0.86	0.91	0.95	0	0.02	0.65	0.02	0.93	0.94	0.93	0.94	0.94	0.03	0.92	0	0.03	0	0.94	0.96	0.02	0.94	0	0.9	0.94	0.96	0.94	0.73	0.89	0.97	0.95	0.01	0.06	0
ch04	5.51336e+07	0	1	0.02	0.95	0.25	0.89	0.93	0	0	0.03	0.94	0	0	0.97	0.03	0.61	0.91	0.95	0	0.02	0.63	0.02	0.94	0.94	0.93	0.96	0.93	0.03	0.92	0	0.03	0.02	0.93	0.96	0.02	0.95	0	0.89	0.95	0.96	0.95	0.9	0.87	0.97	0.95	0.02	0.01	0
ch04	5.51389e+07	0	1	0.02	0.95	0.24	0.89	0.93	0	0	0.03	0.94	0	0	0.97	0.03	0.6	0.91	0.95	0	0.02	0.64	0.02	0.94	0.94	0.93	0.96	0.93	0.03	0.92	0	0.03	0.02	0.93	0.96	0.02	0.95	0	0.89	0.95	0.96	0.95	0.9	0.87	0.97	0.95	0.02	0.01	0
ch04	5.51908e+07	0	1	0.02	0.95	0.15	0.89	0.93	0	0	0.03	0.94	0	0	0.97	0.04	0.51	0.91	0.95	0	0.02	0.64	0.02	0.94	0.94	0.93	0.96	0.92	0.03	0.92	0.01	0.04	0.03	0.93	0.96	0.02	0.95	0	0.89	0.95	0.96	0.95	0.89	0.85	0.97	0.96	0.02	0.01	0
ch04	5.51987e+07	0	1	0.02	0.95	0.14	0.89	0.93	0	0	0.03	0.94	0	0	0.97	0.03	0.5	0.91	0.95	0	0.02	0.64	0.02	0.94	0.94	0.93	0.96	0.92	0.03	0.92	0.01	0.04	0.03	0.93	0.96	0.02	0.95	0	0.89	0.95	0.96	0.95	0.89	0.85	0.97	0.96	0.02	0.01	0
ch04	5.52065e+07	0	1	0.02	0.96	0.13	0.9	0.93	0	0	0.03	0.94	0	0	0.97	0.03	0.49	0.91	0.96	0	0.02	0.65	0.02	0.94	0.94	0.93	0.96	0.92	0.03	0.92	0.01	0.04	0.03	0.93	0.96	0.02	0.95	0	0.89	0.96	0.96	0.95	0.89	0.85	0.97	0.96	0.02	0.01	0
ch04	5.52449e+07	0	1	0.02	0.96	0.08	0.91	0.95	0	0	0.03	0.94	0	0	0.97	0.05	0.44	0.91	0.96	0	0.02	0.68	0.02	0.94	0.94	0.93	0.96	0.92	0.03	0.92	0.01	0.04	0.03	0.93	0.96	0.02	0.96	0.03	0.89	0.96	0.96	0.95	0.92	0.87	0.97	0.96	0.02	0.01	0
ch04	5.52523e+07	0	1	0.02	0.96	0.07	0.92	0.95	0	0	0.03	0.94	0	0	0.97	0.05	0.43	0.91	0.96	0	0.02	0.69	0.02	0.95	0.94	0.93	0.96	0.92	0.03	0.93	0.01	0.04	0.03	0.93	0.96	0.02	0.96	0.03	0.89	0.96	0.97	0.95	0.92	0.88	0.97	0.96	0.02	0.01	0
ch04	5.52743e+07	0	1	0.02	0.96	0.04	0.92	0.95	0	0	0.03	0.94	0	0	0.97	0.06	0.41	0.92	0.96	0	0.02	0.7	0.02	0.96	0.94	0.94	0.96	0.92	0.03	0.94	0.01	0.04	0.03	0.93	0.96	0.02	0.96	0.05	0.89	0.96	0.98	0.95	0.92	0.88	0.97	0.96	0.02	0.01	0
ch04	5.52815e+07	0	1	0.02	0.96	0.04	0.92	0.96	0	0	0.03	0.95	0	0	0.97	0.06	0.4	0.93	0.96	0	0.02	0.71	0.02	0.96	0.95	0.95	0.96	0.93	0.03	0.95	0.01	0.04	0.03	0.93	0.97	0.02	0.97	0.05	0.9	0.97	0.98	0.95	0.93	0.89	0.98	0.96	0.02	0.01	0
ch04	5.52889e+07	0	1	0.02	0.96	0.03	0.92	0.96	0	0	0.03	0.95	0	0	0.97	0.06	0.39	0.94	0.96	0	0.02	0.72	0.02	0.96	0.95	0.95	0.96	0.93	0.03	0.95	0.01	0.04	0.03	0.93	0.97	0.02	0.97	0.05	0.9	0.97	0.98	0.95	0.93	0.89	0.99	0.96	0.02	0.01	0
ch04	5.5324e+07	0	1	0.02	0.96	0.02	0.92	0.96	0	0	0.03	0.95	0	0	0.97	0.06	0.34	0.94	0.96	0	0.02	0.74	0.02	0.96	0.95	0.95	0.96	0.93	0.03	0.95	0.01	0.04	0.03	0.93	0.97	0.02	0.97	0.08	0.9	0.97	0.98	0.95	0.93	0.89	0.99	0.95	0.02	0.01	0
ch04	5.53309e+07	0	1	0.02	0.96	0.02	0.92	0.96	0	0	0.03	0.95	0	0	0.98	0.06	0.33	0.95	0.97	0	0.02	0.74	0.02	0.96	0.95	0.95	0.96	0.94	0.03	0.96	0.01	0.04	0.03	0.94	0.97	0.02	0.97	0.08	0.9	0.97	0.98	0.96	0.93	0.9	1	0.95	0.03	0.01	0
ch04	5.53928e+07	0	1	0.02	0.96	0.02	0.93	0.96	0	0	0.04	0.95	0	0	0.98	0.07	0.24	0.95	0.97	0	0.02	0.74	0.02	0.97	0.95	0.96	0.96	0.94	0.02	0.97	0.01	0.04	0.04	0.94	0.97	0.02	0.96	0.12	0.91	0.97	0.98	0.96	0.93	0.91	1	0.96	0.03	0.01	0
ch04	5.54007e+07	0	1	0.02	0.96	0.02	0.93	0.96	0	0	0.04	0.95	0	0	0.98	0.07	0.23	0.95	0.97	0	0.02	0.75	0.02	0.97	0.95	0.96	0.96	0.94	0.02	0.97	0.01	0.04	0.04	0.94	0.97	0.02	0.96	0.12	0.91	0.97	0.98	0.96	0.93	0.91	1	0.96	0.03	0.01	0
ch04	5.55431e+07	0	1	0.02	0.99	0.02	0.94	0.98	0	0	0.05	1	0	0	0.98	0.09	0.09	1	1	0	0.02	0.73	0.02	0.98	0.99	0.98	1	0.94	0.15	0.99	0.01	0.03	0.04	0.82	0.98	0.02	0.95	0.15	0.94	0.98	0.98	0.99	0.96	0.9	1	0.96	0.03	0.01	0
ch04	5.55522e+07	0	1	0.02	0.99	0.02	0.94	0.98	0	0	0.05	1	0	0	0.98	0.09	0.08	1	1	0	0.02	0.74	0.02	0.98	0.99	0.98	1	0.93	0.16	0.99	0.01	0.03	0.04	0.81	0.98	0.02	0.95	0.15	0.94	0.98	0.98	0.99	0.96	0.91	1	0.96	0.03	0.01	0
ch04	5.55792e+07	0	1	0.02	0.99	0.02	0.94	0.98	0	0	0.04	1	0	0	0.98	0.1	0.05	1	1	0	0.02	0.73	0.02	0.98	1	0.98	1	0.93	0.16	0.99	0.01	0.03	0.04	0.78	0.98	0.02	0.95	0.16	0.94	0.98	0.98	0.99	0.96	0.91	1	0.96	0.03	0.01	0
ch04	5.55881e+07	0	1	0.02	0.99	0.02	0.94	0.98	0	0	0.04	1	0	0	0.98	0.1	0.04	1	1	0	0.02	0.72	0.02	0.98	1	0.98	1	0.93	0.17	0.99	0.01	0.03	0.04	0.77	0.98	0.02	0.95	0.17	0.94	0.98	0.98	0.99	0.96	0.91	1	0.96	0.03	0.01	0
ch04	5.59104e+07	0	1	0	0.99	0.05	0.99	1	0	0	0.04	1	0	0	0.99	0.19	0	1	0.99	0.17	0	0.74	0	1	1	0.99	0.99	0.97	0.45	0.99	0.01	0.01	0.03	0.51	0.99	0	0.97	0.24	0.99	1	0.98	0.99	0.99	0.93	1	0.97	0.05	0	0
ch04	5.59215e+07	0	1	0	0.99	0.05	0.99	1	0	0	0.04	1	0	0	0.99	0.19	0	1	0.99	0.18	0	0.74	0	1	1	0.99	0.99	0.97	0.46	0.99	0.01	0.01	0.02	0.5	0.99	0	0.97	0.24	0.99	1	0.98	0.99	0.99	0.94	1	0.97	0.05	0	0
ch04	5.59891e+07	0	1	0	0.99	0.06	0.97	0.99	0	0	0.04	1	0	0	0.97	0.19	0	1	0.97	0.23	0	0.75	0	1	1	0.99	0.99	0.95	0.5	0.99	0.01	0.01	0.02	0.45	0.99	0	0.97	0.24	0.99	0.99	0.98	0.97	0.98	0.93	1	0.97	0.04	0	0
ch04	5.60007e+07	0	1	0	0.99	0.06	0.97	0.99	0	0	0.04	1	0	0	0.97	0.19	0	1	0.96	0.24	0	0.74	0	1	1	0.99	0.99	0.94	0.51	0.99	0.01	0.01	0.02	0.44	0.99	0	0.97	0.24	0.99	0.99	0.98	0.96	0.98	0.93	1	0.97	0.04	0	0
ch04	5.60464e+07	0	1	0	0.99	0.06	0.97	0.99	0	0	0.03	1	0	0	0.97	0.19	0	1	0.96	0.28	0	0.75	0	1	1	0.99	0.99	0.95	0.55	0.99	0.01	0	0.02	0.4	0.99	0	0.97	0.24	0.99	0.99	0.98	0.96	0.98	0.93	1	0.97	0.04	0	0
ch04	5.6058e+07	0	1	0	0.99	0.06	0.97	0.99	0	0	0.03	1	0	0	0.97	0.19	0	1	0.96	0.29	0	0.75	0	1	1	0.99	0.99	0.95	0.55	0.99	0.01	0	0.02	0.39	0.99	0	0.97	0.24	0.99	0.99	0.98	0.96	0.98	0.93	1	0.97	0.04	0	0
ch04	5.61508e+07	0	1	0	0.99	0.06	0.97	0.99	0	0	0.03	0.98	0	0	0.97	0.18	0	1	0.96	0.38	0	0.76	0	1	1	0.99	0.99	0.95	0.62	0.99	0	0	0.01	0.31	0.99	0	0.98	0.25	0.99	0.99	0.98	0.96	0.99	0.95	1	0.97	0.04	0	0
ch04	5.61606e+07	0	1	0	0.99	0.06	0.97	0.99	0	0	0.03	0.98	0	0	0.97	0.17	0	1	0.96	0.39	0	0.76	0	1	1	0.99	0.99	0.95	0.63	0.99	0	0	0.01	0.3	0.99	0	0.98	0.24	0.99	0.99	0.98	0.96	0.99	0.95	1	0.97	0.04	0	0
ch04	56249099	0	1	0	0.99	0.08	0.96	0.99	0	0	0.03	0.98	0	0	0.95	0.15	0	1	0.96	0.48	0	0.76	0	1	1	0.99	0.99	0.94	0.69	0.99	0	0	0.01	0.23	0.99	0	0.98	0.19	1	0.99	0.98	0.96	0.99	0.95	1	0.96	0.05	0	0
ch04	5.6259e+07	0	1	0	0.99	0.08	0.96	0.99	0	0	0.03	0.98	0	0	0.95	0.15	0	1	0.96	0.49	0	0.76	0	1	1	0.99	0.99	0.94	0.7	0.99	0	0	0.01	0.22	0.99	0	0.98	0.19	1	0.99	0.98	0.96	0.99	0.95	1	0.96	0.05	0	0
ch04	5.62689e+07	0	1	0	0.99	0.08	0.96	0.99	0	0	0.03	0.98	0	0	0.95	0.15	0	1	0.96	0.5	0	0.76	0	1	1	0.99	0.99	0.94	0.71	0.99	0	0	0.01	0.21	0.99	0	0.98	0.18	1	0.99	0.98	0.96	0.99	0.95	1	0.96	0.05	0	0
ch04	5.62791e+07	0	1	0	0.99	0.09	0.96	0.99	0	0	0.03	0.98	0	0	0.95	0.15	0	1	0.96	0.51	0	0.76	0	1	1	0.99	0.99	0.94	0.72	0.99	0	0	0.01	0.2	0.99	0	0.98	0.18	1	0.99	0.98	0.96	0.99	0.95	1	0.96	0.05	0	0
ch04	5.64371e+07	0	1	0	0.99	0.09	0.96	0.99	0	0	0.02	0.98	0	0	0.94	0.13	0	1	0.95	0.66	0	0.77	0	1	1	0.98	0.99	0.93	0.82	0.99	0	0.01	0	0.08	0.99	0	0.99	0.14	1	0.96	0.99	0.97	0.99	0.93	0.99	0.97	0.07	0	0
ch04	5.6446e+07	0	1	0	0.99	0.09	0.96	0.99	0	0	0.02	0.98	0	0	0.94	0.12	0	1	0.95	0.67	0	0.76	0	1	1	0.98	0.99	0.93	0.83	0.99	0	0.01	0	0.08	0.99	0	1	0.13	1	0.95	0.99	0.97	0.99	0.94	0.99	0.97	0.08	0	0
ch04	5.6455e+07	0	1	0	0.98	0.09	0.96	0.99	0	0	0.02	0.98	0	0	0.93	0.12	0	0.99	0.94	0.68	0	0.76	0	0.99	0.99	0.97	0.98	0.93	0.82	0.99	0	0.01	0	0.07	0.99	0	0.99	0.13	1	0.95	0.98	0.97	0.99	0.95	0.99	0.96	0.08	0	0
ch04	5.65648e+07	0	1	0	0.98	0.09	0.95	0.99	0	0	0.01	0.98	0	0	0.94	0.14	0	0.99	0.92	0.78	0	0.76	0	0.99	0.98	0.96	0.98	0.93	0.82	0.97	0	0.01	0	0.08	0.96	0	0.97	0.12	0.98	0.94	0.96	0.93	0.96	0.93	0.98	0.95	0.08	0	0
ch04	5.6574e+07	0	1	0	0.98	0.1	0.95	0.99	0	0	0.02	0.98	0	0	0.94	0.13	0	0.98	0.92	0.79	0	0.76	0	0.99	0.98	0.96	0.98	0.93	0.83	0.97	0	0.01	0	0.08	0.96	0	0.97	0.11	0.98	0.94	0.96	0.93	0.96	0.93	0.98	0.95	0.08	0	0
ch04	5.67354e+07	0	1	0	0.98	0.1	0.95	0.99	0	0.05	0.03	0.98	0	0	0.92	0.05	0	0.97	0.93	0.96	0	0.78	0	0.99	0.98	0.96	0.99	0.93	0.82	0.95	0	0.01	0	0.08	0.96	0	0.97	0.07	0.98	0.93	0.94	0.93	0.96	0.94	0.96	0.96	0.11	0	0
ch04	5.6744e+07	0	1	0	0.98	0.09	0.95	0.99	0	0.06	0.03	0.98	0	0	0.92	0.04	0	0.97	0.93	0.97	0	0.78	0	0.99	0.98	0.96	0.99	0.93	0.82	0.95	0	0.01	0	0.08	0.96	0	0.97	0.07	0.98	0.93	0.94	0.93	0.96	0.94	0.96	0.96	0.11	0	0
ch04	5.70885e+07	0	1	0	0.97	0.09	0.93	1	0	0.5	0.03	0.98	0	0	0.95	0.06	0	0.97	0.94	0.97	0	0.68	0	0.98	0.97	0.94	0.98	0.9	0.83	0.93	0	0.01	0	0.09	0.92	0	0.94	0.05	0.96	0.93	0.89	0.93	0.95	0.95	0.96	0.96	0.1	0	0
ch04	5.70945e+07	0	1	0	0.97	0.09	0.93	1	0	0.51	0.04	0.98	0	0	0.95	0.06	0	0.97	0.94	0.97	0	0.67	0	0.98	0.97	0.94	0.98	0.9	0.83	0.93	0	0.01	0	0.09	0.92	0	0.94	0.05	0.96	0.93	0.89	0.93	0.95	0.95	0.96	0.96	0.1	0	0
ch04	5.72617e+07	0	1	0	0.96	0.11	0.93	0.98	0	0.77	0.04	0.95	0	0	0.97	0.09	0	0.99	0.95	0.96	0	0.52	0	0.96	0.98	0.97	0.98	0.88	0.9	0.96	0.09	0	0.01	0.13	0.79	0	0.93	0.07	0.96	0.96	0.9	0.95	0.98	0.98	0.95	0.94	0.06	0	0
ch04	5.72655e+07	0	1	0	0.96	0.11	0.93	0.98	0	0.78	0.03	0.95	0	0	0.96	0.08	0	0.99	0.95	0.96	0	0.52	0	0.96	0.98	0.97	0.98	0.88	0.9	0.96	0.1	0.01	0.01	0.13	0.78	0	0.93	0.07	0.96	0.96	0.9	0.95	0.98	0.98	0.95	0.94	0.05	0	0
ch04	5.72722e+07	0	1	0	0.95	0.11	0.92	0.98	0	0.79	0.03	0.95	0	0	0.96	0.08	0	0.99	0.94	0.96	0	0.51	0	0.96	0.98	0.97	0.98	0.87	0.92	0.95	0.11	0.01	0.01	0.12	0.76	0	0.93	0.07	0.95	0.96	0.9	0.95	0.97	0.97	0.94	0.93	0.05	0	0
ch04	5.72755e+07	0	1	0	0.95	0.11	0.91	0.98	0	0.79	0.03	0.95	0	0	0.96	0.08	0	0.99	0.94	0.95	0	0.5	0	0.96	0.98	0.97	0.98	0.87	0.93	0.95	0.12	0.01	0.01	0.12	0.75	0	0.92	0.07	0.95	0.96	0.9	0.94	0.97	0.97	0.93	0.93	0.04	0	0
ch04	5.74503e+07	0	1	0	0.96	0.14	0.88	0.96	0.01	0.8	0.04	0.96	0	0.17	0.92	0.07	0.02	0.93	0.93	0.93	0.01	0.37	0	0.94	0.95	0.97	0.97	0.84	0.9	0.93	0.5	0.04	0.02	0.1	0.66	0.02	0.94	0.14	0.94	0.97	0.87	0.93	0.97	0.95	0.9	0.91	0.03	0	0
ch04	5.7456e+07	0	1	0	0.96	0.14	0.88	0.96	0.01	0.8	0.04	0.96	0	0.18	0.92	0.07	0.02	0.93	0.93	0.93	0.01	0.37	0	0.94	0.95	0.97	0.97	0.84	0.9	0.93	0.51	0.04	0.02	0.1	0.67	0.02	0.94	0.15	0.94	0.97	0.87	0.93	0.97	0.95	0.9	0.91	0.03	0	0
ch04	5.7598e+07	0	1	0	0.97	0.17	0.93	0.97	0.01	0.85	0.03	0.97	0	0.48	0.95	0.04	0.02	0.93	0.95	0.97	0.01	0.36	0	0.96	0.97	0.98	0.98	0.96	0.92	0.96	0.81	0.04	0.03	0.08	0.76	0.02	0.97	0.22	0.94	0.99	0.93	0.95	0.96	0.96	0.92	0.94	0.04	0	0
ch04	5.76029e+07	0	1	0	0.97	0.16	0.93	0.98	0.01	0.86	0.03	0.97	0	0.49	0.95	0.04	0.02	0.93	0.96	0.97	0.01	0.36	0	0.96	0.97	0.98	0.98	0.96	0.92	0.96	0.82	0.04	0.03	0.09	0.77	0.02	0.98	0.22	0.95	0.99	0.94	0.95	0.96	0.95	0.92	0.94	0.05	0	0
ch04	5.76076e+07	0	1	0	0.97	0.16	0.93	0.98	0.01	0.86	0.03	0.97	0	0.5	0.95	0.04	0.02	0.93	0.96	0.97	0.01	0.36	0	0.96	0.97	0.98	0.98	0.96	0.92	0.96	0.83	0.04	0.03	0.1	0.77	0.02	0.98	0.22	0.95	0.99	0.94	0.95	0.96	0.95	0.92	0.94	0.05	0	0
ch04	5.76124e+07	0	1	0	0.97	0.16	0.93	0.98	0.01	0.86	0.03	0.97	0	0.51	0.95	0.04	0.02	0.93	0.96	0.97	0.01	0.36	0	0.96	0.97	0.98	0.98	0.96	0.92	0.96	0.84	0.04	0.03	0.11	0.78	0.02	0.98	0.22	0.95	0.99	0.94	0.95	0.96	0.95	0.92	0.94	0.05	0	0
ch04	5.7689e+07	0	1	0	0.98	0.16	0.93	0.98	0.01	0.89	0.03	0.98	0	0.63	0.94	0.05	0.02	0.93	0.96	0.97	0.01	0.39	0	0.97	0.97	0.98	0.98	0.84	0.92	0.96	0.92	0.04	0.03	0.21	0.85	0.02	0.98	0.22	0.95	0.99	0.95	0.95	0.96	0.95	0.93	0.95	0.05	0	0
ch04	5.76955e+07	0	1	0	0.98	0.16	0.93	0.98	0.01	0.89	0.03	0.98	0	0.64	0.94	0.05	0.02	0.93	0.96	0.97	0.01	0.38	0	0.97	0.97	0.98	0.98	0.83	0.92	0.96	0.92	0.04	0.03	0.21	0.85	0.02	0.98	0.21	0.95	0.99	0.95	0.95	0.96	0.95	0.93	0.95	0.05	0	0
ch04	5.79374e+07	0	1	0.01	1	0.14	0.95	0.99	0.04	0.94	0.04	0.99	0.02	0.95	0.95	0.07	0.03	0.96	0.97	0.97	0.04	0.39	0.04	0.97	0.97	0.97	0.98	0.52	0.92	0.96	0.94	0.11	0.05	0.5	0.85	0.03	0.97	0.37	0.98	0.98	0.97	0.98	0.95	0.96	0.97	0.97	0.04	0.02	0.1
ch04	5.79462e+07	0	1	0.01	1	0.14	0.95	0.99	0.04	0.94	0.04	0.99	0.02	0.95	0.95	0.07	0.03	0.96	0.96	0.97	0.04	0.39	0.04	0.96	0.96	0.97	0.98	0.51	0.92	0.96	0.95	0.11	0.05	0.51	0.85	0.03	0.97	0.38	0.98	0.98	0.97	0.98	0.94	0.96	0.98	0.97	0.04	0.02	0.11
ch04	5.79636e+07	0	1	0.02	1	0.14	0.96	1	0.04	0.95	0.05	0.99	0.02	0.96	0.96	0.08	0.03	0.97	0.96	0.98	0.04	0.38	0.04	0.97	0.96	0.98	0.98	0.51	0.93	0.97	0.96	0.11	0.06	0.52	0.84	0.04	0.98	0.4	0.99	0.98	0.97	0.98	0.93	0.97	0.99	0.97	0.05	0.02	0.13
ch04	5.79723e+07	0	1	0.02	1	0.14	0.96	1	0.04	0.95	0.05	0.99	0.02	0.96	0.96	0.08	0.03	0.97	0.96	0.98	0.04	0.37	0.04	0.97	0.96	0.98	0.98	0.5	0.93	0.97	0.96	0.11	0.06	0.53	0.83	0.04	0.98	0.4	0.99	0.98	0.97	0.98	0.92	0.97	0.99	0.97	0.05	0.02	0.14
ch04	58085150	0	1	0.02	1	0.12	0.96	1	0.03	0.97	0.04	0.99	0.02	0.98	0.99	0.07	0.01	0.98	0.97	0.98	0.03	0.3	0.04	0.97	0.98	0.99	0.99	0.37	0.94	0.99	0.98	0.08	0.06	0.66	0.73	0.03	0.98	0.5	0.99	0.98	0.99	1	0.79	0.97	1	0.97	0.04	0.02	0.28
ch04	5.80923e+07	0	1	0.02	1	0.12	0.97	1	0.03	0.97	0.04	0.99	0.02	0.98	0.99	0.07	0.01	0.99	0.97	0.99	0.03	0.3	0.04	0.97	0.98	0.99	0.99	0.36	0.95	0.99	0.98	0.08	0.05	0.67	0.72	0.03	0.98	0.51	0.99	0.98	0.99	1	0.78	0.97	1	0.98	0.04	0.02	0.29
ch04	5.82412e+07	0	1	0.02	1	0.09	0.97	1	0.05	0.97	0.04	0.99	0.04	0.98	0.99	0.08	0.03	0.99	0.96	0.99	0.05	0.25	0.06	0.97	0.97	0.99	0.98	0.17	0.95	0.99	0.98	0.1	0.06	0.86	0.55	0.04	0.98	0.66	1	0.98	0.99	1	0.6	0.98	1	0.98	0.05	0.04	0.5
ch04	5.82487e+07	0	1	0.02	1	0.09	0.97	1	0.05	0.97	0.04	0.99	0.04	0.98	0.99	0.08	0.03	0.99	0.96	0.99	0.05	0.24	0.06	0.97	0.97	0.99	0.98	0.16	0.95	0.99	0.98	0.1	0.06	0.86	0.54	0.04	0.98	0.67	1	0.98	0.99	1	0.59	0.98	1	0.98	0.05	0.04	0.51
ch04	5.82784e+07	0	1	0.02	1	0.08	0.97	1	0.05	0.97	0.04	0.99	0.04	0.98	0.99	0.08	0.03	0.99	0.95	0.99	0.05	0.23	0.06	0.96	0.96	0.99	0.98	0.12	0.95	0.99	0.98	0.1	0.06	0.9	0.51	0.04	0.98	0.7	1	0.98	0.99	1	0.55	0.98	1	0.98	0.05	0.04	0.55
ch04	5.82859e+07	0	1	0.02	1	0.08	0.97	1	0.05	0.97	0.04	0.98	0.04	0.98	0.99	0.08	0.03	0.99	0.95	0.99	0.05	0.23	0.07	0.96	0.96	0.99	0.98	0.11	0.95	0.99	0.98	0.1	0.07	0.91	0.5	0.04	0.98	0.71	1	0.98	0.99	1	0.54	0.98	1	0.98	0.05	0.04	0.56
ch04	5.83013e+07	0	1	0.02	1	0.08	0.97	0.99	0.05	0.97	0.04	0.98	0.04	0.98	0.99	0.08	0.03	0.99	0.95	0.99	0.05	0.22	0.09	0.96	0.95	0.99	0.98	0.09	0.95	0.99	0.98	0.1	0.07	0.93	0.48	0.04	0.98	0.73	1	0.98	0.99	1	0.52	0.98	1	0.98	0.05	0.04	0.58
ch04	5.83094e+07	0	1	0.02	1	0.08	0.97	0.99	0.05	0.97	0.04	0.98	0.04	0.98	0.99	0.08	0.03	0.99	0.95	0.99	0.05	0.22	0.1	0.96	0.95	0.99	0.98	0.08	0.95	0.99	0.98	0.1	0.07	0.94	0.47	0.04	0.98	0.73	1	0.98	0.99	1	0.51	0.98	1	0.98	0.05	0.04	0.59
ch04	5.83175e+07	0	1	0.02	1	0.07	0.97	0.99	0.05	0.97	0.04	0.98	0.04	0.98	0.99	0.08	0.03	0.99	0.95	0.99	0.05	0.22	0.11	0.95	0.95	0.99	0.98	0.07	0.95	0.99	0.98	0.1	0.07	0.95	0.46	0.04	0.98	0.73	1	0.98	0.99	1	0.5	0.98	1	0.98	0.05	0.04	0.6
ch04	5.86174e+07	0	1	0.05	1	0.12	0.98	0.99	0.09	1	0.04	0.99	0.11	1	1	0.06	0.05	0.99	0.96	1	0.07	0.13	0.5	0.96	0.93	0.91	0.96	0.06	0.98	1	1	0.08	0.11	0.96	0.13	0.08	0.83	1	1	1	0.98	1	0.18	0.65	1	1	0.07	0.11	0.99
ch04	5.86253e+07	0	1	0.05	1	0.12	0.98	0.99	0.09	1	0.04	0.99	0.11	1	1	0.06	0.05	0.99	0.96	1	0.07	0.12	0.51	0.96	0.93	0.9	0.96	0.06	0.98	1	1	0.08	0.11	0.96	0.12	0.08	0.82	1	1	1	0.98	1	0.17	0.64	1	1	0.07	0.11	1
ch04	5.87055e+07	0	1	0.04	1	0.11	0.97	0.98	0.06	1	0.03	0.99	0.09	1	1	0.04	0.04	0.98	0.94	1	0.04	0.08	0.57	0.95	0.93	0.8	0.96	0.07	0.97	1	1	0.05	0.11	0.97	0.08	0.06	0.72	1	1	1	0.98	1	0.1	0.55	0.93	1	0.06	0.09	1
ch04	5.87126e+07	0	1	0.04	1	0.11	0.97	0.98	0.06	1	0.03	0.99	0.09	1	1	0.04	0.04	0.98	0.95	1	0.04	0.08	0.58	0.96	0.94	0.79	0.96	0.07	0.97	1	1	0.05	0.11	0.97	0.08	0.06	0.71	1	1	1	0.98	1	0.1	0.54	0.92	1	0.06	0.09	1
ch04	5.87198e+07	0	1	0.04	1	0.11	0.97	0.98	0.06	1	0.03	0.99	0.09	1	1	0.04	0.04	0.98	0.96	1	0.04	0.08	0.59	0.96	0.94	0.78	0.97	0.07	0.97	1	1	0.05	0.11	0.98	0.08	0.06	0.7	1	1	1	0.99	1	0.1	0.53	0.91	1	0.06	0.09	1
ch04	5.87339e+07	0	1	0.03	1	0.11	0.97	0.96	0.06	1	0.02	0.99	0.09	1	1	0.03	0.04	0.98	0.96	1	0.04	0.08	0.61	0.96	0.94	0.76	0.97	0.06	0.97	1	1	0.05	0.1	0.98	0.08	0.05	0.68	1	1	1	0.99	1	0.1	0.51	0.89	1	0.05	0.09	1
ch04	5.8741e+07	0	1	0.03	1	0.11	0.97	0.96	0.06	1	0.02	0.99	0.09	1	1	0.03	0.04	0.98	0.96	1	0.04	0.08	0.62	0.96	0.94	0.75	0.97	0.06	0.97	1	1	0.05	0.1	0.98	0.08	0.05	0.67	1	1	1	0.99	1	0.1	0.5	0.88	1	0.05	0.09	1
ch04	5.87919e+07	0	1	0.03	1	0.11	0.97	0.96	0.06	1	0.02	0.99	0.09	1	1	0.03	0.04	0.97	0.96	1	0.04	0.08	0.69	0.96	0.94	0.68	0.97	0.06	0.97	1	1	0.05	0.1	0.97	0.08	0.05	0.6	1	1	1	0.99	1	0.09	0.43	0.81	1	0.05	0.09	1
ch04	5.87993e+07	0	1	0.03	1	0.11	0.97	0.96	0.06	1	0.02	0.99	0.09	1	1	0.03	0.04	0.97	0.95	1	0.04	0.08	0.7	0.96	0.94	0.67	0.97	0.06	0.97	1	1	0.05	0.1	0.97	0.08	0.05	0.59	1	1	1	0.99	1	0.09	0.42	0.8	1	0.05	0.09	1
ch04	5.88596e+07	0	1	0.03	1	0.11	0.96	0.95	0.05	1	0.02	0.99	0.07	1	1	0.01	0.02	0.97	0.94	1	0.02	0.06	0.76	0.96	0.94	0.59	0.97	0.05	0.96	1	1	0.03	0.08	0.95	0.07	0.05	0.51	1	1	1	0.99	1	0.07	0.34	0.72	1	0.04	0.07	1
ch04	5.88672e+07	0	1	0.03	1	0.11	0.96	0.95	0.05	1	0.02	0.99	0.07	1	1	0.01	0.02	0.97	0.94	1	0.02	0.06	0.77	0.96	0.94	0.58	0.97	0.05	0.96	1	1	0.03	0.08	0.94	0.07	0.05	0.5	1	1	1	0.99	1	0.07	0.33	0.71	1	0.05	0.07	1
ch04	5.89195e+07	0	1	0.03	1	0.11	0.94	0.94	0.04	1	0.02	0.98	0.07	1	1	0.01	0.02	0.97	0.93	1	0.02	0.07	0.84	0.95	0.93	0.51	0.97	0.05	0.96	1	1	0.04	0.1	0.93	0.08	0.04	0.43	1	1	1	0.99	1	0.08	0.28	0.64	1	0.07	0.08	1
ch04	5.89271e+07	0	1	0.03	1	0.11	0.94	0.94	0.04	1	0.02	0.98	0.07	1	1	0.01	0.02	0.97	0.93	1	0.02	0.07	0.85	0.95	0.93	0.5	0.97	0.05	0.96	1	1	0.04	0.1	0.93	0.08	0.04	0.42	1	1	1	0.99	1	0.08	0.27	0.63	1	0.07	0.08	1
ch04	5.8965e+07	0	1	0.03	1	0.11	0.94	0.94	0.04	1	0.02	0.97	0.07	1	1	0.01	0.02	0.97	0.93	1	0.02	0.07	0.9	0.95	0.93	0.46	0.98	0.05	0.96	1	1	0.04	0.12	0.94	0.08	0.04	0.37	1	1	1	0.99	1	0.11	0.22	0.58	1	0.07	0.08	1
ch04	5.89725e+07	0	1	0.03	1	0.11	0.94	0.94	0.04	1	0.02	0.97	0.07	1	1	0.01	0.02	0.97	0.93	1	0.02	0.07	0.91	0.95	0.93	0.45	0.98	0.05	0.96	1	1	0.04	0.12	0.94	0.08	0.04	0.36	1	1	1	0.99	1	0.11	0.21	0.57	1	0.07	0.08	1
ch04	5.89945e+07	0	1	0.03	1	0.11	0.94	0.94	0.04	1	0.02	0.97	0.07	1	1	0.01	0.02	0.97	0.93	1	0.02	0.07	0.94	0.95	0.94	0.42	0.98	0.05	0.96	1	1	0.04	0.12	0.94	0.08	0.04	0.33	1	1	1	0.99	1	0.11	0.18	0.54	1	0.07	0.08	1
ch04	5.90019e+07	0	1	0.03	1	0.11	0.94	0.94	0.04	1	0.02	0.97	0.07	1	1	0.01	0.02	0.97	0.93	1	0.02	0.07	0.95	0.95	0.94	0.41	0.98	0.05	0.96	1	1	0.04	0.12	0.95	0.08	0.04	0.32	1	1	1	0.99	1	0.11	0.17	0.53	1	0.07	0.08	1
ch04	5.90166e+07	0	1	0.03	1	0.11	0.94	0.94	0.04	1	0.02	0.97	0.07	1	1	0.01	0.02	0.97	0.94	1	0.02	0.07	0.97	0.95	0.95	0.39	0.98	0.05	0.96	1	1	0.04	0.12	0.95	0.08	0.04	0.3	1	1	1	0.99	1	0.11	0.15	0.51	1	0.07	0.08	1
ch04	5.9024e+07	0	1	0.03	1	0.11	0.94	0.94	0.04	1	0.02	0.96	0.07	1	1	0.01	0.02	0.97	0.94	1	0.02	0.07	0.98	0.95	0.94	0.38	0.98	0.05	0.96	1	1	0.04	0.13	0.95	0.08	0.04	0.29	1	1	1	0.99	1	0.11	0.14	0.5	1	0.07	0.08	1
ch04	5.91211e+07	0	1	0.03	1	0.09	0.95	0.95	0.04	1	0.01	0.94	0.06	1	1	0.01	0.02	0.97	0.93	1	0.02	0.07	1	0.97	0.95	0.27	0.98	0.04	0.96	1	1	0.04	0.14	0.93	0.07	0.06	0.15	1	1	1	0.99	1	0.11	0.05	0.36	1	0.1	0.09	1
ch04	5.91274e+07	0	1	0.03	1	0.08	0.95	0.95	0.04	1	0.01	0.94	0.06	1	1	0.01	0.02	0.97	0.92	1	0.02	0.07	1	0.97	0.95	0.26	0.98	0.03	0.96	1	1	0.04	0.14	0.93	0.07	0.05	0.14	1	1	1	0.99	1	0.1	0.05	0.35	1	0.09	0.09	1
ch04	5.91711e+07	0	1	0.02	1	0.05	0.95	0.95	0.04	1	0.01	0.94	0.03	1	1	0.01	0.01	0.97	0.92	1	0.02	0.05	1	0.97	0.93	0.19	1	0.05	0.98	1	1	0.04	0.13	0.92	0.05	0.04	0.07	1	1	1	0.99	1	0.07	0.06	0.28	1	0.11	0.08	1
ch04	5.91773e+07	0	1	0.02	1	0.05	0.95	0.95	0.04	1	0.01	0.94	0.03	1	1	0.01	0.01	0.97	0.92	1	0.02	0.05	1	0.97	0.93	0.18	1	0.05	0.98	1	1	0.05	0.13	0.92	0.05	0.04	0.06	1	1	1	0.99	1	0.07	0.06	0.27	1	0.12	0.09	1
ch04	5.95999e+07	0	1	0.06	1	0.1	1	0.96	0.11	0.98	0.06	0.96	0.05	1	1	0.04	0.04	0.65	0.93	0.98	0.04	0.06	1	0.51	0.9	0.07	0.99	0.08	1	1	1	0.07	0.14	0.94	0.06	0.15	0.02	1	1	1	1	1	0.04	0.06	0.06	1	0.17	0.19	1
ch04	5.9606e+07	0	1	0.06	1	0.1	1	0.96	0.11	0.98	0.06	0.96	0.05	1	1	0.04	0.04	0.64	0.93	0.98	0.04	0.06	1	0.5	0.89	0.07	0.99	0.08	1	1	1	0.07	0.15	0.94	0.06	0.15	0.02	1	1	1	1	1	0.04	0.06	0.06	1	0.17	0.19	1
ch04	5.96847e+07	0	1	0.06	1	0.1	0.99	0.95	0.11	0.96	0.06	0.99	0.06	1	1	0.05	0.04	0.51	0.93	0.98	0.06	0.1	1	0.37	0.91	0.07	0.97	0.09	1	1	1	0.07	0.13	0.93	0.06	0.13	0.02	1	1	1	1	1	0.06	0.06	0.06	1	0.14	0.21	1
ch04	5.96903e+07	0	1	0.05	1	0.1	0.99	0.95	0.1	0.96	0.06	0.99	0.06	1	1	0.05	0.04	0.5	0.93	0.98	0.06	0.09	1	0.36	0.9	0.07	0.96	0.09	1	1	1	0.07	0.13	0.93	0.06	0.12	0.02	1	1	1	1	1	0.06	0.06	0.06	1	0.13	0.21	1
ch04	5.997e+07	0	1	0	1	0.13	0.96	0.92	0.05	0.96	0.05	0.99	0.04	0.98	0.98	0.05	0.02	0.2	0.92	0.54	0.06	0.07	1	0.33	0.88	0.37	0.96	0.04	0.96	1	0.98	0.05	0.08	0.92	0.33	0.04	0.02	0.99	0.98	0.98	0.98	0.98	0.39	0.01	0.05	0.99	0.04	0.5	0.98
ch04	5.99756e+07	0	1	0	1	0.14	0.96	0.92	0.05	0.96	0.04	0.99	0.04	0.98	0.98	0.05	0.02	0.21	0.92	0.53	0.06	0.07	1	0.34	0.88	0.38	0.96	0.04	0.96	1	0.98	0.06	0.08	0.92	0.34	0.04	0.02	0.99	0.98	0.98	0.98	0.98	0.4	0.01	0.05	0.99	0.04	0.51	0.98
ch04	5.99869e+07	0	1	0	1	0.14	0.96	0.92	0.03	0.96	0.04	0.99	0.04	0.98	0.98	0.07	0.01	0.23	0.93	0.51	0.06	0.06	1	0.36	0.88	0.4	0.96	0.03	0.96	1	0.98	0.07	0.08	0.92	0.35	0.04	0.02	0.99	0.98	0.98	0.98	0.98	0.41	0.01	0.05	0.99	0.04	0.53	0.98
ch04	5.99924e+07	0	1	0	1	0.14	0.96	0.92	0.03	0.96	0.04	0.99	0.04	0.98	0.98	0.07	0.01	0.24	0.93	0.5	0.06	0.06	1	0.36	0.88	0.4	0.96	0.03	0.96	1	0.98	0.07	0.08	0.92	0.35	0.04	0.02	0.99	0.98	0.98	0.98	0.98	0.41	0.01	0.05	0.99	0.04	0.54	0.98
ch04	6.00328e+07	0	1	0	0.99	0.14	0.96	0.91	0.03	0.96	0.05	0.99	0.03	0.96	0.98	0.07	0.01	0.28	0.94	0.43	0.05	0.05	1	0.4	0.87	0.43	0.95	0.03	0.95	1	0.98	0.05	0.05	0.92	0.37	0.03	0.02	0.98	0.97	0.98	0.98	0.98	0.45	0.01	0.02	0.99	0.03	0.58	0.98
ch04	6.00393e+07	0	1	0	0.99	0.14	0.96	0.91	0.03	0.97	0.05	0.99	0.03	0.96	0.98	0.07	0.01	0.29	0.94	0.42	0.05	0.05	1	0.41	0.87	0.44	0.95	0.03	0.95	1	0.98	0.05	0.05	0.93	0.38	0.03	0.02	0.98	0.97	0.98	0.98	0.98	0.46	0.01	0.02	0.99	0.03	0.59	0.98
ch04	6.00653e+07	0	1	0	0.99	0.15	0.96	0.91	0.03	0.97	0.06	0.99	0.03	0.96	0.98	0.07	0.01	0.33	0.94	0.38	0.05	0.05	1	0.44	0.87	0.47	0.96	0.03	0.95	1	0.98	0.05	0.03	0.94	0.42	0.03	0.02	0.98	0.97	0.98	0.98	0.98	0.5	0.01	0.01	0.99	0.03	0.62	0.98
ch04	6.00719e+07	0	1	0	0.99	0.16	0.96	0.91	0.03	0.97	0.06	0.99	0.03	0.96	0.98	0.07	0	0.33	0.94	0.37	0.04	0.05	1	0.45	0.88	0.48	0.96	0.03	0.95	1	0.98	0.05	0.03	0.94	0.43	0.03	0.02	0.98	0.97	0.98	0.98	0.98	0.51	0.01	0.01	0.99	0.03	0.63	0.98
ch04	6.00784e+07	0	1	0	0.99	0.16	0.96	0.91	0.03	0.97	0.06	0.99	0.02	0.96	0.98	0.07	0	0.34	0.94	0.36	0.03	0.05	1	0.46	0.88	0.48	0.96	0.03	0.95	1	0.98	0.05	0.03	0.94	0.44	0.03	0.01	0.98	0.97	0.98	0.98	0.98	0.52	0.01	0.01	0.99	0.03	0.63	0.98
ch04	6.00849e+07	0	1	0	0.99	0.16	0.96	0.91	0.03	0.97	0.06	0.99	0.02	0.96	0.98	0.08	0	0.35	0.94	0.35	0.03	0.05	1	0.47	0.88	0.49	0.96	0.03	0.95	1	0.98	0.05	0.03	0.94	0.45	0.03	0.01	0.98	0.97	0.98	0.98	0.98	0.53	0.01	0.01	0.99	0.03	0.64	0.98
ch04	6.00915e+07	0	1	0	0.99	0.16	0.96	0.91	0.03	0.97	0.06	0.99	0.02	0.96	0.98	0.08	0	0.36	0.94	0.34	0.03	0.05	1	0.48	0.88	0.5	0.96	0.03	0.95	1	0.98	0.05	0.03	0.94	0.46	0.03	0.01	0.98	0.97	0.98	0.98	0.98	0.54	0.01	0.01	0.99	0.03	0.65	0.98
ch04	6.0098e+07	0	1	0	0.99	0.16	0.96	0.91	0.03	0.97	0.06	0.99	0.02	0.96	0.98	0.08	0	0.37	0.94	0.33	0.03	0.05	1	0.49	0.88	0.51	0.96	0.03	0.95	1	0.98	0.05	0.03	0.94	0.47	0.03	0.01	0.98	0.97	0.98	0.98	0.98	0.55	0.01	0.01	0.99	0.03	0.66	0.98
ch04	6.01045e+07	0	1	0	0.99	0.16	0.96	0.92	0.03	0.97	0.06	0.99	0.02	0.96	0.98	0.08	0	0.37	0.94	0.32	0.03	0.05	1	0.5	0.88	0.52	0.96	0.03	0.95	1	0.98	0.05	0.03	0.93	0.48	0.03	0.01	0.98	0.96	0.98	0.98	0.97	0.55	0.01	0.01	0.99	0.03	0.67	0.98
ch04	6.01112e+07	0	1	0	0.98	0.16	0.96	0.92	0.03	0.97	0.06	0.99	0.02	0.95	0.98	0.08	0	0.38	0.93	0.31	0.03	0.05	1	0.51	0.88	0.53	0.96	0.03	0.94	1	0.98	0.05	0.03	0.93	0.48	0.03	0.01	0.98	0.95	0.97	0.98	0.97	0.56	0.01	0.01	0.99	0.03	0.68	0.98
ch04	6.01311e+07	0	1	0	0.98	0.15	0.95	0.92	0.02	0.95	0.06	0.99	0.02	0.94	0.98	0.08	0	0.41	0.91	0.28	0.03	0.04	0.99	0.53	0.88	0.55	0.96	0.02	0.94	1	0.98	0.05	0.03	0.93	0.5	0.03	0.01	0.98	0.95	0.97	0.98	0.95	0.57	0.01	0.01	0.97	0.02	0.68	0.98
ch04	6.01379e+07	0	1	0	0.98	0.14	0.95	0.93	0.01	0.95	0.06	0.99	0.02	0.94	0.98	0.08	0	0.42	0.91	0.27	0.03	0.04	0.99	0.54	0.88	0.56	0.96	0.02	0.94	1	0.98	0.06	0.03	0.93	0.51	0.02	0.01	0.98	0.95	0.97	0.98	0.95	0.58	0.01	0.01	0.97	0.01	0.68	0.98
ch04	6.01927e+07	0	1	0	0.98	0.15	0.95	0.94	0	0.95	0.06	0.98	0.01	0.93	0.97	0.08	0	0.49	0.91	0.19	0.02	0.04	0.99	0.6	0.88	0.62	0.96	0.01	0.92	0.98	0.98	0.07	0.03	0.92	0.58	0	0	0.98	0.95	0.97	0.98	0.95	0.65	0.01	0	0.97	0	0.75	0.97
ch04	6.01995e+07	0	1	0	0.98	0.15	0.95	0.94	0	0.95	0.06	0.98	0.01	0.93	0.97	0.08	0	0.5	0.9	0.18	0.02	0.04	0.99	0.61	0.89	0.63	0.96	0.01	0.92	0.98	0.98	0.07	0.02	0.91	0.59	0	0	0.98	0.95	0.97	0.98	0.95	0.66	0.01	0	0.97	0	0.76	0.96
ch04	6.02063e+07	0	1	0	0.98	0.15	0.95	0.94	0	0.95	0.06	0.98	0.01	0.93	0.97	0.08	0	0.51	0.9	0.17	0.02	0.04	0.99	0.62	0.89	0.64	0.96	0.01	0.92	0.98	0.98	0.07	0.02	0.91	0.6	0	0	0.98	0.95	0.97	0.98	0.95	0.67	0.01	0	0.97	0	0.77	0.96
ch04	6.0213e+07	0	1	0	0.98	0.16	0.95	0.94	0	0.95	0.07	0.98	0	0.93	0.97	0.08	0	0.52	0.9	0.16	0.01	0.03	0.99	0.62	0.89	0.65	0.96	0.01	0.92	0.98	0.98	0.07	0.02	0.91	0.61	0	0	0.98	0.95	0.97	0.98	0.95	0.68	0.01	0	0.97	0	0.77	0.96
ch04	6.02197e+07	0	1	0	0.98	0.17	0.95	0.94	0	0.95	0.08	0.98	0	0.93	0.97	0.07	0	0.53	0.9	0.15	0	0.02	0.99	0.62	0.89	0.66	0.96	0.01	0.92	0.98	0.98	0.07	0.01	0.91	0.62	0	0	0.98	0.95	0.97	0.98	0.95	0.68	0.01	0	0.97	0	0.77	0.96
ch04	6.02264e+07	0	1	0	0.98	0.17	0.95	0.95	0	0.96	0.08	0.98	0	0.93	0.97	0.07	0	0.54	0.9	0.14	0	0.01	0.99	0.62	0.89	0.67	0.97	0.01	0.92	0.98	0.98	0.07	0.01	0.92	0.63	0	0	0.98	0.95	0.97	0.98	0.95	0.68	0.01	0	0.97	0	0.78	0.96
ch04	6.03065e+07	0	1	0	0.98	0.19	0.96	0.95	0	0.97	0.09	0.99	0	0.93	0.97	0.07	0	0.66	0.91	0.02	0	0	0.99	0.7	0.92	0.77	0.99	0	0.91	0.98	0.98	0.08	0.02	0.94	0.75	0	0	0.98	0.95	0.97	0.98	0.95	0.78	0.01	0	0.97	0	0.88	0.96
ch04	6.03135e+07	0	1	0	0.98	0.19	0.96	0.95	0	0.97	0.09	0.99	0	0.93	0.97	0.07	0	0.67	0.91	0.01	0	0	0.99	0.7	0.93	0.78	0.99	0	0.91	0.98	0.98	0.08	0.03	0.94	0.76	0	0	0.98	0.95	0.97	0.98	0.95	0.78	0.01	0	0.97	0	0.89	0.96
ch04	6.05232e+07	0	1	0	0.97	0.25	0.98	0.94	0	0.93	0.09	0.97	0	0.94	0.97	0.09	0	0.97	0.93	0	0	0	0.98	0.51	0.95	0.86	0.98	0	0.9	0.96	0.98	0.11	0.31	0.93	0.87	0	0	0.96	0.95	0.95	0.96	0.96	0.89	0	0	0.97	0	0.95	0.97
ch04	6.05295e+07	0	1	0	0.97	0.25	0.98	0.94	0	0.93	0.09	0.97	0	0.94	0.97	0.09	0	0.97	0.93	0	0	0	0.98	0.5	0.95	0.86	0.98	0	0.9	0.96	0.98	0.11	0.32	0.93	0.88	0	0	0.96	0.95	0.95	0.96	0.96	0.89	0	0	0.97	0	0.95	0.97
ch04	6.05358e+07	0	1	0	0.97	0.25	0.98	0.94	0	0.93	0.09	0.97	0	0.94	0.97	0.09	0	0.97	0.93	0	0	0	0.98	0.49	0.95	0.85	0.98	0	0.9	0.96	0.98	0.11	0.33	0.93	0.88	0	0	0.96	0.95	0.95	0.96	0.96	0.89	0	0	0.97	0	0.95	0.97
ch04	6.05421e+07	0	1	0	0.97	0.25	0.98	0.94	0	0.93	0.09	0.97	0	0.94	0.97	0.09	0	0.97	0.93	0	0	0	0.98	0.48	0.95	0.85	0.98	0	0.9	0.96	0.98	0.11	0.34	0.92	0.88	0	0	0.96	0.95	0.95	0.96	0.96	0.89	0	0	0.96	0	0.95	0.97
ch04	6.05485e+07	0	1	0	0.97	0.25	0.98	0.94	0	0.93	0.09	0.97	0	0.94	0.97	0.09	0	0.97	0.93	0	0	0	0.98	0.47	0.95	0.85	0.98	0	0.9	0.96	0.98	0.11	0.35	0.92	0.88	0	0	0.96	0.95	0.95	0.96	0.96	0.88	0	0	0.96	0	0.95	0.97
ch04	6.05546e+07	0	1	0	0.97	0.24	0.98	0.94	0	0.93	0.09	0.97	0	0.94	0.97	0.09	0	0.97	0.93	0	0	0	0.98	0.46	0.95	0.85	0.98	0	0.9	0.96	0.98	0.11	0.36	0.92	0.88	0	0	0.96	0.95	0.95	0.96	0.96	0.88	0	0	0.96	0	0.95	0.97
ch04	6.06242e+07	0	1	0	0.97	0.25	0.99	0.95	0	0.93	0.08	0.97	0	0.95	0.98	0.07	0	0.98	0.94	0	0	0	0.98	0.43	0.96	0.87	0.98	0	0.91	0.96	0.99	0.09	0.5	0.92	0.92	0.01	0	0.97	0.96	0.96	0.96	0.96	0.9	0	0	0.96	0.01	0.96	0.98
ch04	6.06284e+07	0	1	0	0.97	0.25	0.99	0.95	0	0.93	0.08	0.97	0	0.96	0.98	0.07	0	0.98	0.94	0	0	0	0.98	0.43	0.96	0.88	0.98	0	0.9	0.96	0.99	0.09	0.51	0.92	0.93	0.01	0	0.97	0.96	0.96	0.96	0.96	0.91	0	0	0.96	0.01	0.95	0.98
ch04	6.06326e+07	0	1	0	0.98	0.25	0.99	0.95	0	0.94	0.08	0.97	0	0.97	0.98	0.07	0	0.98	0.94	0	0	0	0.98	0.43	0.97	0.89	0.99	0	0.91	0.96	0.99	0.1	0.52	0.92	0.94	0.01	0	0.98	0.97	0.96	0.96	0.96	0.92	0	0	0.96	0.01	0.94	0.98
ch04	6.06519e+07	0	1	0	0.98	0.26	0.99	0.96	0	0.94	0.08	0.97	0	0.97	0.98	0.07	0	0.98	0.94	0	0	0	0.98	0.41	0.97	0.89	0.99	0	0.89	0.96	0.99	0.12	0.57	0.93	0.96	0.01	0	0.98	0.97	0.96	0.96	0.96	0.92	0	0	0.96	0.01	0.92	0.98
ch04	6.06552e+07	0	1	0	0.98	0.26	0.99	0.96	0	0.94	0.08	0.97	0	0.97	0.98	0.07	0	0.98	0.94	0	0	0	0.98	0.4	0.97	0.89	0.99	0	0.89	0.96	0.99	0.13	0.58	0.93	0.96	0.01	0	0.98	0.97	0.96	0.96	0.96	0.92	0	0	0.96	0.01	0.92	0.98
ch04	6.07102e+07	0	1	0	0.99	0.26	1	0.96	0	0.95	0.07	0.97	0	0.99	0.98	0.08	0	0.99	0.97	0	0	0	0.99	0.25	0.98	0.89	0.99	0	0.9	0.98	0.98	0.12	0.76	0.94	0.98	0.01	0	0.98	0.99	0.97	0.96	0.99	0.94	0	0	0.98	0.01	0.92	0.98
ch04	6.07127e+07	0	1	0	0.99	0.26	1	0.96	0	0.95	0.06	0.97	0	0.99	0.98	0.08	0	0.99	0.97	0	0	0	0.99	0.24	0.98	0.89	0.99	0	0.89	0.98	0.98	0.11	0.77	0.94	0.98	0.01	0	0.98	0.99	0.97	0.96	0.99	0.94	0	0	0.98	0.01	0.91	0.98
ch04	6.08685e+07	0	1	0.02	1	0.17	0.98	0.96	0	0.97	0.04	1	0	1	0.99	0.09	0	0.96	0.99	0	0	0.01	0.97	0.18	0.99	0.84	0.99	0	0.84	0.97	0.98	0.11	0.97	1	0.98	0.01	0.01	0.98	1	0.98	0.96	0.98	0.91	0	0	0.98	0.01	0.88	1
ch04	6.08712e+07	0	1	0.02	1	0.17	0.98	0.96	0	0.97	0.04	1	0	1	0.99	0.09	0	0.96	0.99	0	0	0.01	0.97	0.17	0.99	0.84	0.99	0	0.84	0.97	0.98	0.11	0.97	1	0.98	0.01	0.01	0.98	1	0.98	0.96	0.98	0.91	0	0	0.98	0.01	0.88	1
ch04	6.11202e+07	0	1	0.02	1	0.49	0.97	0.96	0	0.98	0.01	1	0	0.97	1	0.08	0	0.96	0.98	0.38	0	0.01	0.96	0.06	0.99	0.77	0.99	0	0.93	0.95	0.98	0.45	0.96	1	0.99	0	0.01	1	0.99	0.98	0.96	0.96	0.88	0	0	0.99	0	0.93	1
ch04	6.11258e+07	0	1	0.02	1	0.5	0.97	0.96	0	0.99	0.01	1	0	0.97	1	0.08	0	0.97	0.99	0.39	0	0.01	0.96	0.06	0.99	0.77	1	0	0.93	0.96	0.99	0.46	0.96	1	0.99	0	0.01	1	0.99	0.98	0.97	0.97	0.89	0	0	0.99	0	0.93	1
ch04	6.11315e+07	0	1	0.02	1	0.5	0.97	0.96	0	0.99	0.01	1	0	0.97	1	0.07	0	0.97	0.99	0.4	0	0.01	0.96	0.06	0.99	0.77	1	0	0.93	0.96	0.99	0.47	0.96	1	0.99	0	0.01	1	0.99	0.98	0.97	0.97	0.89	0	0	0.99	0	0.93	1
ch04	6.1137e+07	0	1	0.02	1	0.51	0.97	0.96	0	0.99	0.01	1	0	0.97	1	0.07	0	0.97	0.99	0.41	0	0.01	0.96	0.06	0.99	0.77	1	0	0.93	0.96	0.99	0.48	0.96	1	0.99	0	0.01	1	0.99	0.98	0.97	0.97	0.89	0	0	0.99	0	0.94	1
ch04	6.11481e+07	0	1	0.02	1	0.53	0.97	0.96	0	1	0.02	1	0	0.97	1	0.07	0	0.97	0.99	0.43	0	0.01	0.96	0.05	0.99	0.77	1	0	0.93	0.96	0.99	0.5	0.96	1	0.99	0	0.01	1	0.99	0.98	0.97	0.97	0.9	0	0	0.99	0	0.95	1
ch04	6.11537e+07	0	1	0.02	1	0.54	0.97	0.96	0	1	0.02	1	0	0.97	1	0.07	0	0.97	0.99	0.44	0	0.01	0.96	0.04	0.99	0.77	1	0	0.93	0.96	0.99	0.51	0.96	1	0.99	0	0.01	1	0.99	0.98	0.97	0.97	0.9	0	0	0.99	0	0.96	1
ch04	6.11875e+07	0	1	0.02	0.99	0.59	0.96	0.95	0	0.99	0.03	1	0	0.96	1	0.1	0	0.97	0.99	0.5	0	0.01	0.96	0.02	0.98	0.76	1	0	0.92	0.96	0.98	0.56	0.95	0.99	0.98	0	0.01	0.99	0.98	0.97	0.96	0.96	0.89	0	0	0.99	0	0.95	0.99
ch04	6.11932e+07	0	1	0.02	0.99	0.6	0.96	0.95	0	0.99	0.03	1	0	0.96	1	0.09	0	0.97	0.99	0.51	0	0.01	0.96	0.03	0.98	0.75	1	0	0.92	0.96	0.98	0.57	0.95	0.99	0.98	0	0.01	0.99	0.98	0.97	0.96	0.96	0.89	0	0	0.99	0	0.95	0.99
ch04	6.12679e+07	0	1	0	0.99	0.72	0.96	0.95	0	0.99	0.04	1	0	0.94	0.98	0.08	0	0.95	0.99	0.64	0	0.01	0.99	0.02	0.98	0.81	1	0	0.93	0.96	0.98	0.68	0.92	0.99	0.97	0	0.01	0.99	0.98	0.97	0.96	0.95	0.9	0	0	0.97	0	0.96	0.99
ch04	6.1274e+07	0	1	0	0.99	0.73	0.96	0.96	0	0.99	0.04	1	0	0.94	0.98	0.08	0	0.95	0.99	0.64	0	0.01	0.98	0.02	0.98	0.82	1	0	0.93	0.96	0.98	0.69	0.91	0.99	0.97	0	0.01	0.99	0.98	0.98	0.96	0.95	0.9	0	0	0.97	0	0.96	0.99
ch04	6.128e+07	0	1	0	0.99	0.74	0.96	0.97	0	0.99	0.04	1	0	0.94	0.98	0.08	0	0.95	0.99	0.64	0	0.01	0.97	0.02	0.98	0.83	1	0	0.93	0.96	0.98	0.7	0.9	0.99	0.97	0	0.01	0.99	0.98	0.99	0.96	0.95	0.9	0	0	0.97	0	0.96	0.99
ch04	6.12861e+07	0	1	0	0.99	0.75	0.96	0.97	0	0.99	0.04	1	0	0.94	0.98	0.08	0	0.95	0.99	0.65	0	0.01	0.97	0.02	0.98	0.84	1	0	0.93	0.96	0.98	0.71	0.9	0.99	0.97	0	0.01	0.99	0.98	0.99	0.96	0.95	0.91	0	0	0.97	0	0.96	0.99
ch04	6.12922e+07	0	1	0	0.99	0.75	0.96	0.97	0	0.99	0.04	1	0	0.94	0.98	0.08	0	0.95	0.99	0.66	0	0.01	0.96	0.02	0.98	0.85	1	0	0.94	0.97	0.98	0.72	0.9	0.99	0.97	0	0.01	0.99	0.98	0.99	0.97	0.95	0.9	0	0	0.97	0	0.96	0.99
ch04	6.13874e+07	0	1	0	0.99	0.9	0.95	0.95	0	0.99	0.03	1	0	0.94	0.98	0.11	0	0.97	0.99	0.81	0	0	0.95	0.03	0.98	0.84	1	0	0.94	0.96	0.98	0.86	0.91	0.99	0.97	0	0	0.99	0.96	0.98	0.96	0.96	0.9	0	0	0.95	0	0.95	0.97
ch04	6.13932e+07	0	1	0	0.99	0.91	0.95	0.95	0	0.99	0.03	1	0	0.94	0.98	0.12	0	0.97	0.99	0.82	0	0	0.95	0.03	0.98	0.85	1	0	0.94	0.96	0.98	0.87	0.91	0.99	0.97	0	0	0.99	0.96	0.98	0.96	0.96	0.9	0	0	0.95	0	0.95	0.97
ch04	6.1399e+07	0	1	0	0.99	0.92	0.95	0.95	0	0.99	0.03	1	0	0.94	0.98	0.12	0	0.97	0.99	0.83	0	0	0.95	0.03	0.97	0.85	0.99	0	0.94	0.96	0.98	0.87	0.91	0.99	0.97	0	0	0.99	0.96	0.98	0.96	0.95	0.9	0	0	0.95	0	0.95	0.97
ch04	6.14047e+07	0	1	0	0.99	0.93	0.95	0.95	0	0.99	0.03	1	0	0.94	0.98	0.12	0	0.97	0.99	0.84	0	0	0.95	0.03	0.97	0.85	0.99	0	0.94	0.96	0.98	0.88	0.91	0.99	0.97	0	0	0.99	0.96	0.98	0.96	0.95	0.9	0	0	0.95	0	0.95	0.97
ch04	6.15414e+07	0	1	0	0.99	0.97	0.94	0.96	0.06	0.98	0.08	1	0	0.96	0.98	0.14	0	0.95	0.98	0.94	0	0	0.96	0.06	0.97	0.91	0.98	0	0.92	0.98	0.99	0.98	0.93	0.99	0.97	0	0	0.98	0.95	0.98	0.94	0.97	0.89	0	0	0.95	0	0.97	0.97
ch04	6.15465e+07	0	1	0	0.99	0.97	0.94	0.96	0.07	0.98	0.08	1	0	0.96	0.98	0.14	0	0.95	0.98	0.94	0	0	0.96	0.06	0.97	0.91	0.98	0	0.92	0.98	0.99	0.98	0.93	0.99	0.97	0	0	0.98	0.95	0.98	0.94	0.97	0.89	0	0	0.95	0	0.97	0.97
ch04	6.1609e+07	0	1	0	0.99	0.98	0.95	0.96	0.21	0.98	0.1	1	0	0.96	0.98	0.16	0	0.95	0.98	0.94	0	0	0.96	0.06	0.98	0.93	0.98	0	0.94	0.97	0.99	0.98	0.93	0.99	0.97	0.01	0	0.98	0.96	0.98	0.91	0.97	0.9	0	0	0.95	0	0.98	0.97
ch04	6.16128e+07	0	1	0	0.99	0.98	0.95	0.96	0.22	0.98	0.1	1	0	0.96	0.98	0.16	0	0.95	0.98	0.94	0	0	0.96	0.06	0.98	0.93	0.98	0	0.94	0.97	0.99	0.98	0.93	0.99	0.97	0.01	0	0.98	0.96	0.98	0.91	0.97	0.9	0	0	0.95	0	0.98	0.97
ch04	6.16271e+07	0	1	0	0.99	0.98	0.95	0.96	0.26	0.98	0.1	1	0	0.95	0.98	0.18	0	0.95	0.98	0.94	0	0	0.96	0.07	0.98	0.93	0.98	0	0.93	0.98	0.99	0.98	0.93	0.99	0.97	0.01	0	0.98	0.96	0.98	0.9	0.97	0.9	0	0	0.94	0	0.98	0.97
ch04	6.16304e+07	0	1	0	0.99	0.98	0.95	0.96	0.27	0.98	0.1	1	0	0.95	0.98	0.18	0	0.95	0.98	0.94	0	0	0.96	0.07	0.98	0.93	0.98	0	0.93	0.98	0.99	0.98	0.93	0.99	0.97	0.01	0	0.98	0.96	0.98	0.9	0.97	0.9	0	0	0.94	0	0.98	0.97
ch04	6.16373e+07	0	1	0	0.99	0.98	0.95	0.96	0.29	0.98	0.1	1	0	0.95	0.98	0.18	0	0.95	0.97	0.94	0	0	0.95	0.07	0.98	0.93	0.98	0	0.93	0.98	0.99	0.98	0.93	0.99	0.97	0.01	0	0.98	0.96	0.97	0.9	0.97	0.9	0	0	0.94	0	0.98	0.97
ch04	6.16412e+07	0	1	0	0.99	0.98	0.95	0.96	0.3	0.98	0.1	1	0	0.95	0.98	0.18	0	0.95	0.97	0.94	0	0	0.95	0.07	0.98	0.93	0.98	0	0.93	0.98	0.99	0.98	0.93	0.99	0.97	0.01	0	0.98	0.96	0.97	0.89	0.97	0.9	0	0	0.94	0	0.98	0.97
ch04	6.17416e+07	0	1	0	1	0.97	0.96	0.96	0.5	0.98	0.08	1	0	0.98	1	0.14	0	0.97	0.97	0.94	0	0	0.93	0.07	0.98	0.92	0.98	0	0.92	0.98	1	0.98	0.95	1	1	0.01	0	0.98	0.97	0.98	0.91	0.98	0.85	0	0	0.95	0	0.99	0.98
ch04	6.17458e+07	0	1	0	1	0.97	0.96	0.96	0.51	0.98	0.08	1	0	0.98	1	0.14	0	0.97	0.97	0.94	0	0	0.93	0.07	0.98	0.92	0.98	0	0.92	0.98	1	0.98	0.95	1	1	0.01	0	0.98	0.97	0.98	0.91	0.98	0.85	0	0	0.95	0	0.99	0.98
ch04	6.24572e+07	0	1	0	0.51	0.96	1	0.99	0.98	0.98	0	0.94	0	0.98	0.98	0.09	0	0.97	0.97	0.94	0	0	0.97	0.03	0.98	0.92	0.99	0	0.93	0.96	0.97	0.97	0.97	0.99	0.97	0.04	0.01	0.98	0.97	1	0.98	0.99	0.93	0	0	0.98	0.01	0.95	0.98
ch04	6.2461e+07	0	1	0	0.5	0.96	1	0.99	0.98	0.98	0	0.94	0	0.98	0.98	0.09	0	0.97	0.97	0.93	0	0	0.97	0.03	0.98	0.91	0.99	0	0.93	0.96	0.96	0.97	0.97	0.99	0.97	0.05	0.01	0.98	0.97	1	0.98	0.99	0.93	0	0	0.98	0.01	0.95	0.98
ch04	62615302	0	1	0	0.08	0.95	0.96	0.97	0.96	1	0.01	0.93	0	0.97	0.98	0.12	0	0.97	0.99	0.52	0	0	0.96	0.04	0.98	0.87	0.99	0	0.88	0.96	0.95	0.97	0.97	0.97	0.99	0.42	0.01	0.98	0.95	0.98	0.97	0.95	0.92	0.02	0	1	0.01	0.95	0.98
ch04	6.26193e+07	0	1	0	0.07	0.95	0.96	0.97	0.96	1	0.01	0.93	0	0.97	0.98	0.13	0	0.97	0.98	0.51	0	0	0.96	0.04	0.98	0.87	0.99	0	0.88	0.96	0.95	0.97	0.97	0.97	0.99	0.43	0.01	0.98	0.95	0.98	0.97	0.95	0.92	0.02	0	1	0.01	0.95	0.98
ch04	6.26232e+07	0	1	0	0.06	0.95	0.96	0.97	0.96	1	0.01	0.93	0	0.97	0.98	0.13	0	0.96	0.98	0.5	0	0	0.96	0.04	0.98	0.87	0.99	0	0.87	0.96	0.95	0.97	0.96	0.97	0.99	0.44	0.01	0.97	0.95	0.98	0.97	0.95	0.92	0.02	0	1	0.01	0.95	0.98
ch04	6.26489e+07	0	1	0	0	0.94	0.95	0.97	0.96	1	0.01	0.93	0	0.97	0.98	0.11	0	0.94	0.98	0.44	0	0	0.96	0.05	0.98	0.86	0.99	0	0.88	0.96	0.95	0.96	0.95	0.96	0.98	0.5	0.01	0.97	0.95	0.98	0.96	0.94	0.91	0.02	0	0.99	0.01	0.95	0.98
ch04	6.26531e+07	0	1	0	0	0.94	0.95	0.97	0.96	1	0.01	0.93	0	0.97	0.98	0.11	0	0.94	0.98	0.43	0	0	0.96	0.05	0.98	0.86	0.99	0	0.88	0.96	0.96	0.96	0.95	0.96	0.98	0.51	0.01	0.97	0.96	0.98	0.96	0.94	0.91	0.02	0	0.99	0.01	0.95	0.98
ch04	6.26666e+07	0	1	0	0	0.94	0.94	0.97	0.95	1	0.01	0.94	0	0.96	0.97	0.12	0	0.94	0.97	0.4	0	0	0.97	0.05	0.98	0.84	0.99	0	0.88	0.95	0.97	0.98	0.95	0.95	0.97	0.52	0.01	0.97	0.97	0.98	0.96	0.93	0.9	0.02	0	0.98	0.01	0.97	0.97
ch04	6.26711e+07	0	1	0	0	0.94	0.94	0.97	0.95	1	0.01	0.93	0	0.96	0.97	0.12	0	0.94	0.97	0.39	0	0	0.97	0.05	0.98	0.84	0.99	0	0.88	0.95	0.97	0.98	0.95	0.95	0.97	0.53	0.01	0.97	0.97	0.98	0.96	0.93	0.9	0.02	0	0.98	0.01	0.97	0.97
ch04	6.27533e+07	0	1	0	0	0.94	0.94	0.97	0.95	1	0.01	0.93	0	0.96	0.97	0.16	0	0.92	0.97	0.23	0	0	0.97	0.08	0.98	0.83	0.99	0	0.88	0.95	0.97	0.98	0.95	0.95	0.97	0.69	0.01	0.97	0.97	0.98	0.96	0.93	0.91	0.02	0	0.98	0.01	0.97	0.97
ch04	6.27587e+07	0	1	0	0	0.94	0.94	0.97	0.95	1	0.01	0.93	0	0.96	0.97	0.17	0	0.92	0.97	0.22	0	0	0.97	0.08	0.98	0.83	0.99	0	0.88	0.95	0.97	0.98	0.95	0.95	0.97	0.7	0.01	0.97	0.97	0.98	0.96	0.93	0.91	0.02	0	0.98	0.01	0.97	0.97
ch04	6.28145e+07	0	1	0	0	0.94	0.94	0.97	0.95	1	0.01	0.93	0	0.96	0.97	0.19	0	0.93	0.97	0.12	0	0	0.98	0.08	0.98	0.85	0.99	0	0.89	0.96	0.97	0.98	0.95	0.96	0.97	0.8	0.01	0.97	0.97	0.98	0.96	0.93	0.94	0.02	0	0.98	0.01	0.97	0.97
ch04	6.28201e+07	0	1	0	0	0.94	0.94	0.97	0.95	1	0.01	0.93	0	0.96	0.97	0.19	0	0.92	0.97	0.11	0	0	0.98	0.08	0.98	0.85	0.99	0	0.89	0.96	0.97	0.98	0.94	0.96	0.97	0.81	0.01	0.97	0.97	0.98	0.95	0.92	0.94	0.02	0	0.98	0.01	0.97	0.96
ch04	6.28258e+07	0	1	0	0	0.94	0.94	0.97	0.95	1	0.01	0.93	0	0.96	0.97	0.19	0	0.92	0.97	0.1	0	0	0.98	0.08	0.98	0.85	0.99	0	0.89	0.97	0.97	0.98	0.94	0.96	0.97	0.82	0.01	0.97	0.97	0.98	0.95	0.93	0.94	0.02	0	0.98	0.01	0.96	0.96
ch04	6.28436e+07	0	1	0	0	0.94	0.94	0.98	0.96	1	0.01	0.95	0	0.97	0.97	0.21	0	0.92	0.97	0.07	0	0	0.98	0.08	0.98	0.85	0.99	0	0.91	0.94	0.97	0.98	0.94	0.96	0.97	0.85	0	0.97	0.98	0.98	0.95	0.93	0.94	0.02	0	0.98	0	0.97	0.96
ch04	6.28493e+07	0	1	0	0	0.95	0.94	0.98	0.96	1	0.01	0.95	0	0.97	0.97	0.21	0	0.92	0.97	0.06	0	0	0.98	0.08	0.98	0.84	0.99	0	0.91	0.93	0.97	0.98	0.94	0.96	0.97	0.86	0	0.97	0.98	0.98	0.95	0.93	0.94	0.02	0	0.98	0	0.97	0.96
ch04	6.29302e+07	0	1	0	0	0.96	0.94	0.98	0.96	0.99	0.01	0.96	0	0.97	0.97	0.22	0	0.92	0.98	0	0	0	0.99	0.07	0.99	0.89	1	0	0.92	0.79	0.99	0.99	0.94	0.96	0.97	0.93	0	0.98	0.98	0.98	0.96	0.93	0.94	0.02	0	0.97	0	0.98	0.97
ch04	6.29353e+07	0	1	0	0	0.96	0.94	0.98	0.96	0.99	0.01	0.96	0	0.97	0.97	0.22	0	0.92	0.98	0	0	0	0.99	0.07	0.99	0.89	1	0	0.92	0.78	0.99	0.99	0.94	0.96	0.97	0.93	0	0.98	0.98	0.98	0.96	0.93	0.94	0.02	0	0.97	0	0.98	0.97
ch04	6.30917e+07	0	1	0	0	0.96	0.96	0.98	0.97	0.99	0.01	0.96	0	0.8	0.97	0.16	0	0.93	0.98	0	0.01	0	1	0.05	0.98	0.89	0.99	0	0.93	0.51	1	0.97	0.92	0.96	0.97	0.93	0	0.97	0.96	0.97	0.97	0.95	0.92	0	0	0.95	0	0.98	0.95
ch04	6.30975e+07	0	1	0	0	0.96	0.96	0.98	0.97	0.99	0.01	0.96	0	0.79	0.97	0.16	0	0.93	0.98	0	0.01	0	1	0.05	0.98	0.89	0.99	0	0.93	0.5	1	0.97	0.92	0.96	0.97	0.93	0	0.97	0.96	0.97	0.97	0.95	0.92	0	0	0.95	0	0.98	0.95
ch04	6.32411e+07	0	1	0	0	0.97	0.99	0.96	0.97	0.97	0.01	0.99	0	0.69	0.98	0.13	0	0.97	0.99	0	0.01	0	1	0.04	0.97	0.86	0.99	0	0.96	0.21	1	0.98	0.95	0.97	0.97	0.97	0	0.99	0.97	0.98	0.95	0.97	0.93	0	0	0.97	0	0.98	0.94
ch04	6.32452e+07	0	1	0	0	0.97	0.99	0.96	0.97	0.97	0.01	0.99	0	0.68	0.98	0.13	0	0.97	0.99	0	0.01	0	1	0.04	0.97	0.85	0.99	0	0.96	0.2	1	0.98	0.95	0.97	0.97	0.97	0	0.99	0.97	0.98	0.95	0.97	0.93	0	0	0.97	0	0.98	0.94
ch04	6.35023e+07	0	1	0	0	0.95	0.93	0.98	0.99	0.95	0	0.98	0	0.89	0.98	0.17	0	0.99	0.98	0	0	0.02	0.99	0.16	0.96	0.81	0.99	0	0.93	0	0.98	0.98	0.98	0.94	0.98	0.97	0	0.97	0.99	0.99	0.93	0.98	0.95	0	0	0.98	0	0.98	0.97
ch04	6.35053e+07	0	1	0	0	0.95	0.93	0.98	0.99	0.95	0	0.98	0	0.9	0.98	0.17	0	0.99	0.98	0	0	0.02	0.99	0.16	0.96	0.81	0.99	0	0.93	0	0.98	0.98	0.98	0.94	0.98	0.97	0	0.97	0.99	0.99	0.93	0.98	0.95	0	0	0.98	0	0.98	0.97
ch04	6.35952e+07	0	1	0	0	0.97	0.97	1	0.99	0.98	0	1	0	0.91	0.98	0.16	0	0.98	1	0	0	0.02	1	0.18	0.98	0.81	1	0	0.96	0	0.99	0.99	0.99	0.96	0.99	0.97	0	0.97	0.98	1	0.97	0.99	0.99	0	0	0.98	0	0.98	1
ch04	6.35975e+07	0	1	0	0	0.97	0.97	1	0.99	0.98	0	1	0	0.91	0.98	0.16	0	0.98	1	0	0	0.02	1	0.19	0.98	0.82	1	0	0.96	0	0.99	0.99	0.99	0.96	0.99	0.97	0	0.97	0.98	1	0.97	0.99	0.99	0	0	0.98	0	0.98	1
ch04	6.38113e+07	0	1	0	0	0.96	0.95	0.95	0.51	0.96	0.02	0.52	0	0.8	1	0.11	0	0.97	0.97	0	0	0	0.88	0.12	0.99	0.8	0.94	0	0.94	0	0.96	0.99	0.97	0.94	0.94	0.98	0.01	0.95	0.96	0.98	0.98	0.97	0.96	0	0	0.97	0.01	0.97	0.96
ch04	6.38153e+07	0	1	0	0	0.96	0.95	0.95	0.5	0.96	0.02	0.51	0	0.8	1	0.11	0	0.97	0.97	0	0	0	0.87	0.12	0.99	0.8	0.94	0	0.94	0	0.96	0.99	0.97	0.94	0.94	0.98	0.01	0.95	0.96	0.98	0.98	0.97	0.96	0	0	0.97	0.01	0.97	0.96
ch04	6.38193e+07	0	1	0	0	0.96	0.95	0.95	0.49	0.96	0.02	0.5	0	0.8	1	0.11	0	0.97	0.97	0	0	0	0.86	0.12	0.99	0.8	0.94	0	0.94	0	0.96	0.99	0.97	0.94	0.94	0.98	0.01	0.95	0.96	0.98	0.98	0.97	0.96	0	0	0.97	0.01	0.97	0.96
ch04	6.38642e+07	0	1	0	0	0.96	0.95	0.95	0.38	0.96	0.02	0.39	0	0.8	0.99	0.12	0	0.97	0.97	0	0	0	0.75	0.12	0.99	0.79	0.94	0	0.9	0	0.96	0.99	0.96	0.94	0.93	0.96	0.01	0.94	0.96	0.97	0.98	0.97	0.96	0	0	0.97	0.01	0.97	0.96
ch04	6.38684e+07	0	1	0	0	0.96	0.95	0.95	0.37	0.96	0.02	0.38	0	0.8	0.99	0.12	0	0.97	0.97	0	0	0	0.74	0.12	0.99	0.8	0.94	0	0.9	0	0.96	0.99	0.96	0.94	0.93	0.96	0.01	0.94	0.96	0.97	0.98	0.97	0.96	0	0	0.97	0.01	0.97	0.96
ch04	6.3972e+07	0	1	0	0	0.94	0.93	0.92	0.15	0.94	0.02	0.15	0	0.78	0.98	0.1	0	0.96	0.93	0	0	0	0.51	0.09	0.99	0.83	0.93	0	0.87	0	0.92	0.99	0.89	0.91	0.94	0.92	0.01	0.93	0.93	0.93	0.95	0.95	0.93	0	0	0.95	0.01	0.92	0.94
ch04	6.39768e+07	0	1	0	0	0.94	0.93	0.92	0.14	0.94	0.02	0.14	0	0.78	0.98	0.09	0	0.96	0.93	0	0	0	0.5	0.08	0.99	0.83	0.93	0	0.87	0	0.92	0.99	0.89	0.91	0.94	0.92	0.01	0.93	0.93	0.93	0.95	0.95	0.93	0	0	0.95	0.01	0.92	0.94
ch04	6.41789e+07	0	1	0.02	0	0.93	0.96	0.97	0	0.95	0.01	0	0	0.83	0.98	0.07	0	0.96	0.94	0.01	0	0	0.02	0.04	1	0.78	0.98	0	0.84	0	0.96	0.96	0.89	0.96	0.97	0.9	0	0.96	0.95	0.93	0.94	0.97	0.97	0	0	0.95	0.01	0.93	0.98
ch04	64459972	0	1	0.02	0	0.93	0.96	0.97	0	0.95	0.01	0	0	0.83	0.98	0.07	0	0.96	0.94	0.01	0	0	0.02	0.04	1	0.78	0.98	0	0.84	0	0.96	0.96	0.89	0.96	0.97	0.9	0	0.96	0.95	0.93	0.94	0.97	0.97	0	0	0.95	0.01	0.93	0.98
ch05	1	0	1	0.02	0	0	0.02	0.01	0	0.01	0.02	0.01	0.96	0.9	0.01	0.02	0.01	0.26	0.05	1	0.26	0	0.95	0.97	0.01	0.37	0.95	0	0.88	0.93	0	0.01	0.92	0.01	0.11	0.94	0.01	0	0.01	0.01	0.92	0.91	0.95	0.94	0.98	0.95	0.95	0	1
ch05	525767	0	1	0.02	0	0	0.02	0.01	0	0.01	0.02	0.01	0.96	0.9	0.01	0.02	0.01	0.26	0.05	1	0.26	0	0.95	0.97	0.01	0.37	0.95	0	0.88	0.93	0	0.01	0.92	0.01	0.11	0.94	0.01	0	0.01	0.01	0.92	0.91	0.95	0.94	0.98	0.95	0.95	0	1
ch05	697425	0	1	0.01	0	0	0.02	0	0	0	0.02	0	0.95	0.93	0	0.03	0	0.5	0.03	0.99	0.5	0	0.96	0.99	0	0.45	0.97	0	0.93	0.97	0	0	0.67	0.01	0.1	0.96	0	0	0	0	0.95	0.92	0.93	0.98	0.99	0.96	0.95	0	1
ch05	702875	0	1	0.01	0	0	0.02	0	0	0	0.02	0	0.95	0.94	0	0.03	0	0.51	0.03	0.99	0.51	0	0.96	0.99	0	0.45	0.97	0	0.93	0.97	0	0	0.67	0.01	0.1	0.96	0	0	0	0	0.95	0.93	0.93	0.98	0.99	0.96	0.95	0	1
ch05	783800	0	1	0.01	0	0	0.02	0	0	0	0.01	0	0.96	0.98	0	0.03	0	0.71	0.04	0.99	0.71	0	0.98	0.99	0	0.42	0.97	0	0.95	0.97	0	0	0.51	0.01	0.1	0.96	0	0	0	0	0.95	0.95	0.93	0.97	0.99	0.95	0.95	0	1
ch05	787000	0	1	0.01	0	0	0.02	0	0	0	0.01	0	0.96	0.98	0	0.03	0	0.72	0.04	0.99	0.72	0	0.98	0.99	0	0.41	0.97	0	0.95	0.97	0	0	0.5	0.01	0.1	0.96	0	0	0	0	0.95	0.95	0.93	0.97	0.99	0.95	0.95	0	1
ch05	799714	0	1	0.01	0	0	0.02	0	0	0	0.01	0	0.94	0.98	0	0.03	0	0.76	0.04	0.99	0.76	0	0.98	0.99	0	0.4	0.97	0	0.93	0.97	0	0	0.46	0.01	0.1	0.96	0	0	0	0	0.95	0.93	0.93	0.97	0.99	0.95	0.95	0	1
ch05	802807	0	1	0.01	0	0	0.02	0	0	0	0.01	0	0.94	0.98	0	0.03	0	0.77	0.04	0.99	0.77	0	0.98	0.99	0	0.4	0.97	0	0.93	0.97	0	0	0.45	0.01	0.1	0.96	0	0	0	0	0.95	0.93	0.93	0.97	0.99	0.95	0.95	0	1
ch05	856929	0	1	0.01	0	0	0.01	0	0	0	0	0	0.94	0.97	0	0.03	0	0.97	0.04	0.99	0.98	0	0.98	0.99	0	0.5	0.97	0	0.93	0.97	0	0	0.25	0.02	0.1	0.93	0	0	0	0	0.94	0.93	0.93	0.96	0.97	0.95	0.95	0	1
ch05	859669	0	1	0.01	0	0	0.01	0	0	0	0	0	0.94	0.97	0	0.03	0	0.98	0.04	0.99	0.99	0	0.98	0.99	0	0.51	0.97	0	0.93	0.97	0	0	0.24	0.02	0.1	0.93	0	0	0	0	0.95	0.93	0.93	0.96	0.97	0.96	0.95	0	1
ch05	865672	0	1	0.01	0	0	0	0	0	0	0	0	0.94	0.98	0	0.03	0	0.98	0.04	0.99	0.99	0	0.99	0.99	0	0.51	0.98	0	0.94	0.98	0	0	0.21	0.02	0.1	0.94	0	0	0	0	0.96	0.94	0.94	0.96	0.97	0.97	0.97	0	1
ch05	867376	0	1	0.01	0	0	0	0	0	0	0	0	0.94	0.98	0	0.02	0	0.98	0.04	0.99	0.99	0	0.99	0.99	0	0.5	0.98	0	0.94	0.98	0	0	0.2	0.02	0.1	0.94	0	0	0	0	0.96	0.94	0.94	0.96	0.97	0.97	0.97	0	1
ch05	887158	0	1	0.01	0	0.01	0.01	0.01	0.01	0.01	0	0.01	0.93	0.97	0.01	0.03	0.01	0.98	0.02	0.98	0.99	0	0.99	0.99	0	0.5	0.97	0.01	0.93	0.98	0	0	0.11	0.04	0.07	0.92	0.01	0	0.01	0.01	0.97	0.95	0.94	0.95	0.97	0.97	0.97	0.01	1
ch05	890072	0	1	0.01	0	0.01	0.02	0.01	0.01	0.01	0	0.02	0.93	0.97	0.01	0.03	0.01	0.98	0.02	0.98	0.99	0	0.99	0.99	0	0.51	0.97	0.01	0.93	0.98	0	0	0.1	0.04	0.07	0.92	0.01	0	0.01	0.01	0.97	0.95	0.94	0.95	0.97	0.97	0.97	0.01	1
ch05	993684	0	1	0.03	0	0.01	0.03	0.01	0.01	0.01	0.03	0.02	0.94	0.94	0.01	0.01	0.01	0.98	0.05	0.99	0.98	0	0.99	0.69	0	0.57	0.96	0.01	0.9	0.99	0	0.01	0	0.06	0.09	0.93	0.01	0	0.01	0.01	0.98	0.96	0.97	0.65	0.98	0.97	0.98	0.01	1
ch05	996867	0	1	0.04	0	0.01	0.03	0.01	0.01	0.01	0.04	0.02	0.94	0.94	0.01	0.01	0.01	0.98	0.05	0.99	0.98	0	0.99	0.68	0	0.58	0.96	0.01	0.9	0.99	0	0.01	0	0.06	0.09	0.93	0.01	0	0.01	0.01	0.98	0.96	0.97	0.64	0.98	0.97	0.98	0.01	1
ch05	1.0418e+06	0	1	0.17	0.08	0.01	0.03	0.01	0.01	0.01	0.17	0.1	0.94	0.94	0.01	0.03	0.01	0.98	0.05	0.98	0.98	0	0.99	0.57	0	0.58	0.96	0.02	0.89	0.99	0	0.01	0	0.07	0.09	0.93	0.01	0	0.01	0.01	0.98	0.97	0.97	0.51	0.98	0.97	0.98	0.01	1
ch05	1.04632e+06	0	1	0.18	0.09	0.01	0.03	0.01	0.01	0.01	0.18	0.11	0.94	0.94	0.01	0.03	0.01	0.98	0.06	0.98	0.98	0	0.99	0.56	0	0.59	0.96	0.02	0.89	0.99	0	0.01	0	0.07	0.1	0.93	0.01	0	0.01	0.01	0.98	0.97	0.97	0.5	0.98	0.97	0.98	0.01	1
ch05	1.06077e+06	0	1	0.19	0.12	0.02	0.03	0.01	0.01	0.01	0.21	0.14	0.94	0.94	0.01	0.03	0.01	0.98	0.06	0.98	0.98	0	0.99	0.53	0	0.61	0.95	0.02	0.89	0.97	0	0.01	0	0.07	0.1	0.91	0.01	0	0.01	0.01	0.97	0.97	0.96	0.48	0.96	0.97	0.98	0.01	1
ch05	1.06573e+06	0	1	0.19	0.13	0.02	0.03	0.01	0.01	0.01	0.22	0.15	0.94	0.94	0.01	0.03	0.01	0.98	0.06	0.98	0.98	0	0.99	0.52	0	0.61	0.95	0.02	0.89	0.96	0	0.01	0	0.07	0.1	0.9	0.01	0	0.01	0.01	0.97	0.97	0.96	0.47	0.95	0.97	0.98	0.01	1
ch05	1.07069e+06	0	1	0.19	0.14	0.02	0.03	0.01	0.01	0.01	0.23	0.16	0.94	0.94	0.01	0.03	0.01	0.98	0.06	0.98	0.98	0	0.99	0.51	0	0.61	0.95	0.02	0.89	0.95	0	0.01	0	0.07	0.1	0.89	0.01	0	0.01	0.01	0.98	0.97	0.96	0.46	0.94	0.97	0.98	0.01	1
ch05	1.07588e+06	0	1	0.19	0.15	0.02	0.03	0.01	0.01	0.01	0.24	0.17	0.94	0.94	0.01	0.03	0.01	0.97	0.06	0.98	0.98	0	0.99	0.5	0	0.61	0.95	0.02	0.89	0.94	0	0.01	0	0.07	0.1	0.89	0.01	0	0.01	0.01	0.98	0.98	0.97	0.45	0.93	0.98	0.98	0.01	0.99
ch05	1.25179e+06	0	1	0.19	0.42	0.04	0.28	0.01	0.01	0.01	0.5	0.43	0.91	0.91	0.01	0.04	0.01	0.97	0.12	0.94	0.96	0	0.97	0.24	0.24	0.68	0.94	0.02	0.9	0.93	0	0.01	0	0.11	0.14	0.88	0.01	0	0.01	0.01	0.97	0.97	0.95	0.19	0.68	0.96	0.96	0.01	0.99
ch05	1.25894e+06	0	1	0.19	0.43	0.04	0.28	0.01	0.01	0.01	0.51	0.44	0.9	0.91	0.01	0.04	0.01	0.97	0.12	0.94	0.96	0	0.97	0.23	0.24	0.68	0.94	0.02	0.89	0.93	0	0.02	0	0.12	0.14	0.88	0.01	0	0.01	0.01	0.96	0.97	0.95	0.18	0.67	0.96	0.96	0.01	0.99
ch05	1.3019e+06	0	1	0.19	0.49	0.04	0.34	0.01	0.01	0.01	0.57	0.5	0.9	0.91	0.01	0.04	0.01	0.97	0.12	0.94	0.96	0	0.97	0.17	0.3	0.72	0.94	0.02	0.89	0.93	0	0.02	0	0.18	0.14	0.88	0.01	0	0.01	0.01	0.96	0.97	0.95	0.13	0.61	0.96	0.96	0.01	0.99
ch05	1.30905e+06	0	1	0.19	0.5	0.04	0.35	0.01	0.01	0.01	0.58	0.51	0.9	0.91	0.01	0.04	0.01	0.97	0.12	0.94	0.96	0	0.97	0.16	0.31	0.72	0.94	0.02	0.89	0.93	0	0.02	0	0.19	0.14	0.88	0.01	0	0.01	0.01	0.96	0.97	0.95	0.12	0.6	0.96	0.96	0.01	0.99
ch05	1.3162e+06	0	1	0.19	0.51	0.04	0.36	0.01	0.01	0.01	0.59	0.52	0.9	0.91	0.01	0.04	0.01	0.97	0.12	0.94	0.96	0	0.97	0.15	0.32	0.73	0.94	0.02	0.89	0.93	0	0.02	0	0.2	0.14	0.88	0.01	0	0.01	0.01	0.96	0.97	0.95	0.11	0.59	0.96	0.96	0.01	0.99
ch05	1.3227e+06	0	1	0.19	0.52	0.04	0.37	0.01	0.01	0.01	0.6	0.53	0.9	0.91	0.01	0.04	0.01	0.97	0.12	0.94	0.96	0	0.97	0.14	0.33	0.73	0.94	0.02	0.89	0.93	0	0.02	0	0.21	0.14	0.88	0.01	0	0.01	0.01	0.96	0.97	0.95	0.1	0.58	0.96	0.96	0.01	0.99
ch05	1.3663e+06	0	1	0.19	0.59	0.04	0.42	0	0.02	0	0.66	0.58	0.91	0.92	0	0.03	0	0.98	0.11	0.95	0.96	0	0.97	0.07	0.4	0.74	0.96	0.01	0.89	0.92	0	0.02	0	0.26	0.11	0.89	0	0	0	0	0.96	0.96	0.96	0.04	0.51	0.97	0.97	0	0.99
ch05	1.37253e+06	0	1	0.19	0.6	0.04	0.43	0	0.03	0	0.67	0.59	0.91	0.92	0	0.03	0	0.98	0.1	0.95	0.96	0	0.97	0.06	0.41	0.74	0.96	0.01	0.89	0.92	0	0.02	0	0.26	0.1	0.89	0	0	0	0	0.96	0.96	0.96	0.03	0.5	0.97	0.97	0	0.99
ch05	1.38492e+06	0	1	0.19	0.62	0.04	0.44	0	0.05	0	0.69	0.61	0.9	0.92	0	0.03	0	0.98	0.1	0.94	0.96	0	0.97	0.04	0.43	0.74	0.96	0.01	0.89	0.92	0	0.02	0	0.28	0.1	0.89	0	0	0	0	0.96	0.96	0.96	0.01	0.48	0.97	0.97	0	0.99
ch05	1.39108e+06	0	1	0.19	0.63	0.04	0.44	0	0.06	0	0.7	0.62	0.9	0.92	0	0.03	0	0.98	0.1	0.93	0.96	0	0.97	0.03	0.44	0.74	0.96	0.01	0.89	0.92	0	0.02	0	0.28	0.09	0.89	0	0	0	0	0.96	0.96	0.96	0	0.47	0.97	0.97	0	0.99
ch05	1.42806e+06	0	1	0.19	0.69	0.04	0.5	0	0.12	0	0.76	0.68	0.9	0.92	0	0.03	0.04	0.98	0.1	0.93	0.96	0	0.97	0.04	0.5	0.77	0.96	0.01	0.88	0.92	0	0.01	0	0.34	0.09	0.89	0	0	0	0	0.96	0.96	0.96	0	0.41	0.96	0.97	0	0.99
ch05	1.43441e+06	0	1	0.19	0.7	0.04	0.51	0	0.13	0	0.77	0.69	0.9	0.92	0	0.03	0.05	0.98	0.1	0.93	0.96	0	0.97	0.04	0.51	0.78	0.96	0.01	0.89	0.92	0	0.01	0	0.35	0.09	0.89	0	0	0	0	0.96	0.96	0.96	0	0.4	0.96	0.97	0	0.99
ch05	1.46008e+06	0	1	0.19	0.74	0.04	0.55	0	0.17	0	0.81	0.73	0.91	0.94	0	0.03	0.09	0.98	0.1	0.93	0.96	0	0.97	0.04	0.55	0.8	0.97	0.01	0.92	0.92	0	0.01	0	0.39	0.08	0.89	0	0	0	0	0.96	0.96	0.96	0	0.36	0.96	0.97	0	0.99
ch05	1.46646e+06	0	1	0.19	0.75	0.04	0.56	0	0.18	0	0.82	0.74	0.91	0.94	0	0.03	0.1	0.98	0.1	0.93	0.97	0	0.97	0.04	0.56	0.81	0.97	0.01	0.93	0.92	0	0.01	0	0.4	0.08	0.89	0	0	0	0	0.96	0.96	0.96	0	0.35	0.96	0.97	0	0.99
ch05	1.53304e+06	0	1	0.19	0.86	0.04	0.66	0	0.29	0	0.93	0.85	0.92	0.96	0	0.03	0.21	0.98	0.1	0.93	0.98	0	0.98	0.04	0.67	0.85	0.97	0.01	0.93	0.92	0	0.01	0	0.5	0.07	0.89	0	0	0	0	0.96	0.96	0.96	0	0.24	0.97	0.98	0	0.99
ch05	1.53924e+06	0	1	0.19	0.87	0.04	0.67	0	0.3	0	0.94	0.86	0.92	0.96	0	0.03	0.22	0.98	0.1	0.93	0.98	0	0.98	0.04	0.68	0.85	0.97	0.01	0.93	0.92	0	0.01	0	0.51	0.07	0.89	0	0.01	0	0	0.96	0.96	0.96	0	0.23	0.97	0.98	0	0.99
ch05	1.54543e+06	0	1	0.19	0.88	0.04	0.68	0	0.31	0	0.95	0.87	0.92	0.96	0	0.03	0.23	0.98	0.1	0.93	0.98	0	0.98	0.04	0.69	0.86	0.97	0.01	0.93	0.92	0	0.01	0	0.51	0.07	0.89	0	0.02	0	0	0.96	0.96	0.96	0	0.22	0.97	0.98	0	0.98
ch05	1.7018e+06	0	1	0	1	0.04	0.87	0.01	0.5	0	0.96	0.99	0.91	0.93	0	0.02	0.45	0.96	0.09	0.93	0.96	0	0.96	0.03	0.9	0.92	0.96	0	0.94	0.91	0	0.01	0	0.73	0.07	0.87	0	0.25	0.09	0	0.93	0.94	0.96	0	0	0.97	0.96	0	0.96
ch05	1.70768e+06	0	1	0	1	0.04	0.88	0.01	0.51	0	0.96	0.99	0.91	0.93	0	0.02	0.46	0.96	0.09	0.93	0.96	0	0.96	0.03	0.91	0.93	0.97	0	0.94	0.92	0	0.01	0	0.74	0.07	0.88	0	0.26	0.1	0	0.94	0.94	0.97	0	0	0.97	0.96	0	0.96
ch05	1.73345e+06	0	1	0	1	0.04	0.91	0.01	0.54	0	0.96	0.99	0.91	0.93	0	0.02	0.5	0.97	0.09	0.92	0.96	0	0.96	0.03	0.95	0.94	0.97	0	0.94	0.95	0	0.01	0	0.77	0.08	0.92	0	0.3	0.14	0	0.94	0.94	0.96	0	0	0.97	0.95	0	0.96
ch05	1.74027e+06	0	1	0	1	0.04	0.91	0.01	0.55	0	0.96	1	0.92	0.94	0	0.02	0.51	0.97	0.09	0.93	0.97	0	0.96	0.03	0.96	0.95	0.98	0	0.94	0.96	0	0.01	0	0.78	0.08	0.93	0	0.31	0.15	0	0.93	0.95	0.97	0	0	0.98	0.96	0	0.96
ch05	1.84673e+06	0	1	0	1	0.04	0.91	0.01	0.71	0	0.96	1	0.94	0.95	0	0.03	0.67	0.97	0.05	0.96	0.97	0	0.96	0.03	0.96	0.95	0.98	0	0.95	0.95	0	0.01	0	0.94	0.04	0.96	0	0.47	0.3	0.01	0.94	0.96	0.97	0.16	0	0.99	0.97	0	0.96
ch05	1.85291e+06	0	1	0	1	0.04	0.91	0.01	0.72	0	0.96	1	0.94	0.95	0	0.03	0.68	0.97	0.05	0.96	0.97	0	0.97	0.03	0.96	0.95	0.98	0	0.95	0.95	0	0.01	0	0.95	0.04	0.96	0	0.48	0.31	0.01	0.94	0.96	0.97	0.17	0	0.99	0.97	0	0.96
ch05	1.8652e+06	0	1	0	1	0.06	0.91	0.01	0.74	0	0.96	1	0.95	0.96	0	0.03	0.7	0.97	0.05	0.96	0.97	0	0.97	0.03	0.96	0.95	0.98	0	0.95	0.95	0	0.01	0	0.97	0.04	0.96	0	0.5	0.33	0.01	0.94	0.97	0.97	0.19	0	0.99	0.97	0	0.96
ch05	1.87128e+06	0	1	0	1	0.06	0.92	0.01	0.75	0	0.96	1	0.95	0.96	0	0.03	0.71	0.98	0.05	0.96	0.97	0	0.98	0.02	0.96	0.95	0.99	0	0.96	0.95	0	0.01	0	0.98	0.04	0.96	0	0.51	0.34	0.01	0.95	0.97	0.97	0.2	0	0.99	0.97	0	0.96
ch05	1.95884e+06	0	1	0	0.99	0.05	0.93	0.02	0.88	0	0.97	1	0.96	0.96	0	0.03	0.86	0.98	0.04	0.96	0.98	0	0.96	0.02	0.98	0.94	0.97	0	0.94	0.96	0	0	0.01	0.99	0.05	0.96	0	0.66	0.49	0.01	0.95	0.97	0.98	0.35	0	0.98	0.97	0	0.96
ch05	1.96472e+06	0	1	0	0.99	0.05	0.93	0.02	0.89	0	0.97	1	0.96	0.96	0	0.03	0.87	0.98	0.04	0.96	0.98	0	0.96	0.02	0.98	0.94	0.97	0	0.95	0.96	0	0	0.01	0.99	0.06	0.96	0	0.67	0.5	0.01	0.95	0.97	0.98	0.36	0	0.98	0.97	0	0.96
ch05	1.97059e+06	0	1	0	0.99	0.05	0.93	0.02	0.9	0	0.97	1	0.96	0.96	0	0.03	0.88	0.98	0.04	0.96	0.98	0	0.96	0.02	0.98	0.94	0.97	0	0.95	0.96	0	0	0.01	0.99	0.06	0.96	0	0.68	0.51	0.01	0.95	0.97	0.98	0.37	0	0.98	0.97	0	0.96
ch05	1.9995e+06	0	1	0	0.99	0.04	0.93	0.02	0.93	0	0.98	1	0.97	0.96	0	0.03	0.93	0.98	0.04	0.96	0.98	0	0.96	0.02	0.98	0.94	0.97	0	0.95	0.97	0	0	0.01	0.99	0.06	0.97	0	0.73	0.56	0.01	0.95	0.98	0.98	0.42	0	0.98	0.97	0	0.96
ch05	2.00515e+06	0	1	0	0.99	0.04	0.93	0.02	0.93	0	0.98	1	0.97	0.96	0	0.03	0.94	0.98	0.04	0.96	0.98	0	0.96	0.02	0.98	0.94	0.97	0	0.95	0.97	0	0	0.01	0.99	0.06	0.97	0	0.74	0.57	0.01	0.95	0.98	0.98	0.43	0	0.98	0.97	0	0.96
ch05	2.02207e+06	0	1	0	0.99	0.04	0.94	0.02	0.93	0	0.98	1	0.98	0.96	0	0.03	0.97	0.98	0.04	0.98	0.98	0	0.96	0.02	0.98	0.94	0.97	0	0.95	0.97	0	0	0.01	0.99	0.06	0.97	0	0.77	0.6	0.01	0.95	0.98	0.98	0.46	0	0.98	0.97	0	0.96
ch05	2.0277e+06	0	1	0	0.99	0.04	0.94	0.02	0.93	0	0.98	1	0.98	0.96	0	0.03	0.98	0.98	0.04	0.98	0.98	0	0.96	0.02	0.98	0.94	0.97	0	0.95	0.97	0	0	0.01	0.99	0.06	0.97	0	0.78	0.61	0.01	0.95	0.98	0.98	0.47	0	0.98	0.97	0	0.96
ch05	2.04443e+06	0	1	0	0.99	0.04	0.94	0.03	0.92	0	0.98	1	0.97	0.96	0	0.03	0.99	0.97	0.04	0.98	0.97	0	0.96	0.01	0.98	0.94	0.97	0	0.96	0.96	0	0	0.01	0.99	0.06	0.97	0	0.8	0.63	0.01	0.94	0.98	0.98	0.5	0	0.97	0.97	0	0.96
ch05	2.05014e+06	0	1	0	0.99	0.04	0.94	0.03	0.92	0	0.98	1	0.97	0.96	0	0.03	0.98	0.97	0.04	0.98	0.96	0	0.95	0.01	0.98	0.94	0.97	0	0.96	0.95	0	0	0.01	0.98	0.06	0.97	0	0.81	0.64	0.01	0.94	0.98	0.98	0.51	0	0.98	0.97	0	0.96
ch05	2.05583e+06	0	1	0	0.99	0.04	0.94	0.03	0.92	0	0.98	1	0.97	0.96	0	0.03	0.97	0.97	0.04	0.98	0.96	0	0.95	0.01	0.98	0.94	0.97	0	0.96	0.95	0	0	0.01	0.98	0.06	0.97	0	0.82	0.65	0.01	0.94	0.98	0.98	0.52	0	0.98	0.97	0	0.96
ch05	2.0615e+06	0	1	0	0.99	0.04	0.94	0.03	0.92	0	0.98	1	0.97	0.96	0	0.03	0.96	0.97	0.04	0.98	0.96	0	0.95	0.01	0.98	0.94	0.97	0	0.96	0.95	0	0	0.01	0.98	0.06	0.97	0	0.83	0.66	0.01	0.94	0.98	0.98	0.53	0	0.98	0.97	0	0.96
ch05	2.17667e+06	0	1	0	0.99	0.04	0.95	0.03	0.92	0	0.98	1	0.96	0.96	0	0.03	0.77	0.97	0.06	0.98	0.96	0	0.94	0.01	0.99	0.94	0.97	0	0.96	0.94	0	0	0.01	0.99	0.07	0.96	0	0.99	0.84	0.02	0.94	0.98	0.99	0.72	0	0.97	0.97	0	0.98
ch05	2.18302e+06	0	1	0	0.99	0.04	0.95	0.03	0.92	0	0.99	1	0.96	0.96	0	0.03	0.76	0.97	0.07	0.98	0.96	0	0.94	0.01	0.99	0.94	0.97	0	0.96	0.94	0	0	0.01	0.99	0.06	0.97	0	0.99	0.85	0.02	0.95	0.98	0.99	0.73	0	0.97	0.98	0	0.98
ch05	2.3377e+06	0	1	0	0.96	0.07	0.97	0.02	0.91	0	0.98	0.99	0.94	0.94	0	0.05	0.51	0.98	0.09	0.98	0.94	0	0.93	0	0.97	0.96	0.96	0	0.94	0.93	0	0	0.01	0.98	0.05	0.84	0.23	0.94	0.97	0.03	0.94	0.98	0.99	0.97	0	0.97	0.98	0	1
ch05	2.34283e+06	0	1	0	0.95	0.07	0.97	0.02	0.91	0	0.98	0.99	0.94	0.94	0	0.05	0.5	0.98	0.09	0.98	0.94	0	0.93	0	0.97	0.96	0.96	0	0.94	0.93	0	0	0.01	0.98	0.05	0.83	0.24	0.94	0.97	0.03	0.95	0.98	0.99	0.98	0	0.97	0.98	0	1
ch05	2.47822e+06	0	1	0	0.67	0.04	0.95	0.01	0.89	0.01	0.95	0.99	0.93	0.9	0	0.05	0.21	0.97	0.12	0.97	0.91	0	0.9	0.03	0.97	0.98	0.97	0	0.94	0.92	0	0.04	0	0.96	0.04	0.55	0.5	0.79	0.97	0.03	0.94	0.93	0.99	0.98	0	0.98	0.95	0	0.98
ch05	2.48316e+06	0	1	0	0.66	0.04	0.95	0.01	0.88	0.01	0.95	0.99	0.93	0.9	0	0.05	0.2	0.97	0.12	0.96	0.91	0	0.9	0.03	0.97	0.98	0.97	0	0.93	0.92	0	0.05	0	0.96	0.04	0.54	0.51	0.78	0.97	0.03	0.93	0.92	0.99	0.97	0	0.98	0.95	0	0.97
[truncated: 2,695 more rows]
[truncated: 55 more columns]

## Sheet: Sup2
Introgression Size
Chromosome	min	max	mean	median
[truncated: 12 more rows]

## Sheet: Sup3
identifier	Name	chromosome	gene_bp_start	gene_bp_end	strand	length	significance	significance_bonferroni	significance_fdr	effect	effect_direction
[truncated: 14,772 more rows]

[truncated: 13 more sheets: Sup4, Sup5, Sup6a, Sup6b, Sup7a, Sup7b, Sup8a, Sup8b, Sup9, Sup10, Sup11, Sup12, Sup13]
